# Supplementary material for: Characterizing pre-transplant and post-transplant kidney rejection risk by B cell immune repertoire sequencing
Source: Nat Commun. 2019 Apr 23;10:1906. doi: 10.1038/s41467-019-09930-3 (PMC6479061; doi:10.1038/s41467-019-09930-3)
Supplement: Supplementary file 5 — Supplementary Data 1 [file 41467_2019_9930_MOESM5_ESM.xlsx]

## Sheet: MiSeq M154, M155 run info
Sample	IGHV FR1 barcode	Ig A barcode	Ig D barcode	Ig E barcode	Ig G barcode	Ig M barcode
7_S02	A1	A1	A1	A1	A1	A1
7_S03	A1	A2	A2	A2	A2	A2
7_S05	A1	A3	A3	A3	A3	A3
7_S06	A1	A4	A4	A4	A4	A4
7_S08	A1	A5	A5	A5	A5	A5
7_S09	A1	A6	A6	A6	A6	A6
7_S11	A1	A7	A7	A7	A7	A7
7_S12	A1	A8	A8	A8	A8	A8
7_S15	A1	A9	A9	A9	A9	A9
7_S17	A1	A10	A10	A10	A10	A10
7_S18	A1	A11	A11	A11	A11	A11
7_S20	A1	A12	A12	A12	A12	A12
7_S21	A2	A1	A1	A1	A1	A1
7_S23	A2	A2	A2	A2	A2	A2
7_S24	A2	A3	A3	A3	A3	A3
7_S26	A2	A4	A4	A4	A4	A4
7_S27	A2	A5	A5	A5	A5	A5
7_S29	A2	A6	A6	A6	A6	A6
7_S30	A2	A7	A7	A7	A7	A7
7_S31	A2	A8	A8	A8	A8	A8
7_S32	A2	A9	A9	A9	A9	A9
7_S33	A2	A10	A10	A10	A10	A10
7_S35	A2	A11	A11	A11	A11	A11
7_S36	A2	A12	A12	A12	A12	A12
7_S38	A3	A1	A1	A1	A1	A1
7_S39	A3	A2	A2	A2	A2	A2
7_S41	A3	A3	A3	A3	A3	A3
7_S42	A3	A4	A4	A4	A4	A4
7_S44	A3	A5	A5	A5	A5	A5
7_S45	A3	A6	A6	A6	A6	A6
7_S47	A3	A7	A7	A7	A7	A7
7_S48	A3	A8	A8	A8	A8	A8
7_S50	A3	A9	A9	A9	A9	A9
7_S51	A3	A10	A10	A10	A10	A10
7_S53	A3	A11	A11	A11	A11	A11
7_S54	A3	A12	A12	A12	A12	A12
7_S57	A4	A1	A1	A1	A1	A1
7_S59	A4	A2	A2	A2	A2	A2
7_S60	A4	A3	A3	A3	A3	A3
7_S62	A4	A4	A4	A4	A4	A4
7_S63	A4	A5	A5	A5	A5	A5
7_S64	A4	A6	A6	A6	A6	A6
7_S66	A4	A7	A7	A7	A7	A7
7_S67	A4	A8	A8	A8	A8	A8
7_S69	A4	A9	A9	A9	A9	A9
7_S70	A4	A10	A10	A10	A10	A10
7_S72	A4	A11	A11	A11	A11	A11
7_S73	A4	A12	A12	A12	A12	A12
7_S75	A5	A1	A1	A1	A1	A1
7_S76	A5	A2	A2	A2	A2	A2
7_S78	A5	A3	A3	A3	A3	A3
7_S79	A5	A4	A4	A4	A4	A4
7_S80	A5	A5	A5	A5	A5	A5
7_S81	A5	A6	A6	A6	A6	A6
7_S82	A5	A7	A7	A7	A7	A7
7_S83	A5	A8	A8	A8	A8	A8
7_S84	A5	A11	A11	A11	A11	A11
7_S85	A5	A12	A12	A12	A12	A12
7_S86	A6	A1	A1	A1	A1	A1
7_S87	A6	A2	A2	A2	A2	A2
7_S88	A6	A3	A3	A3	A3	A3
7_S89	A6	A4	A4	A4	A4	A4
7_S90	A6	A5	A5	A5	A5	A5
7_S91	A6	A6	A6	A6	A6	A6
M154-S001	A5	A9	A9	A9	A9	A9
M154-S002	A5	A10	A10	A10	A10	A10
M154-S003	A6	A7	A7	A7	A7	A7
M154-S004	A6	A8	A8	A8	A8	A8
M154-S005	A6	A9	A9	A9	A9	A9
M154-S006	A6	A10	A10	A10	A10	A10
M154-S007	A6	A11	A11	A11	A11	A11
M154-S008	A6	A12	A12	A12	A12	A12
M154-S009	A7	A1	A1	A1	A1	A1
M154-S010	A7	A2	A2	A2	A2	A2
M154-S011	A7	A3	A3	A3	A3	A3
M154-S012	A7	A4	A4	A4	A4	A4
M154-S013	A7	A5	A5	A5	A5	A5
M154-S014	A7	A6	A6	A6	A6	A6
M154-S015	A7	A7	A7	A7	A7	A7
M154-S016	A7	A8	A8	A8	A8	A8

## Sheet: MiSeq M154,M155 P5 Primers
Name	Sequence
P5_IgG_long_A1	ACACTCTTTCCCTACACGACGCTCTTCCGATCTNNNNATGATACACAGGCAGCCCAGGGC
P5_IgA_long_A1	ACACTCTTTCCCTACACGACGCTCTTCCGATCTNNNNATGATACAAGCCCTGGACCAGGCA
P5_IgD_A1	ACACTCTTTCCCTACACGACGCTCTTCCGATCTNNNNATGATACACCCTGATATGATGGGGAACA
P5_IgM_A1	ACACTCTTTCCCTACACGACGCTCTTCCGATCTNNNNATGATACAGGGAATTCTCACAGGAGACG
P5_IgE_A1	ACACTCTTTCCCTACACGACGCTCTTCCGATCTNNNNATGATACAGAAGACGGATGGGCTCTGT
P5_IgG_long_A2	ACACTCTTTCCCTACACGACGCTCTTCCGATCTNNNNCATGTCATCAGGCAGCCCAGGGC
P5_IgA_long_A2	ACACTCTTTCCCTACACGACGCTCTTCCGATCTNNNNCATGTCATAGCCCTGGACCAGGCA
P5_IgD_A2	ACACTCTTTCCCTACACGACGCTCTTCCGATCTNNNNCATGTCATCCCTGATATGATGGGGAACA
P5_IgM_A2	ACACTCTTTCCCTACACGACGCTCTTCCGATCTNNNNCATGTCATGGGAATTCTCACAGGAGACG
P5_IgE_A2	ACACTCTTTCCCTACACGACGCTCTTCCGATCTNNNNCATGTCATGAAGACGGATGGGCTCTGT
P5_IgG_long_A3	ACACTCTTTCCCTACACGACGCTCTTCCGATCTNNNNCACGCACTCAGGCAGCCCAGGGC
P5_IgA_long_A3	ACACTCTTTCCCTACACGACGCTCTTCCGATCTNNNNCACGCACTAGCCCTGGACCAGGCA
P5_IgD_A3	ACACTCTTTCCCTACACGACGCTCTTCCGATCTNNNNCACGCACTCCCTGATATGATGGGGAACA
P5_IgM_A3	ACACTCTTTCCCTACACGACGCTCTTCCGATCTNNNNCACGCACTGGGAATTCTCACAGGAGACG
P5_IgE_A3	ACACTCTTTCCCTACACGACGCTCTTCCGATCTNNNNCACGCACTGAAGACGGATGGGCTCTGT
P5_IgG_long_A4	ACACTCTTTCCCTACACGACGCTCTTCCGATCTNNNNTGTGAGCGCAGGCAGCCCAGGGC
P5_IgA_long_A4	ACACTCTTTCCCTACACGACGCTCTTCCGATCTNNNNTGTGAGCGAGCCCTGGACCAGGCA
P5_IgD_A4	ACACTCTTTCCCTACACGACGCTCTTCCGATCTNNNNTGTGAGCGCCCTGATATGATGGGGAACA
P5_IgM_A4	ACACTCTTTCCCTACACGACGCTCTTCCGATCTNNNNTGTGAGCGGGGAATTCTCACAGGAGACG
P5_IgE_A4	ACACTCTTTCCCTACACGACGCTCTTCCGATCTNNNNTGTGAGCGGAAGACGGATGGGCTCTGT
P5_IgG_long_A5	ACACTCTTTCCCTACACGACGCTCTTCCGATCTNNNNGCGCATGCCAGGCAGCCCAGGGC
P5_IgA_long_A5	ACACTCTTTCCCTACACGACGCTCTTCCGATCTNNNNGCGCATGCAGCCCTGGACCAGGCA
P5_IgD_A5	ACACTCTTTCCCTACACGACGCTCTTCCGATCTNNNNGCGCATGCCCCTGATATGATGGGGAACA
P5_IgM_A5	ACACTCTTTCCCTACACGACGCTCTTCCGATCTNNNNGCGCATGCGGGAATTCTCACAGGAGACG
P5_IgE_A5	ACACTCTTTCCCTACACGACGCTCTTCCGATCTNNNNGCGCATGCGAAGACGGATGGGCTCTGT
P5_IgG_long_A6	ACACTCTTTCCCTACACGACGCTCTTCCGATCTNNNNACACGACGCAGGCAGCCCAGGGC
P5_IgA_long_A6	ACACTCTTTCCCTACACGACGCTCTTCCGATCTNNNNACACGACGAGCCCTGGACCAGGCA
P5_IgD_A6	ACACTCTTTCCCTACACGACGCTCTTCCGATCTNNNNACACGACGCCCTGATATGATGGGGAACA
P5_IgM_A6	ACACTCTTTCCCTACACGACGCTCTTCCGATCTNNNNACACGACGGGGAATTCTCACAGGAGACG
P5_IgE_A6	ACACTCTTTCCCTACACGACGCTCTTCCGATCTNNNNACACGACGGAAGACGGATGGGCTCTGT
P5_IgG_long_A7	ACACTCTTTCCCTACACGACGCTCTTCCGATCTNNNNTCGTCGTCCAGGCAGCCCAGGGC
P5_IgA_long_A7	ACACTCTTTCCCTACACGACGCTCTTCCGATCTNNNNTCGTCGTCAGCCCTGGACCAGGCA
P5_IgD_A7	ACACTCTTTCCCTACACGACGCTCTTCCGATCTNNNNTCGTCGTCCCCTGATATGATGGGGAACA
P5_IgM_A7	ACACTCTTTCCCTACACGACGCTCTTCCGATCTNNNNTCGTCGTCGGGAATTCTCACAGGAGACG
P5_IgE_A7	ACACTCTTTCCCTACACGACGCTCTTCCGATCTNNNNTCGTCGTCGAAGACGGATGGGCTCTGT
P5_IgG_long_A8	ACACTCTTTCCCTACACGACGCTCTTCCGATCTNNNNCGTATGCACAGGCAGCCCAGGGC
P5_IgA_long_A8	ACACTCTTTCCCTACACGACGCTCTTCCGATCTNNNNCGTATGCAAGCCCTGGACCAGGCA
P5_IgD_A8	ACACTCTTTCCCTACACGACGCTCTTCCGATCTNNNNCGTATGCACCCTGATATGATGGGGAACA
P5_IgM_A8	ACACTCTTTCCCTACACGACGCTCTTCCGATCTNNNNCGTATGCAGGGAATTCTCACAGGAGACG
P5_IgE_A8	ACACTCTTTCCCTACACGACGCTCTTCCGATCTNNNNCGTATGCAGAAGACGGATGGGCTCTGT
P5_IgG_long_A9	ACACTCTTTCCCTACACGACGCTCTTCCGATCTNNNNCGAGCAGACAGGCAGCCCAGGGC
P5_IgA_long_A9	ACACTCTTTCCCTACACGACGCTCTTCCGATCTNNNNCGAGCAGAAGCCCTGGACCAGGCA
P5_IgD_A9	ACACTCTTTCCCTACACGACGCTCTTCCGATCTNNNNCGAGCAGACCCTGATATGATGGGGAACA
P5_IgM_A9	ACACTCTTTCCCTACACGACGCTCTTCCGATCTNNNNCGAGCAGAGGGAATTCTCACAGGAGACG
P5_IgE_A9	ACACTCTTTCCCTACACGACGCTCTTCCGATCTNNNNCGAGCAGAGAAGACGGATGGGCTCTGT
P5_IgG_long_A10	ACACTCTTTCCCTACACGACGCTCTTCCGATCTNNNNGATCGAGCCAGGCAGCCCAGGGC
P5_IgA_long_A10	ACACTCTTTCCCTACACGACGCTCTTCCGATCTNNNNGATCGAGCAGCCCTGGACCAGGCA
P5_IgD_A10	ACACTCTTTCCCTACACGACGCTCTTCCGATCTNNNNGATCGAGCCCCTGATATGATGGGGAACA
P5_IgM_A10	ACACTCTTTCCCTACACGACGCTCTTCCGATCTNNNNGATCGAGCGGGAATTCTCACAGGAGACG
P5_IgE_A10	ACACTCTTTCCCTACACGACGCTCTTCCGATCTNNNNGATCGAGCGAAGACGGATGGGCTCTGT
P5_IgG_long_A11	ACACTCTTTCCCTACACGACGCTCTTCCGATCTNNNNGCATGCACCAGGCAGCCCAGGGC
P5_IgA_long_A11	ACACTCTTTCCCTACACGACGCTCTTCCGATCTNNNNGCATGCACAGCCCTGGACCAGGCA
P5_IgD_A11	ACACTCTTTCCCTACACGACGCTCTTCCGATCTNNNNGCATGCACCCCTGATATGATGGGGAACA
P5_IgM_A11	ACACTCTTTCCCTACACGACGCTCTTCCGATCTNNNNGCATGCACGGGAATTCTCACAGGAGACG
P5_IgE_A11	ACACTCTTTCCCTACACGACGCTCTTCCGATCTNNNNGCATGCACGAAGACGGATGGGCTCTGT
P5_IgG_long_A12	ACACTCTTTCCCTACACGACGCTCTTCCGATCTNNNNTACGATGCCAGGCAGCCCAGGGC
P5_IgA_long_A12	ACACTCTTTCCCTACACGACGCTCTTCCGATCTNNNNTACGATGCAGCCCTGGACCAGGCA

## Sheet: MiSeq M154,155 P7 Primers
P7_VH1_FR1_A1	GGCATTCCTGCTGAACCGCTCTTCCGATCTatgatacaGGCCTCAGTGAAGGTCTCCTGCAAG
P7_VH2_FR1_A1	GGCATTCCTGCTGAACCGCTCTTCCGATCTatgatacaGTCTGGTCCTACGCTGGTGAAACCC
P7_VH3_FR1_A1	GGCATTCCTGCTGAACCGCTCTTCCGATCTatgatacaCTGGGGGGTCCCTGAGACTCTCCTG
P7_VH4_FR1_A1	GGCATTCCTGCTGAACCGCTCTTCCGATCTatgatacaCTTCGGAGACCCTGTCCCTCACCTG
P7_VH5_FR1_A1	GGCATTCCTGCTGAACCGCTCTTCCGATCTatgatacaCGGGGAGTCTCTGAAGATCTCCTGT
P7_VH6_FR1_A1	GGCATTCCTGCTGAACCGCTCTTCCGATCTatgatacaTCGCAGACCCTCTCACTCACCTGTG
P7_VH1_FR1_A2	GGCATTCCTGCTGAACCGCTCTTCCGATCTcatgtcatGGCCTCAGTGAAGGTCTCCTGCAAG
P7_VH2_FR1_A2	GGCATTCCTGCTGAACCGCTCTTCCGATCTcatgtcatGTCTGGTCCTACGCTGGTGAAACCC
P7_VH3_FR1_A2	GGCATTCCTGCTGAACCGCTCTTCCGATCTcatgtcatCTGGGGGGTCCCTGAGACTCTCCTG
P7_VH4_FR1_A2	GGCATTCCTGCTGAACCGCTCTTCCGATCTcatgtcatCTTCGGAGACCCTGTCCCTCACCTG
P7_VH5_FR1_A2	GGCATTCCTGCTGAACCGCTCTTCCGATCTcatgtcatCGGGGAGTCTCTGAAGATCTCCTGT
P7_VH6_FR1_A2	GGCATTCCTGCTGAACCGCTCTTCCGATCTcatgtcatTCGCAGACCCTCTCACTCACCTGTG
P7_VH1_FR1_A3	GGCATTCCTGCTGAACCGCTCTTCCGATCTcacgcactGGCCTCAGTGAAGGTCTCCTGCAAG
P7_VH2_FR1_A3	GGCATTCCTGCTGAACCGCTCTTCCGATCTcacgcactGTCTGGTCCTACGCTGGTGAAACCC
P7_VH3_FR1_A3	GGCATTCCTGCTGAACCGCTCTTCCGATCTcacgcactCTGGGGGGTCCCTGAGACTCTCCTG
P7_VH4_FR1_A3	GGCATTCCTGCTGAACCGCTCTTCCGATCTcacgcactCTTCGGAGACCCTGTCCCTCACCTG
P7_VH5_FR1_A3	GGCATTCCTGCTGAACCGCTCTTCCGATCTcacgcactCGGGGAGTCTCTGAAGATCTCCTGT
P7_VH6_FR1_A3	GGCATTCCTGCTGAACCGCTCTTCCGATCTcacgcactTCGCAGACCCTCTCACTCACCTGTG
P7_VH1_FR1_A4	GGCATTCCTGCTGAACCGCTCTTCCGATCTtgtgagcgGGCCTCAGTGAAGGTCTCCTGCAAG
P7_VH2_FR1_A4	GGCATTCCTGCTGAACCGCTCTTCCGATCTtgtgagcgGTCTGGTCCTACGCTGGTGAAACCC
P7_VH3_FR1_A4	GGCATTCCTGCTGAACCGCTCTTCCGATCTtgtgagcgCTGGGGGGTCCCTGAGACTCTCCTG
P7_VH4_FR1_A4	GGCATTCCTGCTGAACCGCTCTTCCGATCTtgtgagcgCTTCGGAGACCCTGTCCCTCACCTG
P7_VH5_FR1_A4	GGCATTCCTGCTGAACCGCTCTTCCGATCTtgtgagcgCGGGGAGTCTCTGAAGATCTCCTGT
P7_VH6_FR1_A4	GGCATTCCTGCTGAACCGCTCTTCCGATCTtgtgagcgTCGCAGACCCTCTCACTCACCTGTG
P7_VH1_FR1_A5	GGCATTCCTGCTGAACCGCTCTTCCGATCTgcgcatgcGGCCTCAGTGAAGGTCTCCTGCAAG
P7_VH2_FR1_A5	GGCATTCCTGCTGAACCGCTCTTCCGATCTgcgcatgcGTCTGGTCCTACGCTGGTGAAACCC
P7_VH3_FR1_A5	GGCATTCCTGCTGAACCGCTCTTCCGATCTgcgcatgcCTGGGGGGTCCCTGAGACTCTCCTG
P7_VH4_FR1_A5	GGCATTCCTGCTGAACCGCTCTTCCGATCTgcgcatgcCTTCGGAGACCCTGTCCCTCACCTG
P7_VH5_FR1_A5	GGCATTCCTGCTGAACCGCTCTTCCGATCTgcgcatgcCGGGGAGTCTCTGAAGATCTCCTGT
P7_VH6_FR1_A5	GGCATTCCTGCTGAACCGCTCTTCCGATCTgcgcatgcTCGCAGACCCTCTCACTCACCTGTG
P7_VH1_FR1_A6	GGCATTCCTGCTGAACCGCTCTTCCGATCTacacgacgGGCCTCAGTGAAGGTCTCCTGCAAG
P7_VH2_FR1_A6	GGCATTCCTGCTGAACCGCTCTTCCGATCTacacgacgGTCTGGTCCTACGCTGGTGAAACCC
P7_VH3_FR1_A6	GGCATTCCTGCTGAACCGCTCTTCCGATCTacacgacgCTGGGGGGTCCCTGAGACTCTCCTG
P7_VH4_FR1_A6	GGCATTCCTGCTGAACCGCTCTTCCGATCTacacgacgCTTCGGAGACCCTGTCCCTCACCTG
P7_VH5_FR1_A6	GGCATTCCTGCTGAACCGCTCTTCCGATCTacacgacgCGGGGAGTCTCTGAAGATCTCCTGT
P7_VH6_FR1_A6	GGCATTCCTGCTGAACCGCTCTTCCGATCTacacgacgTCGCAGACCCTCTCACTCACCTGTG
P7_VH1_FR1_A7	GGCATTCCTGCTGAACCGCTCTTCCGATCTtcgtcgtcGGCCTCAGTGAAGGTCTCCTGCAAG
P7_VH2_FR1_A7	GGCATTCCTGCTGAACCGCTCTTCCGATCTtcgtcgtcGTCTGGTCCTACGCTGGTGAAACCC
P7_VH3_FR1_A7	GGCATTCCTGCTGAACCGCTCTTCCGATCTtcgtcgtcCTGGGGGGTCCCTGAGACTCTCCTG
P7_VH4_FR1_A7	GGCATTCCTGCTGAACCGCTCTTCCGATCTtcgtcgtcCTTCGGAGACCCTGTCCCTCACCTG
P7_VH5_FR1_A7	GGCATTCCTGCTGAACCGCTCTTCCGATCTtcgtcgtcCGGGGAGTCTCTGAAGATCTCCTGT
P7_VH6_FR1_A7	GGCATTCCTGCTGAACCGCTCTTCCGATCTtcgtcgtcTCGCAGACCCTCTCACTCACCTGTG

## Sheet: Titanium7 454 run info
Titanium7	Sample ID	Sarwal ID	Participant_ID	J Barcode	FR1 V Barcode	FR2 V Barcode	Source	Collaborator	Description	Details
S01	1-1	D358	279	1	1, 2	1, 2, 3, 4	RNA - Blood Clot	Sarwal	Chronic allograft nephropathy (CAN)	0 months post-tx	Non-progressor
S02	1-2	D472	279	2	1, 2	1, 2, 3, 4	RNA - Blood Clot	Sarwal	CAN	12 months post-tx	Non-progressor
S03	1-3	D360	279	3	1, 2	1, 2, 3, 4	RNA - Blood Clot	Sarwal	CAN	24 months post-tx	Non-progressor
S04	2-1	D385	280	4	1, 2	1, 2, 3, 4	RNA - Blood Clot	Sarwal	CAN	0 months post-tx	Non-progressor
S05	2-2	D480	280	5	1, 2	1, 2, 3, 4	RNA - Blood Clot	Sarwal	CAN	12 months post-tx	Non-progressor
S06	2-3	D384	280	6	1, 2	1, 2, 3, 4	RNA - Blood Clot	Sarwal	CAN	24 months post-tx	Non-progressor
S07	3-1	D487	281	7	1, 2	1, 2, 3, 4	RNA - Blood Clot	Sarwal	CAN	0 months post-tx	Non-progressor
S08	3-2	D481	281	8	1, 2	1, 2, 3, 4	RNA - Blood Clot	Sarwal	CAN	6 months post-tx	Non-progressor
S09	3-3	D488	281	9	1, 2	1, 2, 3, 4	RNA - Blood Clot	Sarwal	CAN	13 months post-tx	Non-progressor
S10	4-1	D392	282	10	1, 2	1, 2, 3, 4	RNA - Blood Clot	Sarwal	CAN	0 months post-tx	Non-progressor
S11	4-2	D393	282	11	1, 2	1, 2, 3, 4	RNA - Blood Clot	Sarwal	CAN	6 months post-tx	Non-progressor
S12	4-3	D394	282	12	1, 2	1, 2, 3, 4	RNA - Blood Clot	Sarwal	CAN	24 months post-tx	Non-progressor
S13	5-1	D395	283	13	1, 2	1, 2, 3, 4	RNA - Blood Clot	Sarwal	CAN	0 months post-tx	Non-progressor
S14	5-2	D396	283	14	1, 2	1, 2, 3, 4	RNA - Blood Clot	Sarwal	CAN	6 months post-tx	Non-progressor
S15	5-3	D397	283	15	1, 2	1, 2, 3, 4	RNA - Blood Clot	Sarwal	CAN	24 months post-tx	Non-progressor
S16	6-1	D398	284	16	1, 2	1, 2, 3, 4	RNA - Blood Clot	Sarwal	CAN	0 months post-tx	Non-progressor
S17	6-2	D399	284	17	2, 3	2, 3, 4, 5	RNA - Blood Clot	Sarwal	CAN	6 months post-tx	Non-progressor
S18	6-3	D400	284	18	2, 3	2, 3, 4, 5	RNA - Blood Clot	Sarwal	CAN	24 months post-tx	Non-progressor
S19	7-1	D401	285	19	2, 3	2, 3, 4, 5	RNA - Blood Clot	Sarwal	CAN	0 months post-tx	Non-progressor
S20	7-2	D402	285	20	2, 3	2, 3, 4, 5	RNA - Blood Clot	Sarwal	CAN	6 months post-tx	Non-progressor
S21	7-3	D403	285	21	2, 3	2, 3, 4, 5	RNA - Blood Clot	Sarwal	CAN	24 months post-tx	Non-progressor
S22	8-1	D411	286	22	2, 3	2, 3, 4, 5	RNA - Blood Clot	Sarwal	CAN	0 months post-tx	Non-progressor
S23	8-2	D412	286	23	2, 3	2, 3, 4, 5	RNA - Blood Clot	Sarwal	CAN	6 months post-tx	Non-progressor
S24	8-3	D413	286	24	2, 3	2, 3, 4, 5	RNA - Blood Clot	Sarwal	CAN	24 months post-tx	Non-progressor
S25	9-1	D417	287	25	2, 3	2, 3, 4, 5	RNA - Blood Clot	Sarwal	CAN	0 months post-tx	Non-progressor
S26	9-2	D418	287	26	2, 3	2, 3, 4, 5	RNA - Blood Clot	Sarwal	CAN	6 months post-tx	Non-progressor
S27	9-3	D387	287	27	2, 3	2, 3, 4, 5	RNA - Blood Clot	Sarwal	CAN	24 months post-tx	Non-progressor
S28	10-1	D473	288	28	2, 3	2, 3, 4, 5	RNA - Blood Clot	Sarwal	CAN	0 months post-tx	Non-progressor
S29	10-2	D474	288	29	2, 3	2, 3, 4, 5	RNA - Blood Clot	Sarwal	CAN	6 months post-tx	Non-progressor
S30	10-3	D475	288	30	2, 3	2, 3, 4, 5	RNA - Blood Clot	Sarwal	CAN	24 months post-tx	Non-progressor
S31	11-1	D368	289	31	2, 3	2, 3, 4, 5	RNA - Blood Clot	Sarwal	CAN	0 months post-tx	Progressor, no rejection
S32	11-2	D450	289	32	2, 3	2, 3, 4, 5	RNA - Blood Clot	Sarwal	CAN	6 months post-tx	Progressor, no rejection
S33	11-3	D383	289	33	3, 4	3, 4, 5, 6	RNA - Blood Clot	Sarwal	CAN	24 months post-tx	Progressor, no rejection
S34	12-1	D484	290	34	3, 4	3, 4, 5, 6	RNA - Blood Clot	Sarwal	CAN	0 months post-tx	Progressor, no rejection
S35	12-2	D485	290	35	3, 4	3, 4, 5, 6	RNA - Blood Clot	Sarwal	CAN	6 months post-tx	Progressor, no rejection
S36	12-3	D486	290	36	3, 4	3, 4, 5, 6	RNA - Blood Clot	Sarwal	CAN	24 months post-tx	Progressor, no rejection
S37	13-1	D448	291	37	3, 4	3, 4, 5, 6	RNA - Blood Clot	Sarwal	CAN	0 months post-tx	Progressor, no rejection
S38	13-2	D453	291	38	3, 4	3, 4, 5, 6	RNA - Blood Clot	Sarwal	CAN	6 months post-tx	Progressor, no rejection
S39	13-3	D449	291	39	3, 4	3, 4, 5, 6	RNA - Blood Clot	Sarwal	CAN	24 months post-tx	Progressor, no rejection
S40	14-1	D389	292	40	3, 4	3, 4, 5, 6	RNA - Blood Clot	Sarwal	CAN	0 months post-tx	Progressor, no rejection
S41	14-2	D390	292	41	3, 4	3, 4, 5, 6	RNA - Blood Clot	Sarwal	CAN	6 months post-tx	Progressor, no rejection
S42	14-3	D391	292	42	3, 4	3, 4, 5, 6	RNA - Blood Clot	Sarwal	CAN	24 months post-tx	Progressor, no rejection
S43	15-1	D404	293	43	3, 4	3, 4, 5, 6	RNA - Blood Clot	Sarwal	CAN	0 months post-tx	Progressor, no rejection
S44	15-2	D405	293	44	3, 4	3, 4, 5, 6	RNA - Blood Clot	Sarwal	CAN	6 months post-tx	Progressor, no rejection
S45	15-3	D406	293	45	3, 4	3, 4, 5, 6	RNA - Blood Clot	Sarwal	CAN	24 months post-tx	Progressor, no rejection
S46	16-1	D407	294	46	3, 4	3, 4, 5, 6	RNA - Blood Clot	Sarwal	CAN	0 months post-tx	Progressor, no rejection
S47	16-2	D408	294	47	3, 4	3, 4, 5, 6	RNA - Blood Clot	Sarwal	CAN	6 months post-tx	Progressor, no rejection
S48	16-3	D409	294	48	3, 4	3, 4, 5, 6	RNA - Blood Clot	Sarwal	CAN	24 months post-tx	Progressor, no rejection
S49	17-1	D414	295	49	4, 5	4, 5, 6, 7	RNA - Blood Clot	Sarwal	CAN	0 months post-tx	Progressor, no rejection
S50	17-2	D415	295	50	4, 5	4, 5, 6, 7	RNA - Blood Clot	Sarwal	CAN	6 months post-tx	Progressor, no rejection
S51	17-3	D416	295	51	4, 5	4, 5, 6, 7	RNA - Blood Clot	Sarwal	CAN	24 months post-tx	Progressor, no rejection
S52	18-1	D443	296	52	4, 5	4, 5, 6, 7	RNA - Blood Clot	Sarwal	CAN	0 months post-tx	Progressor, no rejection
S53	18-2	D419	296	53	4, 5	4, 5, 6, 7	RNA - Blood Clot	Sarwal	CAN	6 months post-tx	Progressor, no rejection
S54	18-3	D420	296	54	4, 5	4, 5, 6, 7	RNA - Blood Clot	Sarwal	CAN	24 months post-tx	Progressor, no rejection
S55	19-1	D421	297	55	4, 5	4, 5, 6, 7	RNA - Blood Clot	Sarwal	CAN	0 months post-tx	Progressor, no rejection
S56	19-2	D422	297	56	4, 5	4, 5, 6, 7	RNA - Blood Clot	Sarwal	CAN	6 months post-tx	Progressor, no rejection
S57	19-3	D388	297	57	4, 5	4, 5, 6, 7	RNA - Blood Clot	Sarwal	CAN	24 months post-tx	Progressor, no rejection
S58	20-1	D423	298	58	4, 5	4, 5, 6, 7	RNA - Blood Clot	Sarwal	CAN	0 months post-tx	Progressor, no rejection
S59	20-2	D424	298	59	4, 5	4, 5, 6, 7	RNA - Blood Clot	Sarwal	CAN	6 months post-tx	Progressor, no rejection
S60	20-3	D425	298	60	4, 5	4, 5, 6, 7	RNA - Blood Clot	Sarwal	CAN	24 months post-tx	Progressor, no rejection
S61	21-1	D457	299	61	4, 5	4, 5, 6, 7	RNA - Blood Clot	Sarwal	CAN	0 months post-tx	Progressor, rejection
S62	21-2	D458	299	62	4, 5	4, 5, 6, 7	RNA - Blood Clot	Sarwal	CAN	6 months post-tx	Progressor, rejection
S63	21-3	D459	299	63	4, 5	4, 5, 6, 7	RNA - Blood Clot	Sarwal	CAN	9 months post-tx	Progressor, rejection
S64	21-4	D479	299	64	4, 5	4, 5, 6, 7	RNA - Blood Clot	Sarwal	CAN	32 months post-tx	Progressor, rejection
S65	22-1	D476	300	65	5, 6	5, 6, 7, 8	RNA - Blood Clot	Sarwal	CAN	0 months post-tx	Progressor, rejection
S66	22-2	D477	300	66	5, 6	5, 6, 7, 8	RNA - Blood Clot	Sarwal	CAN	6 months post-tx	Progressor, rejection
S67	22-3	D478	300	67	5, 6	5, 6, 7, 8	RNA - Blood Clot	Sarwal	CAN	24 months post-tx	Progressor, rejection
S68	23-1	D460	301	68	5, 6	5, 6, 7, 8	RNA - Blood Clot	Sarwal	CAN	0 months post-tx	Progressor, rejection
S69	23-2	D461	301	69	5, 6	5, 6, 7, 8	RNA - Blood Clot	Sarwal	CAN	6 months post-tx	Progressor, rejection
S70	23-3	D462	301	70	5, 6	5, 6, 7, 8	RNA - Blood Clot	Sarwal	CAN	24 months post-tx	Progressor, rejection
S71	24-1	D463	302	71	5, 6	5, 6, 7, 8	RNA - Blood Clot	Sarwal	CAN	0 months post-tx	Progressor, rejection
S72	24-2	D464	302	72	5, 6	5, 6, 7, 8	RNA - Blood Clot	Sarwal	CAN	6 months post-tx	Progressor, rejection
S73	24-3	D471	302	73	5, 6	5, 6, 7, 8	RNA - Blood Clot	Sarwal	CAN	24 months post-tx	Progressor, rejection
S74	25-1	D465	303	74	5, 6	5, 6, 7, 8	RNA - Blood Clot	Sarwal	CAN	0 months post-tx	Progressor, rejection
S75	25-2	D466	303	75	5, 6	5, 6, 7, 8	RNA - Blood Clot	Sarwal	CAN	12 months post-tx	Progressor, rejection
S76	25-3	D467	303	76	5, 6	5, 6, 7, 8	RNA - Blood Clot	Sarwal	CAN	24 months post-tx	Progressor, rejection
S77	26-1	D468	304	77	5, 6	5, 6, 7, 8	RNA - Blood Clot	Sarwal	CAN	0 months post-tx	Progressor, rejection
S78	26-2	D469	304	78	5, 6	5, 6, 7, 8	RNA - Blood Clot	Sarwal	CAN	6 months post-tx	Progressor, rejection
S79	26-3	D470	304	79	5, 6	5, 6, 7, 8	RNA - Blood Clot	Sarwal	CAN	24 months post-tx	Progressor, rejection
S80	27-1	D427	305	80	5, 6	5, 6, 7, 8	RNA - Blood Clot	Sarwal	Acute rejection (AR)	2010-05-03	Steroid sensitive
S81	27-2	D426	305	81	6, 7	6, 7, 8, 1	RNA - Blood Clot	Sarwal	AR	2010-10-25
S82	28-1	D436	306	82	6, 7	6, 7, 8, 1	RNA - Blood Clot	Sarwal	AR	2010-03-02	Steroid sensitive
S83	28-2	D437	306	83	6, 7	6, 7, 8, 1	RNA - Blood Clot	Sarwal	AR	2010-07-18
S84	29-1	D431	307	84	6, 7	6, 7, 8, 1	RNA - Blood Clot	Sarwal	AR	2010-07-13	Steroid sensitive
S85	29-2	D430	307	85	6, 7	6, 7, 8, 1	RNA - Blood Clot	Sarwal	AR	2010-11-03
S86	30-1	D433	308	86	6, 7	6, 7, 8, 1	RNA - Blood Clot	Sarwal	AR	2010-10-19	Steroid sensitive
S87	30-2	D432	308	87	6, 7	6, 7, 8, 1	RNA - Blood Clot	Sarwal	AR	2011-05-02
S88	31-1	D429	309	88	6, 7	6, 7, 8, 1	RNA - Blood Clot	Sarwal	AR	2009-12-06	Steroid sensitive
S89	31-2	D428	309	89	6, 7	6, 7, 8, 1	RNA - Blood Clot	Sarwal	AR	2010-05-31
S90	32-1	D442	310	90	6, 7	6, 7, 8, 1	RNA - Blood Clot	Sarwal	AR	2010-10-31	Steroid resistant
S91	32-2	D441	310	91	6, 7	6, 7, 8, 1	RNA - Blood Clot	Sarwal	AR	2011-01-13
S92	33-1	D446	311	92	6, 7	6, 7, 8, 1	RNA - Blood Clot	Sarwal	AR	2009-02-12	Steroid resistant
S93	33-2	D447	311	93	6, 7	6, 7, 8, 1	RNA - Blood Clot	Sarwal	AR	2009-05-13
S94	34-1	D454	312	94	6, 7	6, 7, 8, 1	RNA - Blood Clot	Sarwal	AR	5/18/2006(AR borderline)	Steroid resistant
S95	34-2	D456	312	95	6, 7	6, 7, 8, 1	RNA - Blood Clot	Sarwal	AR	2010-05-26
S96	35-1	D439	313	96	6, 7	6, 7, 8, 1	RNA - Blood Clot	Sarwal	AR	3/23/2006(AR borderline)	Steroid resistant
S97	35-2	D438	313	97	7, 8	7, 8, 1, 2	RNA - Blood Clot	Sarwal	AR	2010-08-16
S98	36-1	D445	314	98	7, 8	7, 8, 1, 2	RNA - Blood Clot	Sarwal	AR	2013-09-29	Steroid resistant
S99	36-2	D444	314	99	7, 8	7, 8, 1, 2	RNA - Blood Clot	Sarwal	AR	2014-01-30

## Sheet: Titanium7 454 J primer
454TitanBJhcons10mer-1 CTATGCGCCTTGCCAGCCCGCTCAGTAGAAGCAAGCTTACCTGAGGAGACGGTGACC
454TitanBJhcons10mer-2 CTATGCGCCTTGCCAGCCCGCTCAGTGTAAGCAAGCTTACCTGAGGAGACGGTGACC
454TitanBJhcons10mer-3 CTATGCGCCTTGCCAGCCCGCTCAGCGGAAGCAAGCTTACCTGAGGAGACGGTGACC
454TitanBJhcons10mer-4 CTATGCGCCTTGCCAGCCCGCTCAGCCTAAGCAAGCTTACCTGAGGAGACGGTGACC
454TitanBJhcons10mer-5 CTATGCGCCTTGCCAGCCCGCTCAGAGCAAGCAAGCTTACCTGAGGAGACGGTGACC
454TitanBJhcons10mer-6 CTATGCGCCTTGCCAGCCCGCTCAGATTAAGCAAGCTTACCTGAGGAGACGGTGACC
454TitanBJhcons10mer-7 CTATGCGCCTTGCCAGCCCGCTCAGACGAAGCAAGCTTACCTGAGGAGACGGTGACC
454TitanBJhcons10mer-8 CTATGCGCCTTGCCAGCCCGCTCAGTAGAGGCAGGCTTACCTGAGGAGACGGTGACC
454TitanBJhcons10mer-9 CTATGCGCCTTGCCAGCCCGCTCAGTTAAGGCAGGCTTACCTGAGGAGACGGTGACC
454TitanBJhcons10mer-10 CTATGCGCCTTGCCAGCCCGCTCAGTGTAGGCAGGCTTACCTGAGGAGACGGTGACC
454TitanBJhcons10mer-11 CTATGCGCCTTGCCAGCCCGCTCAGCGGAGGCAGGCTTACCTGAGGAGACGGTGACC
454TitanBJhcons10mer-12 CTATGCGCCTTGCCAGCCCGCTCAGCCTAGGCAGGCTTACCTGAGGAGACGGTGACC
454TitanBJhcons10mer-13 CTATGCGCCTTGCCAGCCCGCTCAGAGCAGGCAGGCTTACCTGAGGAGACGGTGACC
454TitanBJhcons10mer-14 CTATGCGCCTTGCCAGCCCGCTCAGATTAGGCAGGCTTACCTGAGGAGACGGTGACC
454TitanBJhcons10mer-15 CTATGCGCCTTGCCAGCCCGCTCAGACGAGGCAGGCTTACCTGAGGAGACGGTGACC
454TitanBJhcons10mer-16 CTATGCGCCTTGCCAGCCCGCTCAGTAGCATTAGGCTTACCTGAGGAGACGGTGACC
454TitanBJhcons10mer-17 CTATGCGCCTTGCCAGCCCGCTCAGTTACATTAGGCTTACCTGAGGAGACGGTGACC
454TitanBJhcons10mer-18 CTATGCGCCTTGCCAGCCCGCTCAGTGTCATTAGGCTTACCTGAGGAGACGGTGACC
454TitanBJhcons10mer-19 CTATGCGCCTTGCCAGCCCGCTCAGCGGCATTAGGCTTACCTGAGGAGACGGTGACC
454TitanBJhcons10mer-20 CTATGCGCCTTGCCAGCCCGCTCAGCAACATTAGGCTTACCTGAGGAGACGGTGACC
454TitanBJhcons10mer-21 CTATGCGCCTTGCCAGCCCGCTCAGCCTCATTAGGCTTACCTGAGGAGACGGTGACC
454TitanBJhcons10mer-22 CTATGCGCCTTGCCAGCCCGCTCAGAGCCATTAGGCTTACCTGAGGAGACGGTGACC
454TitanBJhcons10mer-23 CTATGCGCCTTGCCAGCCCGCTCAGATTCATTAGGCTTACCTGAGGAGACGGTGACC
454TitanBJhcons10mer-24 CTATGCGCCTTGCCAGCCCGCTCAGACGCATTAGGCTTACCTGAGGAGACGGTGACC
454TitanBJhcons10mer-25 CTATGCGCCTTGCCAGCCCGCTCAGTAGCATTCCACTTACCTGAGGAGACGGTGACC
454TitanBJhcons10mer-26 CTATGCGCCTTGCCAGCCCGCTCAGTTACATTCCACTTACCTGAGGAGACGGTGACC
454TitanBJhcons10mer-27 CTATGCGCCTTGCCAGCCCGCTCAGTGTCATTCCACTTACCTGAGGAGACGGTGACC
454TitanBJhcons10mer-28 CTATGCGCCTTGCCAGCCCGCTCAGCGGCATTCCACTTACCTGAGGAGACGGTGACC
454TitanBJhcons10mer-29 CTATGCGCCTTGCCAGCCCGCTCAGCAACATTCCACTTACCTGAGGAGACGGTGACC
454TitanBJhcons10mer-30 CTATGCGCCTTGCCAGCCCGCTCAGCCTCATTCCACTTACCTGAGGAGACGGTGACC
454TitanBJhcons10mer-31 CTATGCGCCTTGCCAGCCCGCTCAGAGCCATTCCACTTACCTGAGGAGACGGTGACC
454TitanBJhcons10mer-32 CTATGCGCCTTGCCAGCCCGCTCAGATTCATTCCACTTACCTGAGGAGACGGTGACC
454TitanBJhcons10mer-33 CTATGCGCCTTGCCAGCCCGCTCAGACGCATTCCACTTACCTGAGGAGACGGTGACC
454TitanBJhcons10mer-34 CTATGCGCCTTGCCAGCCCGCTCAGTAGCAATAAGCTTACCTGAGGAGACGGTGACC
454TitanBJhcons10mer-35 CTATGCGCCTTGCCAGCCCGCTCAGTTACAATAAGCTTACCTGAGGAGACGGTGACC
454TitanBJhcons10mer-36 CTATGCGCCTTGCCAGCCCGCTCAGTGTCAATAAGCTTACCTGAGGAGACGGTGACC
454TitanBJhcons10mer-37 CTATGCGCCTTGCCAGCCCGCTCAGCGGCAATAAGCTTACCTGAGGAGACGGTGACC
454TitanBJhcons10mer-38 CTATGCGCCTTGCCAGCCCGCTCAGCAACAATAAGCTTACCTGAGGAGACGGTGACC
454TitanBJhcons10mer-39 CTATGCGCCTTGCCAGCCCGCTCAGCCTCAATAAGCTTACCTGAGGAGACGGTGACC
454TitanBJhcons10mer-40 CTATGCGCCTTGCCAGCCCGCTCAGAGCCAATAAGCTTACCTGAGGAGACGGTGACC
454TitanBJhcons10mer-41 CTATGCGCCTTGCCAGCCCGCTCAGATTCAATAAGCTTACCTGAGGAGACGGTGACC
454TitanBJhcons10mer-42 CTATGCGCCTTGCCAGCCCGCTCAGACGCAATAAGCTTACCTGAGGAGACGGTGACC
454TitanBJhcons10mer-43 CTATGCGCCTTGCCAGCCCGCTCAGTAGCAATTCGCTTACCTGAGGAGACGGTGACC
454TitanBJhcons10mer-44 CTATGCGCCTTGCCAGCCCGCTCAGTTACAATTCGCTTACCTGAGGAGACGGTGACC
454TitanBJhcons10mer-45 CTATGCGCCTTGCCAGCCCGCTCAGTGTCAATTCGCTTACCTGAGGAGACGGTGACC
454TitanBJhcons10mer-46 CTATGCGCCTTGCCAGCCCGCTCAGCGGCAATTCGCTTACCTGAGGAGACGGTGACC
454TitanBJhcons10mer-47 CTATGCGCCTTGCCAGCCCGCTCAGCAACAATTCGCTTACCTGAGGAGACGGTGACC
454TitanBJhcons10mer-48 CTATGCGCCTTGCCAGCCCGCTCAGCCTCAATTCGCTTACCTGAGGAGACGGTGACC
454TitanBJhcons10mer-49 CTATGCGCCTTGCCAGCCCGCTCAGAGCCAATTCGCTTACCTGAGGAGACGGTGACC
454TitanBJhcons10mer-50 CTATGCGCCTTGCCAGCCCGCTCAGATTCAATTCGCTTACCTGAGGAGACGGTGACC
454TitanBJhcons10mer-51 CTATGCGCCTTGCCAGCCCGCTCAGACGCAATTCGCTTACCTGAGGAGACGGTGACC
454TitanBJhcons10mer-52 CTATGCGCCTTGCCAGCCCGCTCAGTAGCCAATAACTTACCTGAGGAGACGGTGACC
454TitanBJhcons10mer-53 CTATGCGCCTTGCCAGCCCGCTCAGTTACCAATAACTTACCTGAGGAGACGGTGACC
454TitanBJhcons10mer-54 CTATGCGCCTTGCCAGCCCGCTCAGTGTCCAATAACTTACCTGAGGAGACGGTGACC
454TitanBJhcons10mer-55 CTATGCGCCTTGCCAGCCCGCTCAGCGGCCAATAACTTACCTGAGGAGACGGTGACC
454TitanBJhcons10mer-56 CTATGCGCCTTGCCAGCCCGCTCAGCAACCAATAACTTACCTGAGGAGACGGTGACC
454TitanBJhcons10mer-57 CTATGCGCCTTGCCAGCCCGCTCAGCCTCCAATAACTTACCTGAGGAGACGGTGACC
454TitanBJhcons10mer-58 CTATGCGCCTTGCCAGCCCGCTCAGATTCCAATAACTTACCTGAGGAGACGGTGACC
454TitanBJhcons10mer-59 CTATGCGCCTTGCCAGCCCGCTCAGACGCCAATAACTTACCTGAGGAGACGGTGACC
454TitanBJhcons10mer-60 CTATGCGCCTTGCCAGCCCGCTCAGTAGCCGGCAACTTACCTGAGGAGACGGTGACC
454TitanBJhcons10mer-61 CTATGCGCCTTGCCAGCCCGCTCAGTTACCGGCAACTTACCTGAGGAGACGGTGACC
454TitanBJhcons10mer-62 CTATGCGCCTTGCCAGCCCGCTCAGTGTCCGGCAACTTACCTGAGGAGACGGTGACC
454TitanBJhcons10mer-63 CTATGCGCCTTGCCAGCCCGCTCAGCGGCCGGCAACTTACCTGAGGAGACGGTGACC
454TitanBJhcons10mer-64 CTATGCGCCTTGCCAGCCCGCTCAGCAACCGGCAACTTACCTGAGGAGACGGTGACC
454TitanBJhcons10mer-65 CTATGCGCCTTGCCAGCCCGCTCAGCCTCCGGCAACTTACCTGAGGAGACGGTGACC
454TitanBJhcons10mer-66 CTATGCGCCTTGCCAGCCCGCTCAGATTCCGGCAACTTACCTGAGGAGACGGTGACC
454TitanBJhcons10mer-67 CTATGCGCCTTGCCAGCCCGCTCAGACGCCGGCAACTTACCTGAGGAGACGGTGACC
454TitanBJhcons10mer-68 CTATGCGCCTTGCCAGCCCGCTCAGTAGCCGCAGGCTTACCTGAGGAGACGGTGACC
454TitanBJhcons10mer-69 CTATGCGCCTTGCCAGCCCGCTCAGTTACCGCAGGCTTACCTGAGGAGACGGTGACC
454TitanBJhcons10mer-70 CTATGCGCCTTGCCAGCCCGCTCAGTGTCCGCAGGCTTACCTGAGGAGACGGTGACC
454TitanBJhcons10mer-71 CTATGCGCCTTGCCAGCCCGCTCAGCGGCCGCAGGCTTACCTGAGGAGACGGTGACC
454TitanBJhcons10mer-72 CTATGCGCCTTGCCAGCCCGCTCAGCAACCGCAGGCTTACCTGAGGAGACGGTGACC
454TitanBJhcons10mer-73 CTATGCGCCTTGCCAGCCCGCTCAGCCTCCGCAGGCTTACCTGAGGAGACGGTGACC
454TitanBJhcons10mer-74 CTATGCGCCTTGCCAGCCCGCTCAGATTCCGCAGGCTTACCTGAGGAGACGGTGACC
454TitanBJhcons10mer-75 CTATGCGCCTTGCCAGCCCGCTCAGACGCCGCAGGCTTACCTGAGGAGACGGTGACC
454TitanBJhcons10mer-76 CTATGCGCCTTGCCAGCCCGCTCAGTAGCCGTTAGCTTACCTGAGGAGACGGTGACC
454TitanBJhcons10mer-77 CTATGCGCCTTGCCAGCCCGCTCAGTTACCGTTAGCTTACCTGAGGAGACGGTGACC
454TitanBJhcons10mer-78 CTATGCGCCTTGCCAGCCCGCTCAGTGTCCGTTAGCTTACCTGAGGAGACGGTGACC
454TitanBJhcons10mer-79 CTATGCGCCTTGCCAGCCCGCTCAGCGGCCGTTAGCTTACCTGAGGAGACGGTGACC
454TitanBJhcons10mer-80 CTATGCGCCTTGCCAGCCCGCTCAGCAACCGTTAGCTTACCTGAGGAGACGGTGACC
454TitanBJhcons10mer-81 CTATGCGCCTTGCCAGCCCGCTCAGCCTCCGTTAGCTTACCTGAGGAGACGGTGACC
454TitanBJhcons10mer-82 CTATGCGCCTTGCCAGCCCGCTCAGATTCCGTTAGCTTACCTGAGGAGACGGTGACC
454TitanBJhcons10mer-83 CTATGCGCCTTGCCAGCCCGCTCAGACGCCGTTAGCTTACCTGAGGAGACGGTGACC
454TitanBJhcons10mer-84 CTATGCGCCTTGCCAGCCCGCTCAGTAGCGGTAAGCTTACCTGAGGAGACGGTGACC
454TitanBJhcons10mer-85 CTATGCGCCTTGCCAGCCCGCTCAGTTACGGTAAGCTTACCTGAGGAGACGGTGACC
454TitanBJhcons10mer-86 CTATGCGCCTTGCCAGCCCGCTCAGTGTCGGTAAGCTTACCTGAGGAGACGGTGACC
454TitanBJhcons10mer-87 CTATGCGCCTTGCCAGCCCGCTCAGCGGCGGTAAGCTTACCTGAGGAGACGGTGACC
454TitanBJhcons10mer-88 CTATGCGCCTTGCCAGCCCGCTCAGCAACGGTAAGCTTACCTGAGGAGACGGTGACC
454TitanBJhcons10mer-89 CTATGCGCCTTGCCAGCCCGCTCAGCCTCGGTAAGCTTACCTGAGGAGACGGTGACC
454TitanBJhcons10mer-90 CTATGCGCCTTGCCAGCCCGCTCAGAGCCGGTAAGCTTACCTGAGGAGACGGTGACC
454TitanBJhcons10mer-91 CTATGCGCCTTGCCAGCCCGCTCAGATTCGGTAAGCTTACCTGAGGAGACGGTGACC
454TitanBJhcons10mer-92 CTATGCGCCTTGCCAGCCCGCTCAGACGCGGTAAGCTTACCTGAGGAGACGGTGACC
454TitanBJhcons10mer-93 CTATGCGCCTTGCCAGCCCGCTCAGTAGTAGGCGGCTTACCTGAGGAGACGGTGACC
454TitanBJhcons10mer-94 CTATGCGCCTTGCCAGCCCGCTCAGTTATAGGCGGCTTACCTGAGGAGACGGTGACC
454TitanBJhcons10mer-95 CTATGCGCCTTGCCAGCCCGCTCAGTCCTAGGCGGCTTACCTGAGGAGACGGTGACC
454TitanBJhcons10mer-96 CTATGCGCCTTGCCAGCCCGCTCAGTGTTAGGCGGCTTACCTGAGGAGACGGTGACC
454TitanBJhcons10mer-97 CTATGCGCCTTGCCAGCCCGCTCAGCGGTAGGCGGCTTACCTGAGGAGACGGTGACC
454TitanBJhcons10mer-98 CTATGCGCCTTGCCAGCCCGCTCAGCAATAGGCGGCTTACCTGAGGAGACGGTGACC
454TitanBJhcons10mer-99 CTATGCGCCTTGCCAGCCCGCTCAGCCTTAGGCGGCTTACCTGAGGAGACGGTGACC

## Sheet: Titanium7 454 FR1 Primer
10_2010_TitanA_VH1-FR1_10mer-1,CGTATCGCCTCCCTCGCGCCATCAGTTATGCCAGGGGCCTCAGTGAAGGTCTCCTGCAAG
10_2010_TitanA_VH2-FR1_10mer-1,CGTATCGCCTCCCTCGCGCCATCAGTTATGCCAGGGTCTGGTCCTACGCTGGTGAAACCC
10_2010_TitanA_VH3-FR1_10mer-1,CGTATCGCCTCCCTCGCGCCATCAGTTATGCCAGGCTGGGGGGTCCCTGAGACTCTCCTG
10_2010_TitanA_VH4-FR1_10mer-1,CGTATCGCCTCCCTCGCGCCATCAGTTATGCCAGGCTTCGGAGACCCTGTCCCTCACCTG
10_2010_TitanA_VH5-FR1_10mer-1,CGTATCGCCTCCCTCGCGCCATCAGTTATGCCAGGCGGGGAGTCTCTGAAGATCTCCTGT
10_2010_TitanA_VH6-FR1_10mer-1,CGTATCGCCTCCCTCGCGCCATCAGTTATGCCAGGTCGCAGACCCTCTCACTCACCTGTG
10_2010_TitanA_VH1-FR1_10mer-2,CGTATCGCCTCCCTCGCGCCATCAGTCCTGCCAGGGGCCTCAGTGAAGGTCTCCTGCAAG
10_2010_TitanA_VH2-FR1_10mer-2,CGTATCGCCTCCCTCGCGCCATCAGTCCTGCCAGGGTCTGGTCCTACGCTGGTGAAACCC
10_2010_TitanA_VH3-FR1_10mer-2,CGTATCGCCTCCCTCGCGCCATCAGTCCTGCCAGGCTGGGGGGTCCCTGAGACTCTCCTG
10_2010_TitanA_VH4-FR1_10mer-2,CGTATCGCCTCCCTCGCGCCATCAGTCCTGCCAGGCTTCGGAGACCCTGTCCCTCACCTG
10_2010_TitanA_VH5-FR1_10mer-2,CGTATCGCCTCCCTCGCGCCATCAGTCCTGCCAGGCGGGGAGTCTCTGAAGATCTCCTGT
10_2010_TitanA_VH6-FR1_10mer-2,CGTATCGCCTCCCTCGCGCCATCAGTCCTGCCAGGTCGCAGACCCTCTCACTCACCTGTG
454-2010TitanA_VH1-FR1_10mer-3,CGTATCGCCTCCCTCGCGCCATCAGCCTTGCCAGGGGCCTCAGTGAAGGTCTCCTGCAAG
454-2010TitanA_VH2-FR1_10mer-3,CGTATCGCCTCCCTCGCGCCATCAGCCTTGCCAGGGTCTGGTCCTACGCTGGTGAAACCC
454-2010TitanA_VH3-FR1_10mer-3,CGTATCGCCTCCCTCGCGCCATCAGCCTTGCCAGGCTGGGGGGTCCCTGAGACTCTCCTG
454-2010TitanA_VH4-FR1_10mer-3,CGTATCGCCTCCCTCGCGCCATCAGCCTTGCCAGGCTTCGGAGACCCTGTCCCTCACCTG
454-2010TitanA_VH5-FR1_10mer-3,CGTATCGCCTCCCTCGCGCCATCAGCCTTGCCAGGCGGGGAGTCTCTGAAGATCTCCTGT
454-2010TitanA_VH6-FR1_10mer-3,CGTATCGCCTCCCTCGCGCCATCAGCCTTGCCAGGTCGCAGACCCTCTCACTCACCTGTG
454-2010TitanA_VH1-FR1_10mer-4,CGTATCGCCTCCCTCGCGCCATCAGAGCTTAATCCGGCCTCAGTGAAGGTCTCCTGCAAG
454-2010TitanA_VH2-FR1_10mer-4,CGTATCGCCTCCCTCGCGCCATCAGAGCTTAATCCGTCTGGTCCTACGCTGGTGAAACCC
454-2010TitanA_VH3-FR1_10mer-4,CGTATCGCCTCCCTCGCGCCATCAGAGCTTAATCCCTGGGGGGTCCCTGAGACTCTCCTG
454-2010TitanA_VH4-FR1_10mer-4,CGTATCGCCTCCCTCGCGCCATCAGAGCTTAATCCCTTCGGAGACCCTGTCCCTCACCTG
454-2010TitanA_VH5-FR1_10mer-4,CGTATCGCCTCCCTCGCGCCATCAGAGCTTAATCCCGGGGAGTCTCTGAAGATCTCCTGT
454-2010TitanA_VH6-FR1_10mer-4,CGTATCGCCTCCCTCGCGCCATCAGAGCTTAATCCTCGCAGACCCTCTCACTCACCTGTG
454-2010TitanA_VH1-FR1_10mer-5,CGTATCGCCTCCCTCGCGCCATCAGCTCCATTAGGGGCCTCAGTGAAGGTCTCCTGCAAG
454-2010TitanA_VH2-FR1_10mer-5,CGTATCGCCTCCCTCGCGCCATCAGCTCCATTAGGGTCTGGTCCTACGCTGGTGAAACCC
454-2010TitanA_VH3-FR1_10mer-5,CGTATCGCCTCCCTCGCGCCATCAGCTCCATTAGGCTGGGGGGTCCCTGAGACTCTCCTG
454-2010TitanA_VH4-FR1_10mer-5,CGTATCGCCTCCCTCGCGCCATCAGCTCCATTAGGCTTCGGAGACCCTGTCCCTCACCTG
454-2010TitanA_VH5-FR1_10mer-5,CGTATCGCCTCCCTCGCGCCATCAGCTCCATTAGGCGGGGAGTCTCTGAAGATCTCCTGT
454-2010TitanA_VH6-FR1_10mer-5,CGTATCGCCTCCCTCGCGCCATCAGCTCCATTAGGTCGCAGACCCTCTCACTCACCTGTG
454-2010TitanA_VH1-FR1_10mer-6,CGTATCGCCTCCCTCGCGCCATCAGCTCCATTCCAGGCCTCAGTGAAGGTCTCCTGCAAG
454-2010TitanA_VH2-FR1_10mer-6,CGTATCGCCTCCCTCGCGCCATCAGCTCCATTCCAGTCTGGTCCTACGCTGGTGAAACCC
454-2010TitanA_VH3-FR1_10mer-6,CGTATCGCCTCCCTCGCGCCATCAGCTCCATTCCACTGGGGGGTCCCTGAGACTCTCCTG
454-2010TitanA_VH4-FR1_10mer-6,CGTATCGCCTCCCTCGCGCCATCAGCTCCATTCCACTTCGGAGACCCTGTCCCTCACCTG
454-2010TitanA_VH5-FR1_10mer-6,CGTATCGCCTCCCTCGCGCCATCAGCTCCATTCCACGGGGAGTCTCTGAAGATCTCCTGT
454-2010TitanA_VH6-FR1_10mer-6,CGTATCGCCTCCCTCGCGCCATCAGCTCCATTCCATCGCAGACCCTCTCACTCACCTGTG
454-2010TitanA_VH1-FR1_10mer-7,CGTATCGCCTCCCTCGCGCCATCAGCTCCAATAAGGGCCTCAGTGAAGGTCTCCTGCAAG
454-2010TitanA_VH2-FR1_10mer-7,CGTATCGCCTCCCTCGCGCCATCAGCTCCAATAAGGTCTGGTCCTACGCTGGTGAAACCC
454-2010TitanA_VH3-FR1_10mer-7,CGTATCGCCTCCCTCGCGCCATCAGCTCCAATAAGCTGGGGGGTCCCTGAGACTCTCCTG
454-2010TitanA_VH4-FR1_10mer-7,CGTATCGCCTCCCTCGCGCCATCAGCTCCAATAAGCTTCGGAGACCCTGTCCCTCACCTG
454-2010TitanA_VH5-FR1_10mer-7,CGTATCGCCTCCCTCGCGCCATCAGCTCCAATAAGCGGGGAGTCTCTGAAGATCTCCTGT
454-2010TitanA_VH6-FR1_10mer-7,CGTATCGCCTCCCTCGCGCCATCAGCTCCAATAAGTCGCAGACCCTCTCACTCACCTGTG
454-2010TitanA_VH1-FR1_10mer-8,CGTATCGCCTCCCTCGCGCCATCAGCTCCAATTCGGGCCTCAGTGAAGGTCTCCTGCAAG
454-2010TitanA_VH2-FR1_10mer-8,CGTATCGCCTCCCTCGCGCCATCAGCTCCAATTCGGTCTGGTCCTACGCTGGTGAAACCC
454-2010TitanA_VH3-FR1_10mer-8,CGTATCGCCTCCCTCGCGCCATCAGCTCCAATTCGCTGGGGGGTCCCTGAGACTCTCCTG
454-2010TitanA_VH4-FR1_10mer-8,CGTATCGCCTCCCTCGCGCCATCAGCTCCAATTCGCTTCGGAGACCCTGTCCCTCACCTG
454-2010TitanA_VH5-FR1_10mer-8,CGTATCGCCTCCCTCGCGCCATCAGCTCCAATTCGCGGGGAGTCTCTGAAGATCTCCTGT
454-2010TitanA_VH6-FR1_10mer-8,CGTATCGCCTCCCTCGCGCCATCAGCTCCAATTCGTCGCAGACCCTCTCACTCACCTGTG

## Sheet: Titanium7 454 FR2 Primer
10_2010_TitanA_VH1-FR2_10mer-1,CGTATCGCCTCCCTCGCGCCATCAGCCTTCCTAAGCTGGGTGCGACAGGCCCCTGGACAA
10_2010_TitanA_VH2-FR2_10mer-1,CGTATCGCCTCCCTCGCGCCATCAGCCTTCCTAAGTGGATCCGTCAGCCCCCAGGGAAGG
10_2010_TitanA_VH3-FR2_10mer-1,CGTATCGCCTCCCTCGCGCCATCAGCCTTCCTAAGGGTCCGCCAGGCTCCAGGGAA
10_2010_TitanA_VH4-FR2_10mer-1,CGTATCGCCTCCCTCGCGCCATCAGCCTTCCTAAGTGGATCCGCCAGCCCCCAGGGAAGG
10_2010_TitanA_VH5-FR2_10mer-1,CGTATCGCCTCCCTCGCGCCATCAGCCTTCCTAAGGGGTGCGCCAGATGCCCGGGAAAGG
10_2010_TitanA_VH6-FR2_10mer-1,CGTATCGCCTCCCTCGCGCCATCAGCCTTCCTAAGTGGATCAGGCAGTCCCCATCGAGAG
10_2010_TitanA_VH7-FR2_10mer-1,CGTATCGCCTCCCTCGCGCCATCAGCCTTCCTAAGTTGGGTGCGACAGGCCCCTGGACAA
10_2010_TitanA_VH1-FR2_10mer-2,CGTATCGCCTCCCTCGCGCCATCAGAGCTCCTAAGCTGGGTGCGACAGGCCCCTGGACAA
10_2010_TitanA_VH2-FR2_10mer-2,CGTATCGCCTCCCTCGCGCCATCAGAGCTCCTAAGTGGATCCGTCAGCCCCCAGGGAAGG
10_2010_TitanA_VH3-FR2_10mer-2,CGTATCGCCTCCCTCGCGCCATCAGAGCTCCTAAGGGTCCGCCAGGCTCCAGGGAA
10_2010_TitanA_VH4-FR2_10mer-2,CGTATCGCCTCCCTCGCGCCATCAGAGCTCCTAAGTGGATCCGCCAGCCCCCAGGGAAGG
10_2010_TitanA_VH5-FR2_10mer-2,CGTATCGCCTCCCTCGCGCCATCAGAGCTCCTAAGGGGTGCGCCAGATGCCCGGGAAAGG
10_2010_TitanA_VH6-FR2_10mer-2,CGTATCGCCTCCCTCGCGCCATCAGAGCTCCTAAGTGGATCAGGCAGTCCCCATCGAGAG
10_2010_TitanA_VH7-FR2_10mer-2,CGTATCGCCTCCCTCGCGCCATCAGAGCTCCTAAGTTGGGTGCGACAGGCCCCTGGACAA
10_2010_TitanA_VH1-FR2_10mer-3,CGTATCGCCTCCCTCGCGCCATCAGACGTCCTAAGCTGGGTGCGACAGGCCCCTGGACAA
10_2010_TitanA_VH2-FR2_10mer-3,CGTATCGCCTCCCTCGCGCCATCAGACGTCCTAAGTGGATCCGTCAGCCCCCAGGGAAGG
10_2010_TitanA_VH3-FR2_10mer-3,CGTATCGCCTCCCTCGCGCCATCAGACGTCCTAAGGGTCCGCCAGGCTCCAGGGAA
10_2010_TitanA_VH4-FR2_10mer-3,CGTATCGCCTCCCTCGCGCCATCAGACGTCCTAAGTGGATCCGCCAGCCCCCAGGGAAGG
10_2010_TitanA_VH5-FR2_10mer-3,CGTATCGCCTCCCTCGCGCCATCAGACGTCCTAAGGGGTGCGCCAGATGCCCGGGAAAGG
10_2010_TitanA_VH6-FR2_10mer-3,CGTATCGCCTCCCTCGCGCCATCAGACGTCCTAAGTGGATCAGGCAGTCCCCATCGAGAG
10_2010_TitanA_VH7-FR2_10mer-3,CGTATCGCCTCCCTCGCGCCATCAGACGTCCTAAGTTGGGTGCGACAGGCCCCTGGACAA
10_2010_TitanA_VH1-FR2_10mer-4,CGTATCGCCTCCCTCGCGCCATCAGTAGTGCCAGGCTGGGTGCGACAGGCCCCTGGACAA
10_2010_TitanA_VH2-FR2_10mer-4,CGTATCGCCTCCCTCGCGCCATCAGTAGTGCCAGGTGGATCCGTCAGCCCCCAGGGAAGG
10_2010_TitanA_VH3-FR2_10mer-4,CGTATCGCCTCCCTCGCGCCATCAGTAGTGCCAGGGGTCCGCCAGGCTCCAGGGAA
10_2010_TitanA_VH4-FR2_10mer-4,CGTATCGCCTCCCTCGCGCCATCAGTAGTGCCAGGTGGATCCGCCAGCCCCCAGGGAAGG
10_2010_TitanA_VH5-FR2_10mer-4,CGTATCGCCTCCCTCGCGCCATCAGTAGTGCCAGGGGGTGCGCCAGATGCCCGGGAAAGG
10_2010_TitanA_VH6-FR2_10mer-4,CGTATCGCCTCCCTCGCGCCATCAGTAGTGCCAGGTGGATCAGGCAGTCCCCATCGAGAG
10_2010_TitanA_VH7-FR2_10mer-4,CGTATCGCCTCCCTCGCGCCATCAGTAGTGCCAGGTTGGGTGCGACAGGCCCCTGGACAA
10_2010_TitanA_VH1-FR2_10mer-5,CGTATCGCCTCCCTCGCGCCATCAGTGTTGCCAGGCTGGGTGCGACAGGCCCCTGGACAA
10_2010_TitanA_VH2-FR2_10mer-5,CGTATCGCCTCCCTCGCGCCATCAGTGTTGCCAGGTGGATCCGTCAGCCCCCAGGGAAGG
10_2010_TitanA_VH3-FR2_10mer-5,CGTATCGCCTCCCTCGCGCCATCAGTGTTGCCAGGGGTCCGCCAGGCTCCAGGGAA
10_2010_TitanA_VH4-FR2_10mer-5,CGTATCGCCTCCCTCGCGCCATCAGTGTTGCCAGGTGGATCCGCCAGCCCCCAGGGAAGG
10_2010_TitanA_VH5-FR2_10mer-5,CGTATCGCCTCCCTCGCGCCATCAGTGTTGCCAGGGGGTGCGCCAGATGCCCGGGAAAGG
10_2010_TitanA_VH6-FR2_10mer-5,CGTATCGCCTCCCTCGCGCCATCAGTGTTGCCAGGTGGATCAGGCAGTCCCCATCGAGAG
10_2010_TitanA_VH7-FR2_10mer-5,CGTATCGCCTCCCTCGCGCCATCAGTGTTGCCAGGTTGGGTGCGACAGGCCCCTGGACAA
10_2010_TitanA_VH1-FR2_10mer-6,CGTATCGCCTCCCTCGCGCCATCAGCGGTGCCAGGCTGGGTGCGACAGGCCCCTGGACAA
10_2010_TitanA_VH2-FR2_10mer-6,CGTATCGCCTCCCTCGCGCCATCAGCGGTGCCAGGTGGATCCGTCAGCCCCCAGGGAAGG
10_2010_TitanA_VH3-FR2_10mer-6,CGTATCGCCTCCCTCGCGCCATCAGCGGTGCCAGGGGTCCGCCAGGCTCCAGGGAA
10_2010_TitanA_VH4-FR2_10mer-6,CGTATCGCCTCCCTCGCGCCATCAGCGGTGCCAGGTGGATCCGCCAGCCCCCAGGGAAGG
10_2010_TitanA_VH5-FR2_10mer-6,CGTATCGCCTCCCTCGCGCCATCAGCGGTGCCAGGGGGTGCGCCAGATGCCCGGGAAAGG
10_2010_TitanA_VH6-FR2_10mer-6,CGTATCGCCTCCCTCGCGCCATCAGCGGTGCCAGGTGGATCAGGCAGTCCCCATCGAGAG
10_2010_TitanA_VH7-FR2_10mer-6,CGTATCGCCTCCCTCGCGCCATCAGCGGTGCCAGGTTGGGTGCGACAGGCCCCTGGACAA
10_2010_TitanA_VH1-FR2_10mer-7,CGTATCGCCTCCCTCGCGCCATCAGCAATGCCAGGCTGGGTGCGACAGGCCCCTGGACAA
10_2010_TitanA_VH2-FR2_10mer-7,CGTATCGCCTCCCTCGCGCCATCAGCAATGCCAGGTGGATCCGTCAGCCCCCAGGGAAGG
10_2010_TitanA_VH3-FR2_10mer-7,CGTATCGCCTCCCTCGCGCCATCAGCAATGCCAGGGGTCCGCCAGGCTCCAGGGAA
10_2010_TitanA_VH4-FR2_10mer-7,CGTATCGCCTCCCTCGCGCCATCAGCAATGCCAGGTGGATCCGCCAGCCCCCAGGGAAGG
10_2010_TitanA_VH5-FR2_10mer-7,CGTATCGCCTCCCTCGCGCCATCAGCAATGCCAGGGGGTGCGCCAGATGCCCGGGAAAGG
10_2010_TitanA_VH6-FR2_10mer-7,CGTATCGCCTCCCTCGCGCCATCAGCAATGCCAGGTGGATCAGGCAGTCCCCATCGAGAG
10_2010_TitanA_VH7-FR2_10mer-7,CGTATCGCCTCCCTCGCGCCATCAGCAATGCCAGGTTGGGTGCGACAGGCCCCTGGACAA
10_2010_TitanA_VH1-FR2_10mer-8,CGTATCGCCTCCCTCGCGCCATCAGCTCCGGTAAGCTGGGTGCGACAGGCCCCTGGACAA
10_2010_TitanA_VH2-FR2_10mer-8,CGTATCGCCTCCCTCGCGCCATCAGCTCCGGTAAGTGGATCCGTCAGCCCCCAGGGAAGG
10_2010_TitanA_VH3-FR2_10mer-8,CGTATCGCCTCCCTCGCGCCATCAGCTCCGGTAAGGGTCCGCCAGGCTCCAGGGAA
10_2010_TitanA_VH4-FR2_10mer-8,CGTATCGCCTCCCTCGCGCCATCAGCTCCGGTAAGTGGATCCGCCAGCCCCCAGGGAAGG
10_2010_TitanA_VH5-FR2_10mer-8,CGTATCGCCTCCCTCGCGCCATCAGCTCCGGTAAGGGGTGCGCCAGATGCCCGGGAAAGG
10_2010_TitanA_VH6-FR2_10mer-8,CGTATCGCCTCCCTCGCGCCATCAGCTCCGGTAAGTGGATCAGGCAGTCCCCATCGAGAG
10_2010_TitanA_VH7-FR2_10mer-8,CGTATCGCCTCCCTCGCGCCATCAGCTCCGGTAAGTTGGGTGCGACAGGCCCCTGGACAA
