# Supplementary material for: Characterizing pre-transplant and post-transplant kidney rejection risk by B cell immune repertoire sequencing
Source: Nat Commun. 2019 Apr 23;10:1906. doi: 10.1038/s41467-019-09930-3 (PMC6479061; doi:10.1038/s41467-019-09930-3)
Supplement: Supplementary file 6 — Source Data [file 41467_2019_9930_MOESM6_ESM.xlsx]

## Sheet: Figures2_3_5
clin	Sample_id	time	specimen_id	subject_id	Individual.id	cDNA	gDNA	immunosuppression	Recipient.Gender	Donor.Gender	Recipient.Age.when.had.Tx	Donor.Age	Donor.Source	recipient.Race	Cause.of.ESRD	ESRD	hla_mismatch	cadi	total_reads	reads_cDNA	reads_gDNA	UNMAPPED_isotypes	IGHA_isotypes	IGHD_isotypes	IGHE_isotypes	IGHG_isotypes	IGHM_isotypes	clones_cDNA	clones_gDNA	clones_unmapped	clones_IGHA	clones_IGHD	clones_IGHE	clones_IGHG	clones_IGHM	SHM_gDNA	SHM_cDNA	SHM_unmapped	SHM_IGHA	SHM_IGHD	SHM_IGHE	SHM_IGHG	SHM_IGHM	CDR3_length_gDNA	CDR3_length_cDNA	CDR3_length_unmapped	CDR3_length_IGHA	CDR3_length_IGHD	CDR3_length_IGHE
NP	1005	0	7_S01	individual1_0	Individual1		gDNA	Steroid-free	Female	Male	16	24	Cadaver	White	Other	Other/Uk	6	0	1062	0	1062	1062	0	0	0	0	0	0	789	789	0	0	0	0	0	15.3766	NA	15.3766	NA	NA	NA	NA	NA	48.5367	NA	48.5367	NA	NA	NA
NP	1005	12	7_S02	individual1_12	Individual1	cDNA	gDNA	Steroid-free	Female	Male	16	24	Cadaver	White	Other	Other/Uk	6	1	121854	119520	2334	12880	35192	8181	9168	32037	24396	32207	1623	6065	4245	4657	4	3962	18540	19.9217	7216.47	787.109	2889.13	76.7935	684.783	2497.87	300.7	47.1962	44.4506	43.9535	42.942	44.3315	57.8914
NP	1005	24	7_S03	individual1_24	Individual1	cDNA	gDNA	Steroid-free	Female	Male	16	24	Cadaver	White	Other	Other/Uk	6	1	2024	29	1995	2003	5	6	0	5	5	29	1180	1188	5	6	0	5	5	21.7956	1.30476	22.06	0.424411	0.159752	NA	0.22829	0.227948	48.6125	43.8621	48.5891	44.4	42.5	NA
NP	1006	0	7_S04	individual2_0	Individual2		gDNA	Steroid-based	Male	Female	9	18	Cadaver	Black/African American	Unknown	Other/Uk	5	0	743	0	743	743	0	0	0	0	0	0	160	160	0	0	0	0	0	5.58504	NA	5.58504	NA	NA	NA	NA	NA	48.751	NA	48.751	NA	NA	NA
NP	1006	24	7_S06	individual2_24	Individual2	cDNA	gDNA	Steroid-based	Male	Female	9	18	Cadaver	Black/African American	Unknown	Other/Uk	5	0	167825	165102	2723	12814	25393	37701	36157	24020	31740	63592	1301	7983	7981	21431	55	8127	24560	30.0414	7014.26	580.191	1872.81	423.239	2432.73	1202.33	532.993	47.0158	43.9675	43.3353	40.8143	44.1668	48.242
NP	12008	0	7_S07	individual3_0	Individual3		gDNA	Steroid-based	Male	Male	16	25	Cadaver	White	Focal Segmental Glomerulosclerosis	Other/Uk	6	0	2068	0	2068	2068	0	0	0	0	0	0	660	660	0	0	0	0	0	10.825	NA	10.825	NA	NA	NA	NA	NA	47.9396	NA	47.9396	NA	NA	NA
NP	12008	13	7_S09	individual3_13	Individual3	cDNA	gDNA	Steroid-based	Male	Male	16	25	Cadaver	White	Focal Segmental Glomerulosclerosis	Other/Uk	6	0	105924	104125	1799	8809	31400	31957	0	33755	3	20822	1068	3173	787	17635	0	2118	3	6.06444	4411.78	386.615	2084.15	232.077	NA	1714.94	0.0516774	47.1895	42.6502	43.1235	41.8078	44.8204	NA
NP	38012	0	7_S10	individual4_0	Individual4		gDNA	Steroid-based	Female	Male	15	35	Living/related	NA	Other	Other/Uk	3	0	1888	0	1888	1888	0	0	0	0	0	0	1074	1074	0	0	0	0	0	32.8831	NA	32.8831	NA	NA	NA	NA	NA	46.1965	NA	46.1965	NA	NA	NA
NP	38012	6	7_S11	individual4_6	Individual4	cDNA	gDNA	Steroid-based	Female	Male	15	35	Living/related	NA	Other	Other/Uk	3	0	95939	95341	598	14223	16534	5706	0	21939	37537	28119	398	4843	1881	3762	0	2478	18918	9.55926	3788.06	843.361	1010.28	53.3092	NA	1363.69	526.976	46.6371	42.638	42.7153	41.2399	43.8007	NA
NP	38012	24	7_S12	individual4_24	Individual4	cDNA	gDNA	Steroid-based	Female	Male	15	35	Living/related	NA	Other	Other/Uk	3	1	127500	125209	2291	17494	12007	38742	9398	18527	31332	49265	1235	7093	3473	17517	7	4558	22014	47.724	4536.89	1028.41	816.004	483.834	513.407	1196.14	546.82	45.7665	42.7273	41.8917	40.8142	43.4904	46.3458
NP	38020	6	7_S14	individual5_6	Individual5		gDNA	Steroid-based	Female	Female	11	27	Living/related	Black/African American	Polycystic Kidney Disease	Non-Immune/Strutural	3	1	1196	0	1196	1196	0	0	0	0	0	0	624	624	0	0	0	0	0	9.74646	NA	9.74646	NA	NA	NA	NA	NA	48.7751	NA	48.7751	NA	NA	NA
NP	41006	6	7_S17	individual6_6	Individual6	cDNA	gDNA	Steroid-free	Female	Male	8	15	Cadaver	Other	Polycystic Kidney Disease	Non-Immune/Strutural	5	1	122578	120554	2024	8924	25078	23756	11735	25562	27523	56389	822	4553	3881	20433	2	6084	25127	14.6203	6308.39	436.226	1780.48	248.303	1604.35	1808.6	445.054	48.9832	43.1018	43.1695	39.8957	45.308	47.998
NP	41006	24	7_S18	individual6_24	Individual6	cDNA	gDNA	Steroid-free	Female	Male	8	15	Cadaver	Other	Polycystic Kidney Disease	Non-Immune/Strutural	5	0	108225	100975	7250	12742	8207	19183	6396	27141	34556	55716	3607	7424	2792	15640	8	6196	30087	55.9147	4009.21	345.362	593.026	198.738	532.491	1886.03	509.472	48.2549	43.6055	46.0097	42.1499	45.7314	42.0478
NP	89002	24	7_S21	individual7_24	Individual7	cDNA	gDNA	Steroid-free	Male	Male	17	21	Living/related	Black/African American	Obstructive Uropathy	Reflux	3	2	105817	103488	2329	8227	11643	29195	1464	26649	28639	50532	1434	5476	3278	18889	8	6367	21531	33.7471	3990.8	383.431	1049.23	259.462	86.7827	1864.43	381.209	45.6088	42.2701	43.092	41.2425	43.0226	44.5471
NP	303006	0	7_S25	individual9_0	Individual9		gDNA	Steroid-based	Male	Male	9	21	Cadaver	Other	Reflux Nephropathy	Reflux	4	0	4791	0	4791	4791	0	0	0	0	0	0	1163	1163	0	0	0	0	0	34.5107	NA	34.5107	NA	NA	NA	NA	NA	48.9032	NA	48.9032	NA	NA	NA
NP	303006	6	7_S26	individual9_6	Individual9	cDNA	gDNA	Steroid-based	Male	Male	9	21	Cadaver	Other	Reflux Nephropathy	Reflux	4	1	113552	109400	4152	10100	18447	32882	5038	21711	25374	34610	1584	4698	3214	12585	12	2683	16040	31.7371	4973.66	435.493	1547.25	257.645	354.838	2049.17	360.996	48.5513	44.1143	45.3948	42.5598	45.6499	49.1425
NP	303006	24	7_S27	individual9_24	Individual9	cDNA	gDNA	Steroid-based	Male	Male	9	21	Cadaver	Other	Reflux Nephropathy	Reflux	4	4	140407	134083	6324	13244	22438	29141	27872	21491	26221	49826	2100	6621	6326	17390	22	4482	20922	52.1933	7199	463.705	1672	476.98	2751.43	1504.06	383.026	48.6297	43.649	45.3785	41.9084	45.8916	45.2625
NP	303007	0	7_S28	individual10_0	Individual10		gDNA	Steroid-based	Female	Female	15	31	Cadaver	Other	Unknown	Other/Uk	5	1	3303	0	3303	3303	0	0	0	0	0	0	1808	1808	0	0	0	0	0	24.9151	NA	24.9151	NA	NA	NA	NA	NA	48.4832	NA	48.4832	NA	NA	NA
NP	303007	6	7_S29	individual10_6	Individual10	cDNA	gDNA	Steroid-based	Female	Female	15	31	Cadaver	Other	Unknown	Other/Uk	5	1	135626	132769	2857	11502	35816	30627	0	20625	37056	23100	1832	4570	524	7147	0	605	14572	18.5509	4788.75	478.683	2415.13	169.983	NA	1428.09	315.418	47.6461	43.0167	43.3232	39.9099	45.4065	NA
NP	303007	24	7_S30	individual10_24	Individual10	cDNA	gDNA	Steroid-based	Female	Female	15	31	Cadaver	Other	Unknown	Other/Uk	5	2	120483	117008	3475	12259	24464	9662	0	39359	34739	52005	2045	7187	4417	8613	0	8081	29847	32.6119	5933.7	577.033	2074.01	92.9339	NA	2828.47	393.853	47.2852	43.2141	44.1922	42.3715	44.3691	NA
PNR	12001	24	7_S33	individual11_24	Individual11	cDNA	gDNA	Steroid-free	Male	Male	14	38	Cadaver	White	Unknown	Other/Uk	6	7	87682	78945	8737	13350	3775	15887	1821	26619	26230	41082	1730	4544	1335	12859	2	3899	22485	75.7815	3009.69	332.109	359.33	118.68	147.266	1846.82	281.266	45.3928	42.6439	44.582	42.1121	43.2438	39
PNR	12004	0	7_S34	individual12_0	Individual12		gDNA	Steroid-based	Male	Male	4	34	Living/related	White	Reflux Nephropathy	Reflux	3	1	4670	0	4670	4670	0	0	0	0	0	0	1754	1754	0	0	0	0	0	31.989	NA	31.989	NA	NA	NA	NA	NA	45.742	NA	45.742	NA	NA	NA
PNR	12004	6	7_S35	individual12_6	Individual12	cDNA	gDNA	Steroid-based	Male	Male	4	34	Living/related	White	Reflux Nephropathy	Reflux	3	0	94963	90025	4938	9573	2757	29234	4	23172	30223	46375	1770	5313	2039	15860	4	6557	21662	35.3777	1708.7	165.939	104.796	181.298	0.349068	854.728	436.967	45.739	43.1438	44.2329	41.4385	44.2653	39.75
PNR	12004	24	7_S36	individual12_24	Individual12	cDNA	gDNA	Steroid-based	Male	Male	4	34	Living/related	White	Reflux Nephropathy	Reflux	3	6	64702	62173	2529	6798	4581	3131	1	18390	31801	26780	1058	2907	1163	2821	1	2262	20222	22.6561	3214.57	349.766	484.431	19.4851	0.11588	1722.02	661.417	45.756	42.8978	44.6184	46.1648	43.8013	51
PNR	38010	0	7_S37	individual13_0	Individual13		gDNA	Steroid-free	Male	Female	10	33	Living/related	White	Cystinosis	Other/Uk	1	0	4063	0	4063	4063	0	0	0	0	0	0	1522	1522	0	0	0	0	0	75.1297	NA	75.1297	NA	NA	NA	NA	NA	46.1026	NA	46.1026	NA	NA	NA
PNR	38010	6	7_S38	individual13_6	Individual13	cDNA	gDNA	Steroid-free	Male	Female	10	33	Living/related	White	Cystinosis	Other/Uk	1	5	118136	113954	4182	11641	18751	33255	555	24632	29302	49589	1868	6929	5717	16443	3	8843	18240	49.5901	3316.57	365.69	1034.38	255.54	28.8345	1202.8	478.912	47.7941	43.2923	44.2099	41.6546	45.9584	45.9459
PNR	38010	24	7_S39	individual13_24	Individual13	cDNA	gDNA	Steroid-free	Male	Female	10	33	Living/related	White	Cystinosis	Other/Uk	1	8	106785	103185	3600	9852	17280	50977	1	28668	7	30987	1647	5471	3507	20617	1	6290	7	39.929	3699.5	374.139	1224.03	415.987	0.152466	1724.88	0.247508	46.5253	44.4036	44.6986	42.1215	45.7274	66
PNR	38011	0	7_S40	individual14_0	Individual14		gDNA	Steroid-based	Female	Male	5	44	Living/related	White	Aplastic/Hypoplastic/Dysplastic Kidneys	Non-Immune/Strutural	5	0	4443	0	4443	4443	0	0	0	0	0	0	1513	1513	0	0	0	0	0	38.3519	NA	38.3519	NA	NA	NA	NA	NA	47.605	NA	47.605	NA	NA	NA
PNR	38011	24	7_S42	individual14_24	Individual14	cDNA	gDNA	Steroid-based	Female	Male	5	44	Living/related	White	Aplastic/Hypoplastic/Dysplastic Kidneys	Non-Immune/Strutural	5	7	119283	113885	5398	11892	15594	33021	0	27909	30867	61335	2064	6530	4345	22734	0	7190	26358	38.8581	3417.1	336.268	993.675	294.744	NA	1491.22	340.051	48.2466	44.0262	45.6564	41.6395	45.0557	NA
PNR	300005	0	7_S46	individual16_0	Individual16		gDNA	Steroid-based	Female	Male	6	37	Living/related	White	Hemolytic Uremic Syndrome	Other/Uk	4	3	2732	0	2732	2732	0	0	0	0	0	0	1354	1354	0	0	0	0	0	27.5543	NA	27.5543	NA	NA	NA	NA	NA	47.5999	NA	47.5999	NA	NA	NA
PNR	300005	6	7_S47	individual16_6	Individual16	cDNA	gDNA	Steroid-based	Female	Male	6	37	Living/related	White	Hemolytic Uremic Syndrome	Other/Uk	4	4	127621	124556	3065	9818	21713	22469	0	27552	46069	45483	1242	4644	1270	12673	0	1596	29614	44.8504	3258.08	297.174	1245.32	142.648	NA	1206.49	411.304	45.8336	44.6095	44.8234	42.7815	45.0491	NA
PNR	300005	24	7_S48	individual16_24	Individual16	cDNA	gDNA	Steroid-based	Female	Male	6	37	Living/related	White	Hemolytic Uremic Syndrome	Other/Uk	4	9	84891	84014	877	6669	3553	24537	1	15033	35098	33972	507	3755	1462	10017	1	3674	18265	14.2208	2208.07	335.14	253.581	169.078	0.0132159	1045.47	419.012	48.065	43.7506	43.3054	42.3665	45.0696	60
PNR	301003	6	7_S50	individual17_6	Individual17	cDNA	gDNA	Steroid-based	Male	Female	18	36	Living/related	Black/African American	Obstructive Uropathy	Reflux	4	3	120620	116629	3991	21645	17417	28219	0	18209	35130	45887	1726	6705	1635	15864	0	1067	25405	37.8398	4567.26	1257.57	1237.62	164.343	NA	1633.3	312.265	47.874	43.4975	44.6226	42.4831	45.243	NA
PNR	301003	24	7_S51	individual17_24	Individual17	cDNA	gDNA	Steroid-based	Male	Female	18	36	Living/related	Black/African American	Obstructive Uropathy	Reflux	4	6	149698	144130	5568	16882	1311	75459	3	24709	31334	42978	1600	6462	858	18364	3	2580	20047	67.5773	3970.67	789.536	100.489	493.292	0.337867	2256.67	397.925	46.9585	43.5865	43.8474	41.4394	45.2301	42.6667
PNR	303001	6	7_S53	individual18_6	Individual18	cDNA	gDNA	Steroid-free	Male	Female	7	32	Cadaver	Other	Other	Other/Uk	3	1	119409	114438	4971	16009	703	39019	2	23279	40397	27360	2323	4802	151	8606	2	491	18068	25.1301	2248.86	373.551	35.6481	210.101	0.0920533	1244.81	409.789	48.3102	44.638	45.5739	44.7141	46.2783	39
PNR	303001	24	7_S54	individual18_24	Individual18	cDNA	gDNA	Steroid-free	Male	Female	7	32	Cadaver	Other	Other	Other/Uk	3	5	109760	105861	3899	15960	5328	31419	2	25977	31074	51267	2205	5685	900	21592	2	1498	26161	19.317	2895.17	626.915	360.416	213.928	0.0882083	1403.47	309.672	49.4645	45.1574	45.9636	45.6374	46.1534	37.5
PNR	303010	0	7_S55	individual19_0	Individual19		gDNA	Steroid-free	Female	Female	19	26	Cadaver	Other	Aplastic/Hypoplastic/Dysplastic Kidneys	Non-Immune/Strutural	6	2	4748	0	4748	4748	0	0	0	0	0	0	2182	2182	0	0	0	0	0	71.3742	NA	71.3742	NA	NA	NA	NA	NA	48.3517	NA	48.3517	NA	NA	NA
PNR	303010	6	7_S56	individual19_6	Individual19		gDNA	Steroid-free	Female	Female	19	26	Cadaver	Other	Aplastic/Hypoplastic/Dysplastic Kidneys	Non-Immune/Strutural	6	3	5744	0	5744	5744	0	0	0	0	0	0	2888	2888	0	0	0	0	0	36.0364	NA	36.0364	NA	NA	NA	NA	NA	48.9018	NA	48.9018	NA	NA	NA
PNR	303010	24	7_S57	individual19_24	Individual19	cDNA	gDNA	Steroid-free	Female	Female	19	26	Cadaver	Other	Aplastic/Hypoplastic/Dysplastic Kidneys	Non-Immune/Strutural	6	7	148533	144458	4075	12632	26800	37488	0	37939	33674	58084	1674	5944	4377	21100	0	5773	26381	61.3101	6180.1	602.46	2045.3	317.612	NA	2875.02	401.019	48.1276	43.5564	44.6317	41.5138	45.4337	NA
PNR	303013	0	7_S58	individual20_0	Individual20		gDNA	Steroid-free	Female	Female	14	17	Cadaver	Other	Other	Other/Uk	5	0	4171	0	4171	4171	0	0	0	0	0	0	1581	1581	0	0	0	0	0	32.8512	NA	32.8512	NA	NA	NA	NA	NA	48.6305	NA	48.6305	NA	NA	NA
PNR	303013	6	7_S59	individual20_6	Individual20	cDNA	gDNA	Steroid-free	Female	Female	14	17	Cadaver	Other	Other	Other/Uk	5	1	162832	157864	4968	18614	30759	42010	5	29641	41803	53455	2557	7290	2528	19365	1	1881	28800	43.1355	5481.94	837.013	2256.06	276.193	0.226667	1757.61	397.97	48.6355	44.8467	45.6234	43.1782	45.5139	63
PNR	303013	24	7_S60	individual20_24	Individual20	cDNA	gDNA	Steroid-free	Female	Female	14	17	Cadaver	Other	Other	Other/Uk	5	8	156105	151911	4194	17001	30306	43562	0	30641	34595	54764	2021	7326	3424	21191	0	3164	25960	36.8942	5575.22	803.421	2235.89	291.336	NA	1935.85	345.621	48.0987	43.9381	44.4842	42.07	45.3936	NA
PR	300006	0	7_S61	individual21_0	Individual21		gDNA	Steroid-free	Male	Female	9	31	Living/related	White	Cortical Necrosis	Other/Uk	3	0	10293	0	10293	10293	0	0	0	0	0	0	1990	1990	0	0	0	0	0	62.9862	NA	62.9862	NA	NA	NA	NA	NA	49.3236	NA	49.3236	NA	NA	NA
PR	300006	6	7_S62	individual21_6	Individual21	cDNA	gDNA	Steroid-free	Male	Female	9	31	Living/related	White	Cortical Necrosis	Other/Uk	3	10	152045	148683	3362	11517	23697	39167	4128	34272	39264	61374	1733	6625	5293	19689	6	7062	29002	15.5591	4201.73	322.948	1273.85	374.534	371.148	1384.28	490.522	49.6999	43.6693	45.1297	41.9141	45.51	36.1526
PR	300006	9	7_S63	individual21_9	Individual21	cDNA	gDNA	Steroid-free	Male	Female	9	31	Living/related	White	Cortical Necrosis	Other/Uk	3	9	209017	207228	1789	10460	23526	59839	59094	25729	30369	80667	1384	6666	4471	40697	41	6649	27579	15.8559	7483.59	410.438	1603.97	554.225	3043.51	1504.43	382.883	48.3035	43.8614	44.5248	42.4572	45.2691	43.0793
PR	300006	32	7_S64	individual21_32	Individual21	cDNA	gDNA	Steroid-free	Male	Female	9	31	Living/related	White	Cortical Necrosis	Other/Uk	3	10	177065	176265	800	28330	26668	65275	0	19275	37517	37302	214	4662	2093	13853	0	2273	18829	7.21153	6021.22	1894.31	2073.62	568.93	NA	1120.31	371.251	47.6925	44.7449	41.1839	45.5123	45.858	NA
PR	300003	0	7_S65	individual22_0	Individual22		gDNA	Steroid-based	Female	Female	1	42	Living/related	White	Obstructive Uropathy	Reflux	6	2	5076	0	5076	5076	0	0	0	0	0	0	2521	2521	0	0	0	0	0	17.0208	NA	17.0208	NA	NA	NA	NA	NA	44.945	NA	44.945	NA	NA	NA
PR	300003	6	7_S66	individual22_6	Individual22	cDNA	gDNA	Steroid-based	Female	Female	1	42	Living/related	White	Obstructive Uropathy	Reflux	6	5	72197	69290	2907	7660	20281	2180	0	22092	19984	959	1019	1483	604	17	0	253	87	8.24707	5313.47	390.687	1654.94	163.352	NA	1818.14	1294.6	44.1348	38.8235	41.374	39.8961	48.7376	NA
PR	300003	24	7_S67	individual22_24	Individual22	cDNA	gDNA	Steroid-based	Female	Female	1	42	Living/related	White	Obstructive Uropathy	Reflux	6	5	264444	259198	5246	14666	21533	66792	66869	30574	64010	74235	1897	8670	9917	20022	181	9763	35009	34.0788	6828.99	279.93	560.057	348.404	3674.86	1098.82	900.999	45.0006	40.6289	42.4492	41.3197	42.8658	37.5151
PR	300013	0	7_S68	individual23_0	Individual23		gDNA	Steroid-free	Male	Male	14	42	Living/related	White	Obstructive Uropathy	Reflux	3	2	9779	0	9779	9779	0	0	0	0	0	0	3411	3411	0	0	0	0	0	136.662	NA	136.662	NA	NA	NA	NA	NA	47.0221	NA	47.0221	NA	NA	NA
PR	300013	6	7_S69	individual23_6	Individual23	cDNA	gDNA	Steroid-free	Male	Male	14	42	Living/related	White	Obstructive Uropathy	Reflux	3	2	139419	132374	7045	12370	3963	47216	6954	33955	34961	60725	2641	5985	1257	27761	3	3564	27899	44.0385	3577.03	252.409	248.602	370.158	491.198	1882.05	376.654	48.6129	44.1784	46.2311	43.3952	45.3874	47.607
PR	300013	24	7_S70	individual23_24	Individual23	cDNA	gDNA	Steroid-free	Male	Male	14	42	Living/related	White	Obstructive Uropathy	Reflux	3	4	104133	101110	3023	11835	10586	22620	0	27134	31958	50866	1025	5928	2559	15669	0	5511	25815	20.637	3426.41	482.941	756.011	190.5	NA	1603.22	414.374	47.3162	42.8382	43.9376	41.779	44.1251	NA
PR	300015	0	7_S71	individual24_0	Individual24		gDNA	Steroid-based	Female	Female	11	26	Cadaver	White	Reflux Nephropathy	Reflux	5	0	1903	0	1903	1903	0	0	0	0	0	0	727	727	0	0	0	0	0	22.1075	NA	22.1075	NA	NA	NA	NA	NA	48.485	NA	48.485	NA	NA	NA
PR	300015	6	7_S72	individual24_6	Individual24	cDNA	gDNA	Steroid-based	Female	Female	11	26	Cadaver	White	Reflux Nephropathy	Reflux	5	3	146852	140688	6164	14588	31447	37709	5	31875	31228	48163	2015	6473	3347	15823	4	5672	22944	93.7837	5374.71	538.488	2165.73	379.611	0.544071	1802.85	581.267	47.5149	43.7881	44.9125	43.2037	45.4489	43.2
PR	300015	24	7_S73	individual24_24	Individual24	cDNA	gDNA	Steroid-based	Female	Female	11	26	Cadaver	White	Reflux Nephropathy	Reflux	5	9	94524	85080	9444	13878	4900	25677	1	24554	25514	47127	2334	5270	1895	17445	1	5863	21374	157.394	3608.13	440.974	400.799	385.85	0.148649	2038.39	499.362	46.8329	43.9834	45.6403	42.3165	45.6791	42
PR	303003	0	7_S74	individual25_0	Individual25		gDNA	Steroid-free	Male	Male	17	26	Cadaver	Black/African American	Focal Segmental Glomerulosclerosis	Other/Uk	6	1	15495	0	15495	15495	0	0	0	0	0	0	4496	4496	0	0	0	0	0	125.046	NA	125.046	NA	NA	NA	NA	NA	48.309	NA	48.309	NA	NA	NA
PR	303003	6	7_S75	individual25_12	Individual25	cDNA	gDNA	Steroid-free	Male	Male	17	26	Cadaver	Black/African American	Focal Segmental Glomerulosclerosis	Other/Uk	6	1	100580	92980	7600	16465	20335	22047	1813	18040	21880	45564	2972	7333	6283	16691	11	2939	18604	35.4006	3002.66	460.809	1078.28	152.846	162.953	973.259	209.913	48.1538	43.5555	45.7583	42.0569	45.1568	30.0165
PR	303003	24	7_S76	individual25_24	Individual25	cDNA	gDNA	Steroid-free	Male	Male	17	26	Cadaver	Black/African American	Focal Segmental Glomerulosclerosis	Other/Uk	6	4	134730	126628	8102	17699	27557	37914	0	18568	32992	32259	1753	4519	1236	12088	0	250	18466	15.5066	5213.69	716.521	2534.19	153.183	NA	1594.34	230.961	51.4624	44.8984	47.3609	42.6666	47.4827	NA
PR	303005	0	7_S77	individual26_0	Individual26		gDNA	Steroid-based	Male	Female	17	20	Cadaver	Other	Reflux Nephropathy	Reflux	4	2	8833	0	8833	8833	0	0	0	0	0	0	2063	2063	0	0	0	0	0	132.775	NA	132.775	NA	NA	NA	NA	NA	46.3718	NA	46.3718	NA	NA	NA
PR	303005	6	7_S78	individual26_6	Individual26	cDNA	gDNA	Steroid-based	Male	Female	17	20	Cadaver	Other	Reflux Nephropathy	Reflux	4	3	132146	127594	4552	11332	16100	39488	0	31088	34138	24640	1413	4172	1562	8584	0	838	13766	31.4818	4871.71	444.179	1448.13	163.719	NA	2464.1	383.071	47.587	42.3099	43.5702	40.437	45.3821	NA
PR	303005	24	7_S79	individual26_24	Individual26	cDNA	gDNA	Steroid-based	Male	Female	17	20	Cadaver	Other	Reflux Nephropathy	Reflux	4	2	128647	119640	9007	16197	22372	25993	4989	25788	33308	48775	2908	7147	5746	16367	12	4327	22015	83.3039	4453.27	454.594	1490.16	208.046	350.272	1526.23	507.274	47.9056	42.7342	45.1686	40.4782	45.3538	41.1479
PR	38021	2	7_S82	individual27_2	Individual27	cDNA	gDNA	Steroid-free	Male	Female	10	33	Living/related	Asian	Other	Other/Uk	2	3	147685	134237	13448	21604	23329	35677	0	20800	46275	61474	5039	9996	2820	18093	0	3845	35975	159.626	4289.47	588.656	1646.23	266.619	NA	1458.47	489.124	48.6054	44.3701	46.6232	42.7583	45.6982	NA
PR	38021	6	7_S83	individual27_6	Individual27	cDNA	gDNA	Steroid-free	Male	Female	10	33	Living/related	Asian	Other	Other/Uk	2	6	102219	95892	6327	11258	7519	30372	2	25552	27516	52138	2614	5903	1815	21504	2	4069	24046	45.0946	2859.19	278.138	565.518	240.805	0.0562024	1525.58	294.19	49.2613	44.1483	46.7414	42.6009	45.3344	40.5
[truncated: 9 more columns]

## Sheet: Figure4-vertex-sample1_time0
Var1	Freq
IGHV1-18_IGHJ3_30_391 A R D Q D D A F D I	3
IGHV1-18_IGHJ3_36_14 A R D R V S R G A F D I	2
IGHV1-18_IGHJ3_45_25 A R V H N W N D R G D A F D I	2
IGHV1-18_IGHJ3_51_31 A R D L E V V L I S P R R I F D I	2
IGHV1-18_IGHJ3_51_32 A R D H R V I T M I V D D A F D I	4
IGHV1-18_IGHJ3_54_16 A R M Y G F Y Y G G N T L E V F D I	1
IGHV1-18_IGHJ3_57_20 A R E G G D I V V E E I R E G A F D I	1
IGHV1-18_IGHJ3_63_8 A R D R H D F W S G Y Y R F T P N A F D I	1
IGHV1-18_IGHJ4_24_10 A R V P L I D Y	1
IGHV1-18_IGHJ4_24_9 A R E G S S N Y	1
IGHV1-18_IGHJ4_27_31 A R G S S W Y Y Y	3
IGHV1-18_IGHJ4_33_7354 A R K Y G D Y D F D Y	3
IGHV1-18_IGHJ4_36_100 A R V N H Q L R T F D Y	3
IGHV1-18_IGHJ4_36_101 A R V K W E L L M I D Y	1
IGHV1-18_IGHJ4_36_90 A R E H S S G S A F D Y	1
IGHV1-18_IGHJ4_36_9215 A R D S G S Y Y G I D Y	3
IGHV1-18_IGHJ4_36_94 A R Q S G I G A A A A Y	1
IGHV1-18_IGHJ4_39_10644 A R D S D T A M V P F D Y	2
IGHV1-18_IGHJ4_39_97 A R D L Y S G S Y Y G D Y	1
IGHV1-18_IGHJ4_42_105 A R D T S V V V I T N F D Y	1
IGHV1-18_IGHJ4_42_98 A R R I S A R I W S G Y D Y	1
IGHV1-18_IGHJ4_42_98 A R R V S A R I W S G Y D Y	2
IGHV1-18_IGHJ4_42_99 A R A N G E G P Y S S G H N	1
IGHV1-18_IGHJ4_45_104 A R D L T A V G R K G V L A Y	1
IGHV1-18_IGHJ4_45_1740 A R E E H Y D Y V W G S Y R Y	1
IGHV1-18_IGHJ4_45_87 A R V L S S G Y Y P S Y F D Y	1
IGHV1-18_IGHJ4_45_91 A R A M H Y Y G L G S F G D Y	2
IGHV1-18_IGHJ4_48_88 A R D G R L Q L K W E E N F D Y	1
IGHV1-18_IGHJ4_48_90 A R D V Y V V G Y G D Y N F D Y	2
IGHV1-18_IGHJ4_48_91 A R N G Y T S G W Y R P E L D Y	2
IGHV1-18_IGHJ4_48_92 A R D L R R V Y S S G W P E G Y	1
IGHV1-18_IGHJ4_48_94 A R T P P E Y S S S Y G V L D Y	1
IGHV1-18_IGHJ4_48_94 A R T T P E Y S S S Y G V L D Y	1
IGHV1-18_IGHJ4_51_67 A R G G P S T I F G V V I G F D Y	1
IGHV1-18_IGHJ4_51_6769 A R A R T Y Y Y D S S G Y Y F D Y	2
IGHV1-18_IGHJ4_54_54 T R D R P P A R G Y D K P Y Y F E Y	1
IGHV1-18_IGHJ4_54_56 A R H R K V V R F L E W L S E V D Y	1
IGHV1-18_IGHJ4_60_17 A R T E G E L G Y C S S T S C Y F V D Y	1
IGHV1-18_IGHJ5_24_4 A R D F F P L I	1
IGHV1-18_IGHJ5_36_19 A R V N D Y V G W F D P	1
IGHV1-18_IGHJ5_39_28 A R S S G L G N N W F D P	1
IGHV1-18_IGHJ5_51_1300 A R D P Y D S S G Y Y Y N W F D P	1
IGHV1-18_IGHJ6_42_18 A R D P F H A G S G Q M D V	5
IGHV1-18_IGHJ6_45_23 A R V R Y Y D R K P S Y M D V	1
IGHV1-18_IGHJ6_48_32 S K G G I V L P A G Y F Y M D V	1
IGHV1-18_IGHJ6_48_33 A R D R Q L W L N N Y Y G I D V	1
IGHV1-18_IGHJ6_48_34 A R G P L Q R S Y Y Y Y Y M D V	1
IGHV1-18_IGHJ6_54_29 A R I A V A G R S Y Y Y Y Y Y M D V	4
IGHV1-18_IGHJ6_54_33 A R S W V Q L E R P Y Y Y Y Y M D V	4
IGHV1-18_IGHJ6_54_34 A I G G I G A A A V D Y Y Y G M D V	2
IGHV1-18_IGHJ6_60_34 A R V G G G Q W L V T Y Y Y Y Y Y M D V	2
IGHV1-18_IGHJ6_60_3439 A R G Y C S G G S C Y R Y Y Y Y Y M D V	1
IGHV1-18_IGHJ6_60_35 A S S Q A Y S S S S D Y Y Y Y Y Y M D V	2
IGHV1-18_IGHJ6_63_3065 A R D Y C S G G S C Y S D Y Y Y Y Y M D V	1
IGHV1-18_IGHJ6_63_47 A R D A E Y G D Y L M G P T W A H Y M D V	1
IGHV1-18_IGHJ6_66_23 A R G I C S S G S C Y S P P Y H Y Y Y M D V	1
IGHV1-18_IGHJ6_66_24 A R P A A Y Y D F W S G Y Q G Y Y Y G M D V	2
IGHV1-18_IGHJ6_66_26 A R D G V E Q L V P E A G T W Y Y Y G M D V	2
IGHV1-18_IGHJ6_75_14 A R R T A N D Y S S S W Y V R A N Y Y Y Y Y M D V	3
IGHV1-18_IGHJ6_75_16 A R K R G Y S S S W Y G D Y V Y Y Y Y Y Y Y M D V	4
IGHV1-18_IGHJ6_75_22 A R D P T A V K I V V V I T N P D Y Y Y Y G M D V	2
IGHV1-18_IGHJ6_81_5 A R D S T K A D K R P N C S S T S C K Y Y Y Y G M D V	1
IGHV1-2_IGHJ1_45_5 A R N L F Y R N W S P A G G Y	1
IGHV1-2_IGHJ2_45_11 A R D P G W N W N W G Y F D L	1
IGHV1-2_IGHJ3_27_184 A R D P D A F D I	2
IGHV1-2_IGHJ3_45_32 A R D P Y D I L T H H A F D I	1
IGHV1-2_IGHJ3_48_28 A R E Y V Y D R S G Y Y C L Q I	4
IGHV1-2_IGHJ3_48_29 A R D K G G S Y A G F D A F D I	1
IGHV1-2_IGHJ3_48_30 A R A K G W A F Y Q P G A F D I	1
IGHV1-2_IGHJ3_48_34 A R S Q R R N W N S L D A F D I	1
IGHV1-2_IGHJ4_30_3364 A R D T G S V F D Y	1
IGHV1-2_IGHJ4_30_50 A R D K D F G P D F	1
IGHV1-2_IGHJ4_30_55 A R E V G K M F D Y	1
IGHV1-2_IGHJ4_30_58 A R H L I Y T S P Y	1
IGHV1-2_IGHJ4_30_59 A R D R E G Y K G N	2
IGHV1-2_IGHJ4_33_68 A R V F T I F A L D Y	1
IGHV1-2_IGHJ4_33_75 A R L N S G R I L D Y	1
IGHV1-2_IGHJ4_36_107 A R E P P W A E N F D Y	1
IGHV1-2_IGHJ4_36_112 A R E V T P D R S F D Y	1
IGHV1-2_IGHJ4_36_113 A R A I E M A T I I N Y	1
IGHV1-2_IGHJ4_36_114 A T D L E A L R E F D F	1
IGHV1-2_IGHJ4_36_115 A R V R V S G W Y F G Y	1
IGHV1-2_IGHJ4_36_116 A R G Y T Y G Q G F D Y	1
IGHV1-2_IGHJ4_39_122 A R W L A V A G D Y F D Y	3
IGHV1-2_IGHJ4_39_123 A R S D I V V V T D F D Y	3
IGHV1-2_IGHJ4_39_128 A R T A Q Q L V L P F D Y	2
IGHV1-2_IGHJ4_39_129 A R G D L G I A A A V V Y	1
IGHV1-2_IGHJ4_39_138 A S V N W N S Y S N F D H	1
IGHV1-2_IGHJ4_42_135 T R V A S S W Y G D Y S D Y	1
IGHV1-2_IGHJ4_42_300 A R D R W I Q L W P Y F D Y	1
IGHV1-2_IGHJ4_45_102 A R A G Y S Y G Y G R Y F D Y	3
IGHV1-2_IGHJ4_45_105 A R V P K R L Y S R D Y F D Y	4
IGHV1-2_IGHJ4_45_106 A T E V G A G D Y D R P F D F	1
IGHV1-2_IGHJ4_48_80 A R D G R I A A A N S P L F D Y	1
IGHV1-2_IGHJ4_48_81 A R A Y S S S W Y S I A Y F D Y	1
IGHV1-2_IGHJ4_51_70 A R V S H R Y L A V A G G G F D Y	1
IGHV1-2_IGHJ4_51_72 A R G N Y G S G S Y Y T L G C D Y	1
IGHV1-2_IGHJ4_54_31 A R D P H I W L A A R P S Y Y F D Y	1
IGHV1-2_IGHJ4_54_32 A R D P Y S L Q E L S L A P L F D Y	1
IGHV1-2_IGHJ4_54_33 A R V R Y S Y G P T P H G E S F D Y	1
IGHV1-2_IGHJ4_54_35 A R G E Y T Y Y Y D S S G L K G D Y	1
IGHV1-2_IGHJ4_54_36 A R V A L R V A G Y S Y G A Q I D Y	1
IGHV1-2_IGHJ5_36_27 A R D F I T G W S A D P	1
IGHV1-2_IGHJ5_39_32 A R D L S Q G N N W F D P	1
IGHV1-2_IGHJ5_42_39 A R E R G S Y G S G S Y S F	3
IGHV1-2_IGHJ5_45_36 A R D P G Y S L G N P M Y E S	1
IGHV1-2_IGHJ5_51_23 A R V V S P Y D S S R D K W F D P	1
IGHV1-2_IGHJ5_51_24 A R D L G H D Y G G N G N W F D P	1
IGHV1-2_IGHJ5_51_27 A R D G D I A A A G S Y N W F D P	1
IGHV1-2_IGHJ5_57_22 A R D P A G Y S G Y D K L F S W F D P	2
IGHV1-2_IGHJ5_57_23 A R A D F D Y D I L T G Y Y F W F D P	1
IGHV1-2_IGHJ5_63_7 A R D R I T M V R G V L R R Y L I G L D P	1
IGHV1-2_IGHJ6_24_2 V R D G N M D V	2
IGHV1-2_IGHJ6_33_8 A R E S T Y Y G M D V	6
IGHV1-2_IGHJ6_39_19 A R G V A A L P Y Y M D V	2
IGHV1-2_IGHJ6_42_25 A R G L G D Y S V V Y M D V	1
IGHV1-2_IGHJ6_45_16 A R P D K P P E A G Y G M D V	1
IGHV1-2_IGHJ6_51_35 A R D P Y Y Y D S S G Y W G M D V	1
IGHV1-2_IGHJ6_51_37 A R G S G E L S G Y Y Y Y Y M D V	1
IGHV1-2_IGHJ6_51_38 A R G G P R Y P S G N Y Y Y M D V	3
IGHV1-2_IGHJ6_51_39 A R G V R G E F P Y Y Y Y G M D V	1
IGHV1-2_IGHJ6_54_36 A T Y G A A R P K S D Y Y Y Y M D V	2
IGHV1-2_IGHJ6_54_37 A R D R I T M I V V A R R N Y M D V	2
IGHV1-2_IGHJ6_54_39 A R D R L R F L E W L G E Y Y M D V	1
IGHV1-2_IGHJ6_54_43 A R P T G D G E D P D Y Y Y Y M D V	1
IGHV1-2_IGHJ6_57_43 A R G F K N Y Y G S G R F Y Y Y M D V	1
IGHV1-2_IGHJ6_57_46 A R G E T G T T E N Y Y Y Y Y Y M D V	1
IGHV1-2_IGHJ6_57_47 A R D G E D Y G D Y G Y Y Y Y Y M D V	1
IGHV1-2_IGHJ6_57_48 A R T V D Y Y D S S G Y H H Y G M D V	1
IGHV1-2_IGHJ6_63_18 A R D P R V I P A H Q N Y Y F Y Y G M D V	2
IGHV1-2_IGHJ6_69_14 A S L G Y C G S F S C Y V A N Y S S Y Y M D V	1
IGHV1-2_IGHJ6_69_15 A R D G D G V E Q Y N V L T G L P Y Y Y M D V	3
IGHV1-2_IGHJ6_69_16 A R A R S D G S G P V P L W G F D Y Y Y M D V	1
IGHV1-2_IGHJ6_69_17 A R D P P I S S W Y S N K I Y Y Y Y Y G M D V	2
IGHV1-2_IGHJ6_72_10 A R D L S T L V V P A A M S L S Y Y Y Y G M D V	1
IGHV1-2_IGHJ6_72_13 A V S L R G V V A A A G T G X G G Y Y Y G M D V	1
IGHV1-2_IGHJ6_81_3 A R D L L L E G R E G F G V A P S Y Y Y Y Y Y G M D V	1
IGHV1-24_IGHJ3_30_3 A T D P S S G S P G	1
IGHV1-24_IGHJ5_48_2 A T A A I V A T I P Y N W F D P	1
IGHV1-24_IGHJ6_69_7 A T L R I H T I F G V V I M D S Y Y Y Y M D V	2
IGHV1-3_IGHJ4_39_19 A R G S S S W Y G R I D Y	1
IGHV1-3_IGHJ4_45_17 V R D Y T P T G T H N R F D N	1
IGHV1-3_IGHJ4_54_9 A R G R T S W V R G R F S V F F D Y	1
IGHV1-3_IGHJ5_57_6 A R R K I H K R T Y Y D F W S G Y L A	1
IGHV1-3_IGHJ6_48_5 A R A L P P Y S Y Y Y Y Y M D V	1
IGHV1-3_IGHJ6_54_9 A R G P T V T T W G Y Y Y Y Y M D V	3
IGHV1-45_IGHJ3_54_1 A R S G D Y Y D S S T G H G A F D I	2
IGHV1-45_IGHJ6_66_1 A R S T E A Y S S S F G D T D Y Y Y G M D V	1
IGHV1-46_IGHJ3_42_10 A R I Y S Y G H Y D A F D I	2
IGHV1-46_IGHJ3_42_9 A T A R G S G W N D A F D I	1
IGHV1-46_IGHJ3_63_5 A R D K G R Y Y Y D S S G Y Y P D A F D I	1
IGHV1-46_IGHJ3_63_6 A S F S S H T Y Y Y D S S V D S D A F D I	2
IGHV1-46_IGHJ4_30_34 A R V R G N Y F D Y	1
IGHV1-46_IGHJ4_36_59 A R E V I V G E N F D Y	1
IGHV1-46_IGHJ4_39_67 A R R T G F P L L Y F D Y	1
IGHV1-46_IGHJ4_42_63 A R D Q G R A A M A Y V D Y	1
IGHV1-46_IGHJ4_45_59 A S R Y Y G S G S S P Y F D Y	2
IGHV1-46_IGHJ4_51_131 A R G T L V P A A I W A L Y F D Y	2
IGHV1-46_IGHJ4_60_11 A R E W G S T D Y D S S G G V Q N F D Y	1
IGHV1-46_IGHJ4_78_1 A R V Q H D L P N Y Y D S S G Y Y Y G F N T A F D Y	1
IGHV1-46_IGHJ5_42_18 V T G S G R G S W S D S L F	1
IGHV1-46_IGHJ5_57_7 A R G Q Y Y Y D S S G Y Y I N W F D P	2
IGHV1-46_IGHJ5_60_6 A R D P A Y C T N G V C P T G G W F D P	2
IGHV1-46_IGHJ6_33_7 A R V S L G Y Y M D V	1
IGHV1-46_IGHJ6_48_16 A R E K V V P A V H Y Y G M D V	2
IGHV1-46_IGHJ6_51_13 A R D R R R L D L G Y Y Y G M D V	1
IGHV1-46_IGHJ6_54_21 A R E R T G Y S K G G K H Y G M D V	1
IGHV1-46_IGHJ6_57_29 A R D L K G G E L R G Y Y Y Y G M D V	1
IGHV1-46_IGHJ6_63_17 A R G G C S S T S C Y A A Y Y Y Y Y M D V	1
IGHV1-46_IGHJ6_72_11 A R T Y Y Y D S S G Y S A R G E Y Y Y Y G M D V	2
IGHV1-46_IGHJ6_73_1 A R T Y Y Y D S S G Y S A R G E Y Y Y Y G Y G R	1
IGHV1-58_IGHJ4_39_11 A A D P Y G S G G F F D Y	1
IGHV1-58_IGHJ4_57_1 A A G E D S S G Y Y F Y E D P Y F D Y	1
IGHV1-69_IGHJ2_51_8 A R G R S D D Y G D Y Y W Y F D L	1
IGHV1-69_IGHJ3_36_19 A R K A G V G Y A F D I	3
IGHV1-69_IGHJ3_39_18 A R D R L L A A G A F D I	2
IGHV1-69_IGHJ3_39_19 A R G D P G V E D A F D I	1
IGHV1-69_IGHJ3_42_27 A R E G P Y M A N D A F D I	3
IGHV1-69_IGHJ3_42_31 A R V G V G A Y H D A F D I	3
IGHV1-69_IGHJ3_42_32 A T P G I T G T T G A F D I	2
IGHV1-69_IGHJ3_45_30 A R V E G H Y H G R G A F D I	3
IGHV1-69_IGHJ3_45_32 A R D L G Y G D Y V K A F D I	2
IGHV1-69_IGHJ3_45_36 A R G G I T M V R G V M I D I	1
IGHV1-69_IGHJ3_51_2231 A R A Y Y Y D S S G Y F D A F D I	2
IGHV1-69_IGHJ3_54_22 A R N P L P L D S S G Y P D A F D I	1
IGHV1-69_IGHJ3_57_24 A R D R L G G S G S Y P P P D A F D I	2
IGHV1-69_IGHJ3_66_15 A R V L K D Y Y D S S G Y Y L G E G A F D I	1
IGHV1-69_IGHJ3_66_16 A R E V P Y Y Y D S S G Y Y R P S D A F D I	1
IGHV1-69_IGHJ3_69_2 A S Q D P T D C G G D C Y L G G R L G A F D I	1
IGHV1-69_IGHJ4_30_42 A S G P P Y Q Q P Y	3
IGHV1-69_IGHJ4_33_59 A R G S V A G N F N Y	3
IGHV1-69_IGHJ4_36_74 A S E G V G G D Y F D Y	1
IGHV1-69_IGHJ4_39_92 A R A S V A G T W G F D Y	2
IGHV1-69_IGHJ4_39_96 A R A V F G V I I G F D H	1
IGHV1-69_IGHJ4_42_121 A R H P T S A M V T P F D Y	1
IGHV1-69_IGHJ4_45_104 A R V P A Y D I L T G P L G Y	1
IGHV1-69_IGHJ4_45_119 A R G A T I F G V A P H F D Y	1
IGHV1-69_IGHJ4_45_120 A S S V G W Q L G Q L A F D Y	1
IGHV1-69_IGHJ4_45_121 A R A E G G T G Y S Y G L N Y	1
IGHV1-69_IGHJ4_45_98 A R A G G S G S R A Y Y F D Y	1
IGHV1-69_IGHJ4_45_99 A R V Y D S S G Y Y G S F D Y	1
IGHV1-69_IGHJ4_48_80 A S G D I V V V V A A V H F D Y	2
IGHV1-69_IGHJ4_48_86 A K G L R Y F D W L P F D F D Y	1
IGHV1-69_IGHJ4_48_87 A G G R R D G Y N P R Y Y F D Y	1
IGHV1-69_IGHJ4_51_3343 A R G L R R Y Y D S S G Y Y Y D Y	1
IGHV1-69_IGHJ4_51_62 A R A S S R L G Y N W N A V F D Y	4
IGHV1-69_IGHJ4_51_64 A E S P W S Y Y Y D S S G Y F D Y	2
IGHV1-69_IGHJ4_51_65 A R A D S N Y D I L T G Y I F D Y	1
IGHV1-69_IGHJ4_51_66 A R R P R A S C Y A G W G Y F D Y	1
IGHV1-69_IGHJ4_54_50 V F R R G D P P T G E N R Y Y F D Y	2
IGHV1-69_IGHJ4_54_51 A R D S A G Y C S G G S C Y G G V Y	3
IGHV1-69_IGHJ4_54_57 A T T E T P D Y D F W S G Y Y F D Y	1
IGHV1-69_IGHJ4_57_35 A R M P G L E R R G K P F G R L I D Y	2
IGHV1-69_IGHJ4_57_39 A R D W V N Y Y D S S G Y Y Y G V S Y	2
IGHV1-69_IGHJ4_60_18 A R G Y C S G G S C Y T L R L G E L S N	1
IGHV1-69_IGHJ4_63_12 A R G R H P K T Y Y Y D S S G Y F S F D Y	1
IGHV1-69_IGHJ4_66_10 A R G R T V A D D S S G Y Y P R V H Y F D Y	2
IGHV1-69_IGHJ5_30_10 A S P Y S S S P S V	1
IGHV1-69_IGHJ5_30_12 R E I E C W A T I A	1
IGHV1-69_IGHJ5_36_13 A R V G A T V G W F D P	2
IGHV1-69_IGHJ5_39_34 A K G G R S G S S P M N P	1
IGHV1-69_IGHJ5_42_31 A R T G Y G S G S Y Y N S C	1
IGHV1-69_IGHJ5_45_36 A S A P G A T V T T S W F D P	2
IGHV1-69_IGHJ5_48_2519 A R G Y C S G G S C I N W F D P	1
IGHV1-69_IGHJ5_48_31 A R G R E R G P S T P Q F F K F	2
IGHV1-69_IGHJ5_66_9 A R D R G A V R L L W F G E L L F G G I D P	1
IGHV1-69_IGHJ5_69_5 A R G S R R A D I V V V P A A M P F G W F D P	1
IGHV1-69_IGHJ6_39_1467 A R S R D Y Y Y Y Y M D V	3
IGHV1-69_IGHJ6_45_35 A R V T T V T L G W Y Y M D V	3
IGHV1-69_IGHJ6_45_36 A R A G G D Y A Y Y Y Y M D V	1
IGHV1-69_IGHJ6_48_39 A I G F S R S G Y Y Y Y Y M D V	1
IGHV1-69_IGHJ6_48_40 A R A P A A R N Y Y Y Y Y M D V	1
IGHV1-69_IGHJ6_48_41 A R G V Q L W L V N Y Y Y M D V	1
IGHV1-69_IGHJ6_51_4037 A R D R Q Q L V N Y Y Y Y Y M D V	1
IGHV1-69_IGHJ6_54_2089 A R G H I V V V G A D Y Y Y G M D V	3
IGHV1-69_IGHJ6_54_54 A R G R L G S G Y D Y R Y Y G M D V	1
IGHV1-69_IGHJ6_54_55 A R D G I A A A D I D Y Y Y Y M D V	3
IGHV1-69_IGHJ6_54_56 A R G Y R Y G D Y L Y Y Y Y G M D V	2
IGHV1-69_IGHJ6_57_56 A R S I T M V R G V Y Y Y Y Y Y M D V	2
IGHV1-69_IGHJ6_57_57 A S S S A V A G S G L D Y Y Y G M D V	1
IGHV1-69_IGHJ6_57_58 A S G D W D F P D G Y Y Y Y Y Y M D V	1
IGHV1-69_IGHJ6_60_49 A R G W S E Y S S S S E Y S Y Y Y M D V	2
IGHV1-69_IGHJ6_60_56 A R G K E N G Y S Y G D Y Y Y Y Y M D V	1
IGHV1-69_IGHJ6_63_44 A R A L G V P A A M L V E G Y Y Y Y M D V	1
IGHV1-69_IGHJ6_63_46 A R D P S T F I A A T Y Y Y Y Y Y G M D V	2
IGHV1-69_IGHJ6_66_27 A R G D R I T I F G V V I I P D Y Y G M D V	2
IGHV1-69_IGHJ6_66_28 A R D L G G Y Y G S G S Y Q G D Y Y G M D V	2
IGHV1-69_IGHJ6_66_29 A R E M T P D T A M V P I R Y Y Y Y G M D V	1
IGHV1-69_IGHJ6_66_30 A R G R H A D Y G D Y V L S Y Y Y Y G M D V	2
IGHV1-69_IGHJ6_66_33 A R G A I G I A A P A A P G Y Y Y Y G M D V	2
IGHV1-69_IGHJ6_66_918 A R E F P D Y Y G S G S Y Y Y Y Y Y G M D V	1
IGHV1-69_IGHJ6_66_918 A R E F P D Y Y G S G S Y Y Y Y Y Y G T D V	1
IGHV1-69_IGHJ6_69_25 A R D T W R E Y G S G S Y F G Y Y Y Y G M D V	3
IGHV1-69_IGHJ6_72_19 A R D R G Y C S S T S C Y P W T Y Y Y Y G M D V	1
IGHV1-69_IGHJ6_78_9 A R D R G T G N D F W S G Y Y S P Y Y Y Y Y G M D V	1
IGHV1-69_IGHJ6_81_5 A R D R M E R V L M V F A T P P P G V Y H Y Y A M D V	1
IGHV1-69_IGHJ6_96_2 A R G R I P G C C S S T S C L P L W P R S R R A T P P Y Y M D V	1
IGHV1-8_IGHJ3_27_2 A S G S S A F D I	2
IGHV1-8_IGHJ3_45_17 A R V G D E N P S G Y A F D I	1
IGHV1-8_IGHJ3_60_4 A R G W G S L R F L E W P D R A A F D I	1
IGHV1-8_IGHJ4_27_26 A R Y Y A R G D Y	1
IGHV1-8_IGHJ4_27_27 T R L L R L E D Y	2
IGHV1-8_IGHJ4_33_36 A V T A S S G Q F D Y	1
IGHV1-8_IGHJ4_66_7 A R G S F S P N L L W F G D H G T P H F D Y	1
IGHV1-8_IGHJ4_66_8 A R G L H P L H I R V G A T G A S A L K D Y	1
IGHV1-8_IGHJ5_54_17 A R G D P Q G A V A G T G G W F D P	1
IGHV1-8_IGHJ5_60_10 A R G G I I R I T I F G V V I N W F D P	1
IGHV1-8_IGHJ6_54_23 A R V G Y S Y G W G Y Y Y Y Y M D V	3
IGHV1-8_IGHJ6_57_24 A R G R T R W L R F F E P Y Y Y M D V	1
IGHV1-8_IGHJ6_57_26 A R G R G K I Q L W L R G N Y Y M D V	1
IGHV1-8_IGHJ6_60_30 A R L G G E V T T W G Y Y Y Y Y Y M D V	1
IGHV1-8_IGHJ6_63_20 A R G H G S G S Y Y N G K Y Y Y Y Y M D V	1
IGHV1-8_IGHJ6_78_6 A R D G I V G T Y S S S S P G S D Y Y Y Y Y Y M D V	1
IGHV1-f_IGHJ4_45_1 A T D P S G S Y W F G S Y D Y	1
IGHV2-26_IGHJ3_42_1 A R L I N W N Y I G A F D I	1
IGHV2-26_IGHJ4_33_2 A R I A N N D Y G D Y	1
IGHV2-26_IGHJ4_42_4 A R L P L T I T G F P F D Y	1
IGHV2-26_IGHJ4_48_3 A R I P T D F Y G G K N Y F D Y	1
IGHV2-26_IGHJ5_36_1 A R I G G S V G W F D P	1
IGHV2-26_IGHJ6_63_2 A R I G Y C S S T S C Y H Y Y Y Y Y M D V	2
IGHV2-5_IGHJ3_33_118 A H L T V T K A F D I	1
IGHV2-5_IGHJ3_51_6 A H W G H F W S G Y G I D A F D I	1
IGHV2-5_IGHJ3_60_3 A H S N R V L W F G E L L N H D A F D I	1
IGHV2-5_IGHJ4_21_2 G N S Y M G Y	1
IGHV2-5_IGHJ4_27_6 A H A E L Y F D Y	2
IGHV2-5_IGHJ4_30_12 A H T T G G L I H Y	1
IGHV2-5_IGHJ4_42_18 A H R L R S G S Y N N F D Y	1
IGHV2-5_IGHJ4_48_1927 A H E Y Y Y D S S G Y L P F D Y	1
IGHV2-5_IGHJ4_51_16 A H R I R Q T S Q Q Q L V A L D Y	1
IGHV2-5_IGHJ4_51_17 A H R D C S G G S C Y P G Y F D Y	1
IGHV2-5_IGHJ4_54_6 A H S R A Y S S G W Y R V G D F D Y	3
IGHV2-5_IGHJ4_54_7 A H R R W Y Y Y D S S G L N L F D Y	1
IGHV2-5_IGHJ4_60_3 A H R G T M L T T Y Y Y D S S G Y Y D Y	1
IGHV2-5_IGHJ5_36_7 A H R I K G S E Q Q L A	1
IGHV2-5_IGHJ5_51_10 A Q S R G Y S Y G N D R Y Y F L F	1
IGHV2-5_IGHJ5_51_9 A H R L E G G Y S S L A Y W F D P	1
IGHV2-5_IGHJ5_60_3 V P W V G A R C F D G S C Y W G W L D P	1
IGHV2-5_IGHJ6_57_3 A H T G E G Y S S S S Y Y Y Y G M D V	1
IGHV2-70_IGHJ2_54_2 A R T V Y N S S F R T L Y W F F D V	1
IGHV2-70_IGHJ3_54_1 A R I R P I T G T T F E V Y A F D I	1
IGHV2-70_IGHJ3_66_1 A R S K Y Y Y D S S G Y A H R G H D A F D I	1
IGHV2-70_IGHJ4_33_8 A R S R A G Y T F D S	1
IGHV2-70_IGHJ4_36_13 A R I P H F L W Y F D Y	2
IGHV2-70_IGHJ4_39_6 A R T H Y Y A S A Y F D Y	1
IGHV2-70_IGHJ4_48_5 A R I H D Y D S S G Y F W F D Y	1
IGHV2-70_IGHJ4_48_6 A R S G S I E R G N S G N F D Y	1
IGHV2-70_IGHJ4_48_7 A R I K S H S S G P Y Y Y F D Y	2
IGHV2-70_IGHJ5_42_4 A R T H I T G T T N Y F H P	1
IGHV2-70_IGHJ5_45_4 V R I G R T S G W N N W F D P	1
IGHV2-70_IGHJ6_42_4 A R S W Y L Y Y Y Y G M D V	4
IGHV2-70_IGHJ6_72_2 A R I G D C Y D F W S G Y S R N Y Y Y Y Y M D V	2
IGHV3-11_IGHJ4_33_40 A R G P P Y D S S A N	1
IGHV3-11_IGHJ4_36_46 A R D S E I T E Y F D Y	1
IGHV3-11_IGHJ4_39_82 A T M T T V T P Y Y F D Y	1
IGHV3-11_IGHJ4_42_57 G R L S V L A G A G T V D S	2
IGHV3-11_IGHJ4_48_58 A R D P P Q Y S S G Y D E G D Y	1
IGHV3-11_IGHJ4_48_59 A R G N C G G D C Y T T E F D Y	1
IGHV3-11_IGHJ4_48_62 A R S Y T Y Y Y G S G S Y V D Y	1
IGHV3-11_IGHJ4_51_33 A R D Y Y D I L T G Y Y E S F D Y	1
IGHV3-11_IGHJ4_51_34 A R D L G V V V G A N P P Q P G Y	3
IGHV3-11_IGHJ4_63_5 A R R L G A D S S G W Y E V R S Y Y F D Y	1
IGHV3-11_IGHJ5_27_425 A R V N N W F D P	1
IGHV3-11_IGHJ5_33_13 A R D L S G L V F D P	1
IGHV3-11_IGHJ5_48_18 A R D G Y G D Y G G Y S Y F D V	3
IGHV3-11_IGHJ5_48_20 A R D R G R A V G G T S W F D P	1
IGHV3-11_IGHJ6_42_15 A R R W G G Y Y Y Y G M D V	1
IGHV3-11_IGHJ6_51_454 A R E L D T A M V T A Y Y G M D V	1
IGHV3-11_IGHJ6_54_23 A R G P Y V E R G Y Y Y Y Y G M D V	1
IGHV3-11_IGHJ6_54_24 A R P S V V P A A G L Y Y Y Y M D V	1
IGHV3-11_IGHJ6_57_14 A R V G P R V T R G Y Y Y Y Y Y L D V	1
IGHV3-15_IGHJ3_57_10 T T V S L P D I V A T G P D D A F D I	3
IGHV3-15_IGHJ3_60_5 T T D F D W G Y Y D S S G L I D A F D I	1
IGHV3-15_IGHJ4_27_21 T T D T G P P G Y	2
IGHV3-15_IGHJ4_36_44 T T L L W F G E L Y V Y	1
IGHV3-15_IGHJ4_36_45 T T G I Q T K R L S D Y	2
IGHV3-15_IGHJ4_39_39 T T E I T I V A T V D D Y	1
IGHV3-15_IGHJ4_42_38 A T E R G Y S G S L T F D Y	1
IGHV3-15_IGHJ4_45_44 T T D L K R I Q L W N E I D Y	1
IGHV3-15_IGHJ4_57_13 T T E S D L G Y C S G G S C Y P F D Y	1
IGHV3-15_IGHJ4_72_1 T T E I A L R D T Y D F W S G Y N Y Q N Y F D Y	1
IGHV3-15_IGHJ5_54_2 T T E G I V L M V Y A M D T W F D P	1
IGHV3-15_IGHJ6_42_8 T T D R V S R F N T N M D V	1
IGHV3-15_IGHJ6_48_499 T T D P S S G Y Y Y Y Y G M D V	1
IGHV3-15_IGHJ6_51_15 T T R P S G S Q Y Y Y Y Y Y M D V	2
IGHV3-15_IGHJ6_54_14 T T L Y S S S S E Y Y Y Y Y Y M D V	1
IGHV3-15_IGHJ6_54_17 T T D P L V W G I Y Y Y Y Y Y M D V	1
IGHV3-15_IGHJ6_66_7 T T D L G A R Y G S G S Y Y H Y Y Y G M D V	1
IGHV3-15_IGHJ6_81_1 T T F P S D R Y F D W F S G G V G G K R Y Y Y Y M D V	1
IGHV3-20_IGHJ3_42_8 A R T W G S S S W F A F D I	3
IGHV3-20_IGHJ3_45_7 A R D D W G S Y R P G A F D I	2
IGHV3-20_IGHJ4_42_28 A R D R N D F W S G P F D Y	1
IGHV3-20_IGHJ4_54_10 A R E R G S G S Y R A L A S P F D Y	1
IGHV3-20_IGHJ4_57_11 A R G K R G R G Y S G Y D P P L P E Y	1
IGHV3-20_IGHJ6_48_7 A R L R L Q Y Y Y Y Y Y G M D V	1
IGHV3-20_IGHJ6_72_3 A R A S A Y S S S W Y R A N E R Y Y Y Y G M D V	1
IGHV3-21_IGHJ3_45_18 A R D Q F S Y G Y Y D A F D I	2
IGHV3-21_IGHJ3_45_19 A R D G S V G A T E D A F D I	1
IGHV3-21_IGHJ3_51_1666 A R E A C S G G S C Y G V A F D I	1
IGHV3-21_IGHJ3_54_13 A S Q T L P A Y G D Y E R G A F D I	1
IGHV3-21_IGHJ3_66_8 A R E V P S L R I T M I V V V P P P A F D I	1
IGHV3-21_IGHJ4_27_2729 A R D H G D F D Y	1
IGHV3-21_IGHJ4_33_61 A R D H L R Y S F D Y	1
IGHV3-21_IGHJ4_36_68 A R W R W R Q S E F D Y	4
IGHV3-21_IGHJ4_36_68C E M E M A T I G V R L	1
IGHV3-21_IGHJ4_42_58 T R L R Y S S D W D D L D S	2
IGHV3-21_IGHJ4_45_59 A R S G Y S Y G L A Y Y F D Y	1
IGHV3-21_IGHJ4_45_62 A R D R H D F W S D P S F D Y	1
IGHV3-21_IGHJ4_45_63 A R A W Q W L V R P Y Y F D Y	1
IGHV3-21_IGHJ4_45_64 A R G C W R S S R P Y Y F D Y	1
IGHV3-21_IGHJ4_45_65 A R D Y R Y S S S W T Y F D Y	1
IGHV3-21_IGHJ4_45_66 A R E A R L G E L S F P F D Y	1
IGHV3-21_IGHJ4_45_67 A R L L V G S T G T T E R N Y	1
IGHV3-21_IGHJ4_45_69 A R A I L W F G E P A C F D Y	1
IGHV3-21_IGHJ4_45_7297 A R D M Y Y Y D S S G Y Y G Y	1
IGHV3-21_IGHJ4_51_46 A R D P A L I T V A T G T P G G Y	1
IGHV3-21_IGHJ4_51_49 A R D C I P K A A A G T S G H G Y	2
IGHV3-21_IGHJ4_51_50 A S E D W G Y C S G G S C P V V Y	1
IGHV3-21_IGHJ4_57_33 A R D G I Y C S G G S C Y S S G F D Y	7
IGHV3-21_IGHJ5_48_16 A R D L W G Y G S G S Y W F D P	2
IGHV3-21_IGHJ5_54_10 A R D R G Y C S S T S C Y R W F D P	1
IGHV3-21_IGHJ5_60_3 A R D L E P D Y Y G S G S L G L V R D P	1
IGHV3-21_IGHJ6_30_299 A R E G L Y G M D V	1
IGHV3-21_IGHJ6_39_9 A R W G P G Y Y Y Y M D V	1
IGHV3-21_IGHJ6_48_25 A R D R S R Y G S H Y Y G M D V	1
IGHV3-21_IGHJ6_54_30 A R S E G D I V A R E Y Y Y Y M D V	2
IGHV3-21_IGHJ6_54_31 A S I P G Y S S S L Y Y Y Y G M D V	2
IGHV3-21_IGHJ6_57_1571 A R Y C S G G S C Y S Y Y Y Y G M D V	1
IGHV3-21_IGHJ6_57_22 A R D C S G G S C Y S G Y Y Y Y M D V	6
IGHV3-21_IGHJ6_57_2449 A R D R Y G S G S Y Y Y Y Y Y G M D V	1
IGHV3-21_IGHJ6_60_19 A R G S L S G T K V V Y Y Y Y Y G M D V	1
IGHV3-21_IGHJ6_60_21 A R V Y C G G D C Y P N A R D Y G M D V	1
IGHV3-21_IGHJ6_63_10 A S V G R V K I Q L W T S D Y Y Y G M D V	1
IGHV3-21_IGHJ6_66_17 A R A H D I L T G Y Y K P T Y Y Y Y G M D V	1
IGHV3-21_IGHJ6_69_10 A R V I S Y G S G S S A S P Y Y Y Y Y G M D V	2
IGHV3-21_IGHJ6_78_3 A R G G P T S Y Y Y G S G S Y Y S T Y Y Y Y G M D V	1
IGHV3-23_IGHJ1_57_7 A K T H D D S S G Y Y P P V K Y F Q H	1
IGHV3-23_IGHJ3_36_17 A K D A R R S G A F D I	1
IGHV3-23_IGHJ3_39_22 A K R Q F Y G H D A F D I	1
IGHV3-23_IGHJ3_45_40 A T H Y D S S G L L N G F D I	1
IGHV3-23_IGHJ3_48_26 A K A R W E L L Q D L D A F D I	1
IGHV3-23_IGHJ3_48_27 A K D L G G Y Y Y I S L A F D I	2
IGHV3-23_IGHJ3_51_32 A K D L V D T A M A Y L G A F D I	1
IGHV3-23_IGHJ3_51_33 A K D G G Y S Y D Y D Y D A F D I	1
IGHV3-23_IGHJ3_51_34 A K D Y Y D S S G Y P G Y A F D I	1
IGHV3-23_IGHJ4_21_5 A D G K F D Y	2
IGHV3-23_IGHJ4_33_70 A K A I S G Y D F D Y	1
IGHV3-23_IGHJ4_39_103 A K D P Y Y Y D S S G S H	1
IGHV3-23_IGHJ4_39_104 A R D R P G Y N Y P F D H	2
IGHV3-23_IGHJ4_39_105 A K S R P S G Y D Y G D Y	1
IGHV3-23_IGHJ4_39_16178 A K G Y S S D W Y Y F D Y	1
IGHV3-23_IGHJ4_42_139 A K E M G S I G R P S F D S	1
IGHV3-23_IGHJ4_42_142 A K G Y S V T A Q S Q F D Y	1
IGHV3-23_IGHJ4_45_119 A T T P P V A A T G P Y F D Y	1
IGHV3-23_IGHJ4_45_120 A T E G R W E L L P H I F D H	1
IGHV3-23_IGHJ4_45_125 V S A L R L G E G W A P F D Y	1
IGHV3-23_IGHJ4_45_131 A K D V A Y G S G S Y V F D Y	1
IGHV3-23_IGHJ4_51_78 A K G E R G S H R S T S C A K D Y	1
IGHV3-23_IGHJ4_51_83 A K A S K T S G S Y Y V G A L D Y	1
IGHV3-23_IGHJ4_54_58 A K I D G E A D F W S G Y Y P F D Y	1
IGHV3-23_IGHJ4_54_59 A K G G G F C G D D C F F Y Y F G D	1
IGHV3-23_IGHJ4_54_62 A K D V A Y D S S G Y Y P E Y F D F	1
IGHV3-23_IGHJ4_54_63 A R S P S E Q Q L V H S G V Y L D Y	1
IGHV3-23_IGHJ4_54_64 A K S P R G Y C S G V K C Y P F D Y	1
IGHV3-23_IGHJ4_54_65 A K P V G P W Y Y D S S G Y Y F D Y	1
IGHV3-23_IGHJ4_54_7455 A K D R Y Y Y G S G S Y L L Y F D Y	1
IGHV3-23_IGHJ4_57_38 A K D A S T E L R Y F D W P N Y F D Y	1
IGHV3-23_IGHJ4_57_43 A K K H S Q Y Y Y D S S G Y Y P F D Y	1
IGHV3-23_IGHJ4_60_30 A K A G E A D Y V W G S Y R L S P F E Y	1
IGHV3-23_IGHJ4_60_35 A K G G K W E P R D Y D S S G K N P D Y	1
IGHV3-23_IGHJ4_69_6 A K A G E R G H Y Y G S G S Y Y H P Y Y F D Y	1
IGHV3-23_IGHJ4_78_1 A K G G Y C S G G S C R E W I Q L W L R G S L L D Y	1
IGHV3-23_IGHJ5_21_5 V K G D W E G	1
IGHV3-23_IGHJ5_57_8 A K L G S Y Y D F W S G Y Y D W F D P	1
IGHV3-23_IGHJ6_57_20 A K V L V V T A I S A H Y Y Y G M D V	1
IGHV3-23_IGHJ6_60_35 A K V L S R L I T M V R G V K Y G M D V	1
IGHV3-23_IGHJ6_63_18 A N V G R S S S S S Q I Y Y Y Y Y G M D V	1
IGHV3-23_IGHJ6_69_16 A K A G V S S N Y R F V D P Y N Y Y Y G M D V	1
IGHV3-30_IGHJ3_36_8 A R R N W N Y A A F D I	1
IGHV3-30_IGHJ3_45_24 A N W E L L F I I E G A F D I	1
IGHV3-30_IGHJ3_48_19 A K G G I A A R V H Y G A F D I	1
IGHV3-30_IGHJ3_48_3395 A K E Y Y Y D S S G L Q A F D I	1
IGHV3-30_IGHJ3_51_26 R E Q D G V G A A A G M M L L I S	1
IGHV3-30_IGHJ3_51_27 A R E V G F S S G W Y A D A F D I	1
IGHV3-30_IGHJ3_51_28 A K D Y R Q V P T V T T L A F D I	2
IGHV3-30_IGHJ4_27_30 A R E T R A M D Y	1
IGHV3-30_IGHJ4_33_54 A R A Y D S G G V D Y	1
IGHV3-30_IGHJ4_39_105 A R E V T A V T G D F D Y	1
IGHV3-30_IGHJ4_42_121 A S L E E G S G Y Y V F D Y	2
IGHV3-30_IGHJ4_42_122 A K A M S G W Y L G G F D Y	2
IGHV3-30_IGHJ4_42_135 A R D R W G Y S Y G A V D C	1
IGHV3-30_IGHJ4_45_12773 A K D R S Y S G S Y Y Y F D Y	1
IGHV3-30_IGHJ4_48_82 A R D L W G N C G G D C P G D Y	1
IGHV3-30_IGHJ4_48_94 A K D I P P Y D S S G G G F D Y	1
IGHV3-30_IGHJ4_48_95 A R E L V F F G V V I G A F D Y	1
IGHV3-30_IGHJ4_51_10610 A R E E Y D Y V W G S Y R Y W D Y	1
IGHV3-30_IGHJ4_51_65 A R E S D V G W K P V G T Y F D F	1
IGHV3-30_IGHJ4_51_66 A K D R A Q G T P M V R G V F N Y	1
IGHV3-30_IGHJ4_54_42C E S E S Y Y D S G S F C G T S * L	1
IGHV3-30_IGHJ4_57_33 A K D N V R Y S G Y D G R G Y Y I D Y	1
IGHV3-30_IGHJ4_60_21 A R D R F M V L R F L E W L W G L L D Y	1
IGHV3-30_IGHJ4_60_22 A R A T Y Y Y D S S G Y Y E G A Y F D Y	1
IGHV3-30_IGHJ4_78_2 A R G N F E Y G S N P D L L R F L E W L L Y T P D Y	1
IGHV3-30_IGHJ5_48_24 A R D R Y Y Y D S S G Y S M T V	1
IGHV3-30_IGHJ5_51_39 A T E N Y C H N S A D V T C V D P	1
IGHV3-30_IGHJ5_51_41 A K D Y R R R Q S I A G N W F D P	1
IGHV3-30_IGHJ5_51_42 A T S G H C Y N T P E F T C V D S	1
IGHV3-30_IGHJ6_39_14 A K G F G Y G A D Y M D A	1
IGHV3-30_IGHJ6_45_22 A K D S G S G Y L L Y Y M D V	1
IGHV3-30_IGHJ6_45_23 A K D S T V T T N Y Y G M D V	1
IGHV3-30_IGHJ6_51_39 A S R S Y D F W N T R Y Y Y M D V	1
IGHV3-30_IGHJ6_54_25 A R V G G Y S Y G W V S Y Y Y M D V	1
IGHV3-30_IGHJ6_54_26 V K D R T P V E F I F W S G Y M D V	1
IGHV3-30_IGHJ6_60_27 A R D G N Y Y G S G S Y P G Y Y Y M D V	1
IGHV3-30_IGHJ6_63_25 A K D A Q V T Y Y G S G S D Y Y Y Y M D V	1
IGHV3-30_IGHJ6_63_26 A K D E G Y D Y V W G S Y L Y Y Y Y M D V	1
IGHV3-30_IGHJ6_75_5 A K D R V T M V R G V I I V P S Y Y Y Y Y G M D V	1
IGHV3-33_IGHJ1_39_6 V S C S S G W E G Y F Q H	1
IGHV3-33_IGHJ4_30_37 A R A I G W L V V N	1
IGHV3-33_IGHJ4_36_59 A R G V R T G T T L D Y	1
IGHV3-33_IGHJ4_39_94 T T V Y T S G W P P A D Y	1
IGHV3-33_IGHJ4_42_1778 A R G K G I A A A G T F D Y	1
IGHV3-33_IGHJ4_42_73 A R D Q G I A V A G I D D Y	1
IGHV3-33_IGHJ4_42_74 A R D G L G G Q Q L T F D Y	1
IGHV3-33_IGHJ4_42_81 A R D L G S S G Y Y R G E N	1
IGHV3-33_IGHJ4_45_102 A R D G G L T T V K T E T D Y	1
IGHV3-33_IGHJ4_45_103 A R D G W F G E S E H P F D Y	2
IGHV3-33_IGHJ4_48_64 A S L N M V P Y G D S R Y F D Y	1
IGHV3-33_IGHJ4_54_2964 A R D G V G Y C S G G S C Y Y F D Y	1
IGHV3-33_IGHJ4_54_37 A R D P R I T M I V V V S F Y F D Y	2
IGHV3-33_IGHJ6_42_18 A R D S F P T Y S D G M D V	1
IGHV3-33_IGHJ6_42_19 A R E P L V I P R Y G M D L	1
IGHV3-33_IGHJ6_54_23 A R D T V T T R I F Y Y Y Y G M D V	1
IGHV3-48_IGHJ3_60_15 A R G L G Y C S G G S C Y W G Y A F D I	1
IGHV3-48_IGHJ4_21_3 A L R R F D F	1
IGHV3-48_IGHJ4_30_36 A S I A A T N F D Y	3
IGHV3-48_IGHJ4_30_39 A R D R D E W V D Y	1
IGHV3-48_IGHJ4_42_2603 A R G D C S G G S C Y S G Y	1
IGHV3-48_IGHJ4_42_7534 A R A R Y S S S S R Y F D Y	1
IGHV3-48_IGHJ4_45_58 A I V S I S Y S P N G R F D Y	2
IGHV3-48_IGHJ4_54_25 A R D H P I N Y Y Y G S S G F F D Y	2
IGHV3-48_IGHJ4_57_24 A R S D D L G Y C S S T S C Y A L D Y	2
IGHV3-48_IGHJ4_57_25 A R D L L S R V V T A I R G H Y F D Y	1
IGHV3-48_IGHJ4_60_14 A R E R E D A R A G G G S G H Y Y F D Y	1
IGHV3-48_IGHJ5_18_4 A R V F D I	1
IGHV3-48_IGHJ5_48_69 A R G N Y Y G S G S Y S W F D P	1
IGHV3-48_IGHJ6_42_19 A R N T A A G Y H Y H M D V	1
IGHV3-48_IGHJ6_45_24 A R S G G L T G T P N G I N V	1
IGHV3-48_IGHJ6_45_25 A R D R E R G A L G Y G M D V	1
IGHV3-48_IGHJ6_45_26 A R D G S S W F G Y Y G M D V	2
IGHV3-48_IGHJ6_48_31 A R V V P A A T Y Y Y Y Y M D V	2
IGHV3-48_IGHJ6_54_23 A R P L I A A A G T A S Y Y G M D V	2
IGHV3-48_IGHJ6_69_10 T L G Y C S S T S C Y G G G G Y Y Y Y Y M D V	1
IGHV3-48_IGHJ6_72_8 A R D W D I V V V V A A H T R G D Y Y Y G M D V	1
IGHV3-49_IGHJ3_45_7 T R A L S E S Y G Y D A F D V	1
IGHV3-49_IGHJ4_45_14 S R A L S E W L D R S P F D N	1
IGHV3-49_IGHJ6_48_3 Q S S G W S G I D Y Y Y Y M D V	1
IGHV3-49_IGHJ6_57_4 T R V G W G Y R I Q L W L R G V M D V	1
IGHV3-49_IGHJ6_66_1 T R V R G L G Y F D W L L S P L Y N G M D V	1
IGHV3-49_IGHJ6_72_4 T R D T D T A M D A R G G V Y Y Y Y Y Y G M D V	1
IGHV3-53_IGHJ3_36_11 A S G D G Y K F A F D I	1
IGHV3-53_IGHJ3_42_7 A R A L E G S E W G A F D V	1
IGHV3-53_IGHJ3_42_9 A R V G R R D P Y D A F D I	1
IGHV3-53_IGHJ3_45_17 A R E W G S S G Y D D A F D I	2
IGHV3-53_IGHJ5_51_4 A R L Y C R S T N C Y D P W F D P	1
IGHV3-53_IGHJ5_72_1 A A L T Y Y Y D S S G Y Y Y D Q P M D N W F D P	2
IGHV3-53_IGHJ6_48_10 A R Q Y C S S T S C F F G V D V	1
IGHV3-53_IGHJ6_48_9 A R G K G H Y D S R G G L M D V	1
IGHV3-53_IGHJ6_54_6 A R G G H C S N T S C Y E S Y M D V	1
IGHV3-53_IGHJ6_60_7 A R D I N Y Y D S S G Y Y Y P P Y M D V	1
IGHV3-53_IGHJ6_66_6 A R A H Y Y D S S G Y Y G G G Y Y Y G M D V	1
IGHV3-64_IGHJ3_48_3 A R G G T G P N W A R G A F D I	1
IGHV3-64_IGHJ4_18_2 V R L Q G Y	1
IGHV3-64_IGHJ4_30_32 A R G Q V G A I D Y	2
IGHV3-64_IGHJ4_36_3 A R V S G Y V A P Y D Y	3
IGHV3-64_IGHJ6_69_1 V I G D I V V V V A A T V L Y Y Y Y Y G M D V	1
IGHV3-66_IGHJ6_84_1 A R D N P K L G Y C S S T S C H G R R E Y Y Y Y G M D V	1
IGHV3-7_IGHJ3_39_16 A R D A E L D A N S F D I	1
IGHV3-7_IGHJ3_45_22 A R E G V L L W G I G A F D I	1
IGHV3-7_IGHJ3_51_20 A R L F D S S G Y D E G D T F D M	2
IGHV3-7_IGHJ3_57_13 A R H E W S G S Y G L G R W R A F D I	1
IGHV3-7_IGHJ4_27_39 A R E R G Y S W H	1
IGHV3-7_IGHJ4_30_46 V R A I G A A A G H	1
IGHV3-7_IGHJ4_30_48 A R G S Y G D P L D	1
IGHV3-7_IGHJ4_33_52 A R Q L P I L E F D S	3
IGHV3-7_IGHJ4_39_71 A R D H V L H G D Y H G Y	1
IGHV3-7_IGHJ4_57_21 A R A I R G Y S G Y D L Y P F D F D Y	1
IGHV3-7_IGHJ4_63_7 A R I S D S L G N S D G E S R Y R H F D F	1
IGHV3-7_IGHJ6_24_172 A R D W G M D V	1
IGHV3-7_IGHJ6_33_11 A C R W S V P D V D V	3
IGHV3-7_IGHJ6_39_12 A R G G W G Q D D Y M D V	1
IGHV3-7_IGHJ6_42_12 A R V E S P Y Y Y Y G M D V	1
IGHV3-7_IGHJ6_45_24 A R L S S G E Y Y Y Y Y M D V	2
IGHV3-7_IGHJ6_48_19 A R L S S G E Y Y Y Y Y Y M D V	1
IGHV3-7_IGHJ6_57_20 A R D K R L T I F G V I G Y Y Y M D V	1
IGHV3-7_IGHJ6_63_21 A R E S I T I F G V A P D S Y Y Y Y M D V	1
IGHV3-7_IGHJ6_69_7 A R D R A Y Y Y D S T S P S Y Y Y Y Y Y M D V	3
IGHV3-72_IGHJ4_57_2 V S T Y C N S D V C P S G A Y Y F D Y	1
IGHV3-72_IGHJ6_57_5 A R V S S I A V D R G Q Y Y Y G M D V	1
IGHV3-72_IGHJ6_60_1 A R E V L L R V G A T T N Y Y Y G M D V	2
IGHV3-74_IGHJ3_48_8 A R D K V Y S S S S V G A F D I	1
IGHV3-74_IGHJ3_79_1 A R D E F M P A Y D Y V W G V I V S P W V D A F D I	1
IGHV3-74_IGHJ4_33_27 A R S L W F G P S D Y	1
IGHV3-74_IGHJ4_36_27 A R Y Y D S S G Y F D Y	1
IGHV3-74_IGHJ4_39_35 A R D F A G G R D L R Y Y	1
IGHV3-74_IGHJ4_42_44 A R E G L M Y T A Q P L D Y	2
IGHV3-74_IGHJ4_48_26 A R D Q G S G S Y Y N G D F D Y	1
IGHV3-74_IGHJ6_39_4 A R A G R Y S N Y P M D V	3
IGHV3-74_IGHJ6_60_10 A R E D G A L W F G E L L P Y Y A M D V	2
IGHV3-9_IGHJ4_42_6886 A K D I A A A G I Y Y F D Y	1
IGHV3-h_IGHJ1_48_2 A R G R D S S G W Y P Q Y F Q H	1
IGHV4-28_IGHJ4_48_1 A R K P A G P T A F Q G L F D Y	2
IGHV4-30_IGHJ3_45_3 A R A F G R W P P G G A F D I	1
IGHV4-30_IGHJ4_36_9 A R D S S G Y Y L F D Y	2
IGHV4-30_IGHJ4_39_4 A S N Y D F W S G Y L D Y	1
IGHV4-30_IGHJ4_60_2 A R C T W E S G Y S Y G P G G Y Y F D Y	1
IGHV4-30_IGHJ4_63_3 A R G D Y Y D S S G Y Y E R S G V Y F D Y	1
IGHV4-30_IGHJ5_39_4 A R D G L G T A V P F D L	1
IGHV4-30_IGHJ5_54_3 A G G P R G Y T S G Y V G N W F D P	1
IGHV4-30_IGHJ6_45_4 A N T A M V T G D Y Y Y M D V	1
IGHV4-31_IGHJ3_42_11 A R E V W W G A I G A F D I	1
IGHV4-31_IGHJ3_54_6 A R V P I S T D Y G D Y V Y A F D I	1
IGHV4-31_IGHJ4_36_27 A R F S A G P D Y F D Y	1
IGHV4-31_IGHJ4_39_25 A R V A A M V T S L F D Y	1
IGHV4-31_IGHJ4_39_26 A R D M G P N Y G P F D Y	3
IGHV4-31_IGHJ4_39_32 A R D T Q P P G I A P P D	1
IGHV4-31_IGHJ4_45_22 A R A V T F G G V I A H F D Y	1
IGHV4-31_IGHJ4_48_26 A R G D W G S Y H S L F Y F D Y	1
IGHV4-31_IGHJ4_51_9 A R A L V S Y Y Y D S S G Y L D Y	1
IGHV4-31_IGHJ4_54_9 A R G Y C S S T S C Y E R G G I D Y	1
IGHV4-31_IGHJ4_57_5 A S G P H L Y Y D S S G S P P N F D Y	1
IGHV4-31_IGHJ4_60_3 A R V R R S R D Y D F W S G Y Y Y F D Y	1
IGHV4-31_IGHJ4_63_2 A R G I V V V P A G M V Y S G S Y Y F D Y	1
IGHV4-31_IGHJ5_42_8 A R G K L Q P S S N W F D P	1
IGHV4-31_IGHJ5_51_8 A R N L G V A G P S L G S W F D P	1
IGHV4-31_IGHJ6_33_2 A T E N P G M G M D V	2
IGHV4-31_IGHJ6_33_314 A R A G Y Y Y G M D V	1
IGHV4-31_IGHJ6_51_713 A R D W R Y S Y G Y Y Y Y G M D V	5
IGHV4-31_IGHJ6_57_10 A R D R G P R Y C S S T S C Y G M D V	1
IGHV4-31_IGHJ6_57_8 A R S V E V A V A D Y Y Y Y Y Y M D V	1
IGHV4-31_IGHJ6_57_9 A R D R L T Y L P D Y Y Y Y Y G M D V	1
IGHV4-31_IGHJ6_63_3 A R V R Y H Q G W F G E S G S S Y G M D V	1
IGHV4-34_IGHJ3_30_512 A R G L D D A F D I	1
IGHV4-34_IGHJ3_42_36 A R R G D L Y D L D A F D I	1
IGHV4-34_IGHJ3_48_39 A R G R F G S G S K P R Y L D I	1
IGHV4-34_IGHJ4_30_5745 A R L G G S F F D Y	1
IGHV4-34_IGHJ4_30_72 A R E R G L G L D Y	1
IGHV4-34_IGHJ4_36_127 A R Q Q W L V L A I D Y	1
IGHV4-34_IGHJ4_39_151 A R V Y S Y G P V G H D Y	1
IGHV4-34_IGHJ4_39_155 A R G L L W L R A T F D Y	1
IGHV4-34_IGHJ4_39_159 A R A G G W Y E R P F D Y	1
IGHV4-34_IGHJ4_42_10253 A R A P G Y S S G W Y W N Y	1
IGHV4-34_IGHJ4_42_145 A R G A G A T Q Y Q L R D Y	1
IGHV4-34_IGHJ4_42_147 V R A E V D T N Y I V M S Y	1
IGHV4-34_IGHJ4_48_125 A S T L S S S W Y A R R G F D Y	1
IGHV4-34_IGHJ4_51_108 A R G Q I S A H Y S S S R H L N Y	1
IGHV4-34_IGHJ4_54_5120 A R G R R Y C S S T S C R N Y F D Y	1
IGHV4-34_IGHJ4_60_46 A R G N R T N C S G G S C Y S Y Y F D Y	1
IGHV4-34_IGHJ5_42_46 A R D R L R W P R R W F D P	1
IGHV4-34_IGHJ5_51_32 A R L I W F G E L L Q D N W F D P	2
IGHV4-34_IGHJ5_51_34 A R G R S G Y S S G R S N W F D P	2
IGHV4-34_IGHJ5_57_24 A R G K G V A A A G R G D H N W F D P	2
IGHV4-34_IGHJ5_75_4 A R V G R T Y Y Y G S G S Y R G R P L H L W F D P	1
IGHV4-34_IGHJ6_27_7 S D Y Y H G I D V	2
IGHV4-34_IGHJ6_27_8 A R A V G Y M D V	1
IGHV4-34_IGHJ6_45_33 A R H D Y G G R Y Y Y Y M D V	1
IGHV4-34_IGHJ6_48_45 A R G G G R N S N Y P N P M D V	1
IGHV4-34_IGHJ6_54_49 A R G K P Y Y Y G S G S Y Y G M D V	1
IGHV4-34_IGHJ6_57_65 A R F P H D S S G Y Y Y Y Y Y Y M D V	1
IGHV4-34_IGHJ6_60_44 A R F L R F L E W L G R S Y Y Y G M D V	1
IGHV4-34_IGHJ6_63_39 A R G V G G S S S G P L P R Y Y Y Y M D V	1
IGHV4-34_IGHJ6_66_30 A R G L Q D W Q Q L E S W E D Y Y Y G M D V	2
IGHV4-34_IGHJ6_69_23 A R V F G Y C S G G S C Y S G H Y Y Y G M D V	1
IGHV4-34_IGHJ6_72_20 A R V G I T M V R G V T A I T Y Y Y Y Y Y M D V	1
IGHV4-34_IGHJ6_81_8 A R G Y K Y S S S W P D P K T P S Y Y Y Y Y Y Y M D V	1
IGHV4-39_IGHJ1_60_2 A R P Q T S Y C G G D C S L A E C F Q Y	1
IGHV4-39_IGHJ2_69_1 A R H Y L Y Q D I V V V V A A E G R G G Y D L	1
IGHV4-39_IGHJ3_33_8 A R S W S V D A F D I	1
IGHV4-39_IGHJ3_45_13 A R T V P M I V V P L G F D I	1
IGHV4-39_IGHJ3_57_12 A R Q G L L W F G G P K S R V L F D I	1
IGHV4-39_IGHJ3_60_9 A R H I A P H R W L Q T Y A D D A F D I	1
IGHV4-39_IGHJ4_27_13 A S S S W A F D Y	1
IGHV4-39_IGHJ4_30_21 G Y S N S T P M D Y	1
IGHV4-39_IGHJ4_33_52 A R L D T A G S E D Y	1
IGHV4-39_IGHJ4_36_3532 A R H S G Y Y Y D F D Y	1
IGHV4-39_IGHJ4_36_57 A R R I T L V R G I T H	1
IGHV4-39_IGHJ4_36_58 A R L Q W E P T V F D Y	1
IGHV4-39_IGHJ4_36_67 A R A N I A A R P F D Y	1
IGHV4-39_IGHJ4_39_65 A R Q K L V A A A G F D Y	1
IGHV4-39_IGHJ4_39_66 A R Q M G S G R W Y F D Y	1
IGHV4-39_IGHJ4_42_48 A R T G V G S Y G S L L D Y	2
IGHV4-39_IGHJ4_42_49 A R Y I G W L Q L H Y F D Y	1
IGHV4-39_IGHJ4_42_52 A R H V G Y T D S S R F D Y	1
IGHV4-39_IGHJ4_45_40 A R H G P T V V P P G Y F D Y	1
IGHV4-39_IGHJ4_45_43 A R L S S W V A A A G T E D Y	1
IGHV4-39_IGHJ4_45_43C E T V I V G S S S W Y G G L	1
IGHV4-39_IGHJ4_51_41 A R H G N S F F G V V I D Y F D Y	1
IGHV4-39_IGHJ4_60_16 A R Q H Y D I L N G Y Y G G S W Y F D Y	1
IGHV4-39_IGHJ5_27_12 A G L K G W F D P	1
IGHV4-39_IGHJ5_36_19 A R Q E M S T N S L D P	1
IGHV4-39_IGHJ5_45_13 A R Q V R N G R T V A G T V F	1
IGHV4-39_IGHJ5_60_15 A R R V Q V V V I T T N R T L K W F R P	1
IGHV4-39_IGHJ5_63_3 A R H S G G L R Y F D W S P G G G W I D P	1
IGHV4-39_IGHJ6_48_15 A R H G S S F S G Y Y Y G M D V	1
IGHV4-39_IGHJ6_66_11 A R Q R V F G Y D S H R K Y Y Y Y Y Y M D V	2
IGHV4-39_IGHJ6_66_14 A R H V T S T Y Y D F W S A S Y Y Y G M D V	1
IGHV4-39_IGHJ6_72_5 A R G H C S S I S C Y G W V A E H Y Y Y Y M D V	1
IGHV4-39_IGHJ6_72_6 A R R G Y C S S T S C H L R V A Y Y Y Y G M D V	1
IGHV4-4_IGHJ3_63_5 A R S G Y L P A Y C G G D C P V G A F D I	3
IGHV4-4_IGHJ3_63_6 A R P N W G G Y C S G G S C Q N D A F D I	1
IGHV4-4_IGHJ4_30_22 A R E G D Y S L D Y	2
IGHV4-4_IGHJ4_30_23 A T G K T G T T S Y	1
IGHV4-4_IGHJ4_33_23 S T S S G W Y R L D Y	2
IGHV4-4_IGHJ4_33_27 A R S A A M G H F D Y	1
IGHV4-4_IGHJ4_39_46 S M G S G Y C L A Y F D N	1
IGHV4-4_IGHJ4_39_49 A R E N V V G S G A F D Y	1
IGHV4-4_IGHJ4_42_47 A R E V I A V A V F Y F D Y	1
IGHV4-4_IGHJ4_42_48 A R L K V Y S S G W G F D H	1
IGHV4-4_IGHJ4_48_28 A R W G G A H I A A A G T V D Y	1
IGHV4-4_IGHJ4_72_1 A R A V G F T Q S M K I Y S Y G S S P P Y F D Y	1
IGHV4-4_IGHJ5_42_13 A R S L I R L G E L S F D P	1
IGHV4-4_IGHJ6_30_190 A R L L V Y G M D V	2
IGHV4-4_IGHJ6_48_18 A R V Y D F W N Y Y Y Y Y M D V	1
IGHV4-4_IGHJ6_51_12 A R G I R Y S Y G P Y Y Y Y M D V	1
IGHV4-4_IGHJ6_54_12 A R V V V G A R G H Y Y Y Y Y M D V	1
IGHV4-4_IGHJ6_57_12 A R L A Y T G E P T H Y Y Y Y G M D V	1
IGHV4-4_IGHJ6_72_4 A R D G P T S I A A A G P R Y Y Y Y Y Y G M D V	1
IGHV4-59_IGHJ3_63_10 A R G R A T G Y D F W S G P L H D A F D I	1
IGHV4-59_IGHJ4_36_67 A R G G I A P L Y F D Y	2
IGHV4-59_IGHJ4_42_69 S R L G Y C S G G S C P D Y	1
IGHV4-59_IGHJ4_48_45 V Q G A G R G Q T Q I P F G D C	1
IGHV4-59_IGHJ4_51_44 A R G P Y D D S G D Y P F Y F D Y	1
IGHV4-59_IGHJ5_33_24 A R G D V S F G W Y G	1
IGHV4-59_IGHJ5_36_15 V R R I P V V G L F D P	1
IGHV4-59_IGHJ6_30_396 A R E P Y Y Y M D V	1
IGHV4-59_IGHJ6_33_12 A R G Q R G F Y M D V	1
IGHV4-59_IGHJ6_54_36 A R G I T W F G E T L P V K G M D V	1
IGHV4-59_IGHJ6_69_14 A R G R Y C S G G S C Y P Y Y Y Y Y Y Y M D V	1
IGHV4-61_IGHJ3_36_11 A R V D G Y L R A F D I	1
IGHV4-61_IGHJ3_36_12 G G S Q S V Q I A F D I	1
IGHV4-61_IGHJ3_51_5 A R D R G T V V V A A T G A F D I	1
IGHV4-61_IGHJ3_60_457 A R A L Y Y Y D S S G Y Y A L G A F D I	1
IGHV4-61_IGHJ4_33_33 A R D L E L R G F D Y	2
IGHV4-61_IGHJ4_36_45 A S I I V G A T S F D Y	1
IGHV4-61_IGHJ4_36_46 A R E S G V V S S A D N	1
IGHV4-61_IGHJ4_39_39 A K Y A S G T N D Y F D Y	1
IGHV4-61_IGHJ4_39_41 A R A L A V A G T P F D Y	1
IGHV4-61_IGHJ4_42_36 A R D S G Y S Y G Y Y F D Y	1
IGHV4-61_IGHJ4_45_37 A R V T E Y S Y G Y G Y F E D	1
IGHV4-61_IGHJ4_45_38 A S G L T S Y Y D S S G F G Y	2
IGHV4-61_IGHJ4_48_2980 A R S Y Y Y D S S G Y Y A F D Y	1
IGHV4-61_IGHJ4_48_31 A R A R R G G Y G D Y V G V D Y	1
IGHV4-61_IGHJ4_48_33 A R F W G Y Y D S S G Y W F D Y	1
IGHV4-61_IGHJ4_51_20 A R T I V G A T R S E N Y Y F D Y	2
IGHV4-61_IGHJ4_54_16 A R V K E G I A A L T T E G Y F D Y	1
IGHV4-61_IGHJ4_54_18 A R A H R R W L Q L R P E Y Y F D Y	1
IGHV4-61_IGHJ4_54_19 A R S R T Y C S G G S C Y S G S D Y	1
IGHV4-61_IGHJ4_57_8 A S T Q Y Y Y D T G G Y Y G Y Y F D Y	1
IGHV4-61_IGHJ5_27_4 A R E R G G Y E S	1
IGHV4-61_IGHJ5_39_11 A R D C W M G K G W F D P	1
IGHV4-61_IGHJ5_39_12 A R E T Y Y D S S G I D P	1
IGHV4-61_IGHJ5_45_1434 A R F Y D F W S G Y N W F D P	1
IGHV4-61_IGHJ5_45_18 A R T Y Y D F W S G F W F D P	1
IGHV4-61_IGHJ5_54_11 A R V G L V R G V T S V Y N Y F D P	1
IGHV4-61_IGHJ5_54_9 A R D S T Y C S G G N C V R W F D P	1
IGHV4-61_IGHJ5_66_3 A R T L H I V V V P P Q G Y R P Y N W F D P	2
IGHV4-61_IGHJ5_75_2 A R A L L E Q P R R I T I F G V D Q H E G W F D P	1
IGHV4-61_IGHJ6_36_3 A R M N M A F Y Y M D V	1
IGHV4-61_IGHJ6_39_775 A R A N Y Y Y Y Y G M D V	1
IGHV4-61_IGHJ6_42_892 A R A N Y Y Y Y Y Y G M D V	1
IGHV4-61_IGHJ6_51_11 A K E G G S G S Y S Y H Y Y M D V	1
IGHV4-61_IGHJ6_63_12 A R D L K G S G S Y Y N P Y Y Y Y G M D V	1
IGHV4-61_IGHJ6_66_11 A R D R R M T T V T T R I N Y Y Y Y G M D V	2
IGHV4-61_IGHJ6_74_1 A K T R R I W R G S D F D Y Y Y Y Y Y M D V W G N	2
IGHV4-61_IGHJ6_84_1 A R D L T P A V S Y S S S W Y V V A R R R R M D G M D V	1
IGHV5-51_IGHJ1_39_3 A R L Y D N D N Y Y F H H	1
IGHV5-51_IGHJ1_42_2 A G K I A V P G V D R F D Y	3
IGHV5-51_IGHJ3_36_13 A R R E R Y F D W F D I	1
IGHV5-51_IGHJ3_42_16 A R R N D Q A V G R A F D I	1
IGHV5-51_IGHJ3_48_34 A R H A S S G Y Y Y H D A F D I	1
IGHV5-51_IGHJ3_51_29 A T T Y Y Y P N S G L V D A F N F	1
IGHV5-51_IGHJ3_57_16 A R R R C S C G R C V Q P T R A F H I	1
IGHV5-51_IGHJ4_30_1957 A R R G T V T F D Y	1
IGHV5-51_IGHJ4_36_71 A R H E Y S S I L F D Y	1
IGHV5-51_IGHJ4_36_72 A T S S G S Y A P F D S	1
IGHV5-51_IGHJ4_36_74 A R R T T V T P L F D Y	1
IGHV5-51_IGHJ4_36_77 A R R D Y Y D S P F D Y	1
IGHV5-51_IGHJ4_39_6991 A R R E Y S S S Y D F D Y	1
IGHV5-51_IGHJ4_39_71 A R L V N Q G I P Y F D H	1
IGHV5-51_IGHJ4_39_81 A R R G W L S S Y P F D Y	1
IGHV5-51_IGHJ4_42_81 A R L S E G G W Y E D F D Y	1
IGHV5-51_IGHJ4_48_59 A T T I D Y G G N A N Y Y F D Y	1
IGHV5-51_IGHJ4_48_64 A R L D Q F D Y G D Y R G F D Y	1
IGHV5-51_IGHJ4_51_4328 A R H N Y Y D S S G Y Y Y G F D Y	1
IGHV5-51_IGHJ5_30_3 A G S G L G W F D P	1
IGHV5-51_IGHJ5_48_8 A R H S L T Y N D G T A W L D T	2
IGHV5-51_IGHJ5_51_17 A R H R D P S S I A A H N W F D P	1
IGHV5-51_IGHJ5_69_3 A R H I V A T I P H P V T N P P G S N W F D P	1
IGHV5-51_IGHJ6_51_2026 A R H S W F G E L S Y Y Y Y M D V	1
IGHV5-51_IGHJ6_60_23 A R Q S T V T T K D K G Y Y Y Y G M D V	1
IGHV5-51_IGHJ6_60_25 A R H L R Y G S G R G D Y Y Y Y Y M D V	1
IGHV5-a_IGHJ3_48_2 A T L I S Y S Y G S G D A F D I	2
IGHV5-a_IGHJ4_42_6 A R G R D Y D I L T E I D Y	2
IGHV5-a_IGHJ4_45_12 A R Q P K V R G F H K E I D Y	1
IGHV5-a_IGHJ4_51_4 A R L R G Y C G G D C Y R E I D Y	1
IGHV5-a_IGHJ5_30_2 A R Q G G W N Y N F	1
IGHV5-a_IGHJ5_48_4 A R H S A A V E A D W L R S T G	1
IGHV5-a_IGHJ5_60_2 A T S P L L W F G E L L A P Y N W F D P	1
IGHV5-a_IGHJ6_42_4 A R H Y R A A A G Y G M D V	2
IGHV5-a_IGHJ6_57_4 A S R R V T G S S S I Y Y Y Y G M D V	1
IGHV5-a_IGHJ6_57_5 A R L G Y S Y G Y N Y Y Y Y Y G M D V	1
IGHV6-1_IGHJ3_24_1 A S G Y S F A I	1
IGHV6-1_IGHJ4_54_3 A R D F S G Y S S K H R G Y Y F D Y	1
IGHV6-1_IGHJ6_54_2 A R D R Y S S S W Y V Y Y Y G M D V	2
IGHV7-4-_IGHJ3_36_5 A R E T G S Y Y A F D I	2
IGHV7-4-_IGHJ3_39_4 A R G T Y Y Y Y D A F D I	2
IGHV7-4-_IGHJ3_51_8 A R D P G F S A A A G I E A F D I	3
IGHV7-4-_IGHJ3_54_3 A R E L R T I F G V V I T H A F D I	1
IGHV7-4-_IGHJ4_36_25 A R I E Y S S S S G D Y	1
IGHV7-4-_IGHJ4_36_26 A R A L A R L S T S D F	2
IGHV7-4-_IGHJ4_39_24 A R G R I A A A G N L G Y	1
IGHV7-4-_IGHJ4_39_24C E R S Y S S S W K F R V	1
IGHV7-4-_IGHJ4_39_27 A R T R Y F D W L E Y D Y	1
IGHV7-4-_IGHJ4_39_32 A R V G G S G L P D F D Y	2
IGHV7-4-_IGHJ4_48_16 A R D Q G Y Y Y D S S G W F D Y	2
IGHV7-4-_IGHJ4_48_17 A R E G Y Y D S S G L Y Y F D Y	1
IGHV7-4-_IGHJ4_54_7 A R G V N Y Y D S S G Y S W P L D Y	2
IGHV7-4-_IGHJ5_33_4 A R E G G V R G V I I	1
IGHV7-4-_IGHJ5_39_7 A K D S G G G L Y Q F D P	1
IGHV7-4-_IGHJ5_54_5 A R G Y C S G G S C Y T I G W F D P	2
IGHV7-4-_IGHJ5_60_4 A R D S Y Y Y D S S S Y Y Y V E W F D P	1
IGHV7-4-_IGHJ6_39_8 A R V S G Y Y Y Y Y M D V	1
IGHV7-4-_IGHJ6_48_4 A R E P R G I D Y Y Y N N M D V	1
IGHV7-4-_IGHJ6_51_7 A R S G G A T S L Y Y Y Y Y M D V	1
IGHV7-4-_IGHJ6_54_15 A R G E Y S S S R D Y Y Y Y Y M D V	2
VH1-17P_IGHJ5_45_1 * D L I A V A G T W N G S T P	3

## Sheet: Figure4-edges-sample1_time0
edge1	edge2
IGHV1-69_IGHJ6_66_918 A R E F P D Y Y G S G S Y Y Y Y Y Y G M D V	IGHV1-69_IGHJ6_66_918 A R E F P D Y Y G S G S Y Y Y Y Y Y G T D V
IGHV3-21_IGHJ4_36_68 A R W R W R Q S E F D Y	IGHV3-21_IGHJ4_36_68C E M E M A T I G V R L
IGHV4-39_IGHJ4_45_43 A R L S S W V A A A G T E D Y	IGHV4-39_IGHJ4_45_43C E T V I V G S S S W Y G G L
IGHV1-18_IGHJ4_48_94 A R T P P E Y S S S Y G V L D Y	IGHV1-18_IGHJ4_48_94 A R T T P E Y S S S Y G V L D Y
IGHV1-18_IGHJ4_42_98 A R R I S A R I W S G Y D Y	IGHV1-18_IGHJ4_42_98 A R R V S A R I W S G Y D Y
IGHV7-4-_IGHJ4_39_24 A R G R I A A A G N L G Y	IGHV7-4-_IGHJ4_39_24C E R S Y S S S W K F R V

## Sheet: Figure4-vertex-sample1_time6
Var1	Freq
IGHV1-18_IGHJ1_36_3 A R M T Y S R G H F Q H	3
IGHV1-18_IGHJ1_39_3 A R D L G Y Y D S S L Q H	1
IGHV1-18_IGHJ1_45_8 A R G P G A A T G R E Y F Q H	1
IGHV1-18_IGHJ1_48_6 A R D T V W F G E E T G Y F Q H	1
IGHV1-18_IGHJ1_48_7 A R D D Y G D Y G E M E Y F Q H	3
IGHV1-18_IGHJ3_30_372 A R A E G G A F D I	1
IGHV1-18_IGHJ3_36_15 A R D P T P F D A F D I	1
IGHV1-18_IGHJ3_39_1697 A S Y G S G S Y K A F D I	1
IGHV1-18_IGHJ3_42_22 A R D Q P P W T P R A F D I	2
IGHV1-18_IGHJ3_45_140 A R G R Y S Y G L Y D A F D I	1
IGHV1-18_IGHJ3_48_17 A R P M T S Q W L A N D A F D L	1
IGHV1-18_IGHJ3_51_1925 A R D S I T M I V V V S D A F D I	1
IGHV1-18_IGHJ3_51_33 A R R S G Y G S G S L G G A F D I	1
IGHV1-18_IGHJ3_54_17 A R Q K Y V R G S Y R S D D A F D I	1
IGHV1-18_IGHJ3_57_19 A R E F D G Y C T N G V C Y G A F D I	1
IGHV1-18_IGHJ3_57_665 A R D L I T M V R G V I T Y D A F D I	4
IGHV1-18_IGHJ3_63_9 A R A F T P P R D Y Y D S S E R R A F D I	1
IGHV1-18_IGHJ3_66_5 A R T Q R G P Y C S S T S C Y G E D A F D I	2
IGHV1-18_IGHJ4_24_519 A R G T T P D Y	2
IGHV1-18_IGHJ4_27_1936 A R D R S N S D Y	2
IGHV1-18_IGHJ4_33_67 A R D R M T T E L D Y	2
IGHV1-18_IGHJ4_33_68 A R D Y G G S W Y D F	5
IGHV1-18_IGHJ4_36_91 A S L F S S S S R V D Y	1
IGHV1-18_IGHJ4_36_92 A R P G V V G G W Y A Y	1
IGHV1-18_IGHJ4_36_92 A R P G V V G G W Y V Y	2
IGHV1-18_IGHJ4_36_93 A T E G S S S G N F D Y	2
IGHV1-18_IGHJ4_36_95 A R G L V D L G G F D Y	1
IGHV1-18_IGHJ4_36_96 A V G H W N Y A N F D Y	1
IGHV1-18_IGHJ4_36_97 A R E M G T A V T F D Y	1
IGHV1-18_IGHJ4_36_98 A R V G E I G W E L P D	3
IGHV1-18_IGHJ4_39_100 A R D R S I E Q L P F D Y	2
IGHV1-18_IGHJ4_39_101 A R S I W F G E L H I D Y	2
IGHV1-18_IGHJ4_39_102 A R L I R I F A L T L D Y	1
IGHV1-18_IGHJ4_39_93 A R S H D S S A K E S D Y	1
IGHV1-18_IGHJ4_39_94 A R D N E G R G G N S A D	1
IGHV1-18_IGHJ4_39_98 A R D P G I A V A G T N Y	1
IGHV1-18_IGHJ4_39_99 A V R D G Y N W A E F D Y	2
IGHV1-18_IGHJ4_42_100 A R D L G S G S S Y Y F D Y	1
IGHV1-18_IGHJ4_42_101 A S G A D Y G D Y F G G D Y	2
IGHV1-18_IGHJ4_42_102 A R D L I A A R P G Y F D Y	3
IGHV1-18_IGHJ4_42_97 A R E G E G I A A A R M D Y	1
IGHV1-18_IGHJ4_45_88 A R V S L G W F Q S T S F D Y	1
IGHV1-18_IGHJ4_45_89 A R D E K G K W G W Y G F D Y	3
IGHV1-18_IGHJ4_45_90 A R A P Y Y Y G S G S H F D Y	1
IGHV1-18_IGHJ4_45_92 A R S V L R F L E W L P F D Y	1
IGHV1-18_IGHJ4_45_93 A R Q D S S G W Y R G P S D Y	4
IGHV1-18_IGHJ4_45_93 A R Q D S S S W Y R G P S D Y	1
IGHV1-18_IGHJ4_45_94 A R D F S D L E W L S Y F D Y	1
IGHV1-18_IGHJ4_45_95 A R E G G D S S G Y Y Y P D Y	1
IGHV1-18_IGHJ4_45_96 A R S S N D D Y G D Y N I D Y	1
IGHV1-18_IGHJ4_48_8353 A R D K D Y Y D S S G Y S F D Y	2
IGHV1-18_IGHJ4_48_89 A R D R V R G S W Y D T P F D Y	1
IGHV1-18_IGHJ4_51_6778 A R D R D Y Y D S S G Y Y Y F D Y	4
IGHV1-18_IGHJ4_51_68 A R G S A S Y Y Y D S S G Y Y R D	3
IGHV1-18_IGHJ4_51_69 A R F S R R Y W G T F R A G L D C	1
IGHV1-18_IGHJ4_51_70 A R D Q A Y C G G D C Y S G G D Y	3
IGHV1-18_IGHJ4_54_55 A R A E A Q D I V V V P A L G V D Y	2
IGHV1-18_IGHJ4_54_57 A R I A Q H R L M G P G A Y Y F D Y	1
IGHV1-18_IGHJ4_54_58 A R D R N V V V V V A A T E G F D Y	1
IGHV1-18_IGHJ4_57_34 A R D I R Y M G G S I A A A A I F D Y	2
IGHV1-18_IGHJ4_60_16 A R D T Y Y D S S G Y Y Y G V R Y F D Y	1
IGHV1-18_IGHJ4_60_18 A R A R S S G G W V W G G S L K L F D Y	1
IGHV1-18_IGHJ4_60_18 A R A R S S S G W V W G G S L K L F D Y	1
IGHV1-18_IGHJ4_63_10 A R I L L F Y D S S G Y F R G G R Y F D Y	1
IGHV1-18_IGHJ4_69_7 A R D Q G W A G D I V V V P A A M V E P F D Y	1
IGHV1-18_IGHJ5_21_1 A R F G G G A	5
IGHV1-18_IGHJ5_24_5 A T V G S S G Y	2
IGHV1-18_IGHJ5_27_8 A R G Y S S P W G	1
IGHV1-18_IGHJ5_33_14 A R D T G P T A T L G	1
IGHV1-18_IGHJ5_33_15 A S H S S R N W F R P	1
IGHV1-18_IGHJ5_36_20 A R R T W G L N W F D P	2
IGHV1-18_IGHJ5_39_26 A R H G S A V Y N W F D P	2
IGHV1-18_IGHJ5_39_27 A R A D G D I V P L F D P	1
IGHV1-18_IGHJ5_39_27 A R A D G D I V P L F G P	1
IGHV1-18_IGHJ5_39_29 A R D H D Y S I L R F D P	1
IGHV1-18_IGHJ5_45_38 A R H S A T V T R G N W F D P	1
IGHV1-18_IGHJ5_51_24 A R D F E G Y S G Y E A T A F D P	1
IGHV1-18_IGHJ5_51_25 A R S A S D Y Y G S G S Y G F D P	2
IGHV1-18_IGHJ5_54_23 A K D L F S W V G A T T P N W F D P	1
IGHV1-18_IGHJ5_66_8 A R S A R G Y C S S T S C F H T P N W F D P	1
IGHV1-18_IGHJ6_24_3 A T D R S L D V	1
IGHV1-18_IGHJ6_39_14 A R F F P H Y Y Y G M D V	1
IGHV1-18_IGHJ6_42_17 A R E G R A I Y Y Y Y M D V	1
IGHV1-18_IGHJ6_48_35 A G T G T T T D Y Y Y Y Y M D V	1
IGHV1-18_IGHJ6_51_1319 A R G P V A G K Y Y Y Y Y Y M D V	2
IGHV1-18_IGHJ6_51_29 A R G M P G Y S S G R D Y G M D V	2
IGHV1-18_IGHJ6_51_30 A R V G L L W F G E L L S G M D V	1
IGHV1-18_IGHJ6_51_31 A R S P P T V N P Y Y Y H G M D V	2
IGHV1-18_IGHJ6_51_31 A R S P P T V N P Y Y Y H S M D V	1
IGHV1-18_IGHJ6_51_32 A R V G Y S S S H D Y H Y G M D V	1
IGHV1-18_IGHJ6_54_30 A R D P R R L T I P Y Y Y Y Y M D V	1
IGHV1-18_IGHJ6_54_3826 A S G S D D S S G Y F D Y Y G M D V	1
IGHV1-18_IGHJ6_57_3121 A R D M L A V A G T G Y Y Y Y G M D V	1
IGHV1-18_IGHJ6_57_39 A R D V R G H P V G Y Y Y Y Y Y M D V	1
IGHV1-18_IGHJ6_57_41 A R R Y S S G R W V G Y Y Y Y Y M D V	5
IGHV1-18_IGHJ6_60_31 A R D W G A L R R V E P Y Y Y Y Y M D V	1
IGHV1-18_IGHJ6_60_32 A R L G Y G T W I Q R L W Y Y Y G M D V	1
IGHV1-18_IGHJ6_63_48 A G H L S G S Y Y N D L I Y Y Y Y G M D V	1
IGHV1-18_IGHJ6_63_49 A R L N V D T A M V R D Y Y Y Y Y Y M D V	2
IGHV1-18_IGHJ6_63_50 A R D L L V G F L E W P P Y Y Y Y G M D V	1
IGHV1-18_IGHJ6_63_51 A R D Y C S S T S C M L Y Y Y Y Y Y M D V	1
IGHV1-18_IGHJ6_66_22 A R G P M N Y Y G S G S F N Y Y Y Y G M D V	1
IGHV1-18_IGHJ6_69_24 A R A R P D C S S T S C H I Y Y Y Y Y Y M D V	2
IGHV1-18_IGHJ6_72_15 A R G S P L W R F G E L F R G G H T P Y Y M D V	1
IGHV1-18_IGHJ6_72_16 A R E G Y C S G G S C Y S G D Y Y Y Y Y G M D V	2
IGHV1-18_IGHJ6_75_15 A R R T G R V L K N G A A A G R N Y Y Y Y Y M D V	1
IGHV1-18_IGHJ6_75_15 A R R T G R V L K N G A V A G R N Y Y Y Y Y M D V	1
IGHV1-18_IGHJ6_75_17 A R V R N H Y Y D S S G N H P R I Y Y Y Y Y M D V	4
IGHV1-18_IGHJ6_75_17 A R V R N X Y Y D S S G N H P R I Y Y Y Y Y M D V	1
IGHV1-18_IGHJ6_78_8 A R D R D Y H G Y Y D F W S G Y Y S H Y Y Y G M D V	1
IGHV1-2_IGHJ1_57_3 A R D P L L L A A A D P T D P Y F Q H	1
IGHV1-2_IGHJ2_33_5 A R A L V T E Y F D L	1
IGHV1-2_IGHJ3_33_10 A R G A T S A A F D I	1
IGHV1-2_IGHJ3_36_23 A R G P G L S D A F D I	1
IGHV1-2_IGHJ3_42_1292 A R E G I A V A E G A F D I	4
IGHV1-2_IGHJ3_42_32 A R V V A A R P G G A F D I	1
IGHV1-2_IGHJ3_45_33 A R S G Q V Y L R D E A F D I	1
IGHV1-2_IGHJ3_48_31 A R D Q G L W F G G K D A F D I	1
IGHV1-2_IGHJ3_54_10 A R D F P R R D G Y N N G R A F D I	1
IGHV1-2_IGHJ3_54_11 A R D H F W S G Y Y N S N D A F D I	2
IGHV1-2_IGHJ3_60_13 A R E E N Y Y D S S G C Y R Y D A F D I	1
IGHV1-2_IGHJ3_60_14 A R E G I V V V P A A T A A G D A F D I	1
IGHV1-2_IGHJ3_60_14 A R E G I V V V P A A T A A G D V F D I	1
IGHV1-2_IGHJ3_63_6 A R P H R H I V V V P A A M E D D A F D I	2
IGHV1-2_IGHJ3_63_7 A S L T A T P P V D G Y Y E E A D A F D I	1
IGHV1-2_IGHJ3_66_6 A R G K C G V G A T R G C R R S F D A F D I	1
IGHV1-2_IGHJ4_15_68 A S P D Y	1
IGHV1-2_IGHJ4_15_96 A R V D Y	2
IGHV1-2_IGHJ4_15_96C E S R L	1
IGHV1-2_IGHJ4_21_81 A R V H F D Y	4
IGHV1-2_IGHJ4_27_30 A R D S G T M I D	1
IGHV1-2_IGHJ4_30_3348 A R V D T A M V D Y	2
IGHV1-2_IGHJ4_30_51 A R G L R W P H D Y	1
IGHV1-2_IGHJ4_30_52 A R D Q R Y T F D Y	3
IGHV1-2_IGHJ4_30_53 A R A Q W L V P D Y	1
IGHV1-2_IGHJ4_30_54 A T F T R H G R A H	1
IGHV1-2_IGHJ4_33_66 A R Y T V T M E F D Y	2
IGHV1-2_IGHJ4_33_67 A R L T I V G S T N Y	2
IGHV1-2_IGHJ4_33_69 A R G G K T G D L D Y	3
IGHV1-2_IGHJ4_33_70 A T V L N S G G V D Y	3
IGHV1-2_IGHJ4_33_71 A R D R D S I P G S Y	1
IGHV1-2_IGHJ4_36_104 A R E R V K G S F H D Y	1
IGHV1-2_IGHJ4_36_108 A R G Y Y D S S G Y Y Y	1
IGHV1-2_IGHJ4_36_109 A S W W V S G Y D S L H	1
IGHV1-2_IGHJ4_36_110 A R E V G A A V A A D Y	2
IGHV1-2_IGHJ4_36_110 A R E V G A A V A V D Y	2
IGHV1-2_IGHJ4_36_111 A R A P G G Y A E F D Y	1
IGHV1-2_IGHJ4_36_117 A Q Y G R G V I G F D Y	1
IGHV1-2_IGHJ4_36_118 A R D F L S A G Y F D Y	1
IGHV1-2_IGHJ4_36_119 A R D Y P G G M H F D Y	2
IGHV1-2_IGHJ4_36_5475 A R E W F G E L L F D Y	2
IGHV1-2_IGHJ4_39_124 A R G M D I V V V P A T Y	1
IGHV1-2_IGHJ4_39_125 A S M R I A V A G N F D Y	1
IGHV1-2_IGHJ4_39_126 A R G A S G G W S Q F D Y	2
IGHV1-2_IGHJ4_39_127 A R V S Y S N Y G P F D Y	1
IGHV1-2_IGHJ4_39_130 A R E S A F T A Y D Y G Y	1
IGHV1-2_IGHJ4_42_132 A R D L I I A V A A T D D Y	1
IGHV1-2_IGHJ4_42_133 A R H Y H S S G W P H F D Y	1
IGHV1-2_IGHJ4_42_134 A R E S I A A Q K S R F D Y	3
IGHV1-2_IGHJ4_42_136 A R D L G R R W L L E S D Y	1
IGHV1-2_IGHJ4_42_137 A R E L Y R L G T S P F G Y	2
IGHV1-2_IGHJ4_42_138 A R V D P W L V T L Y F D Y	1
IGHV1-2_IGHJ4_45_103 A R L S R G A P S S G G F D Y	1
IGHV1-2_IGHJ4_45_104 A R G F Y Y G G N S E N F D Y	2
IGHV1-2_IGHJ4_45_107 A R E M I Y Y D F W S G I D Y	2
IGHV1-2_IGHJ4_45_108 A R V E A E Q W L V R E F D Y	1
IGHV1-2_IGHJ4_48_79 A R D R K I D G D Y I G M D G Y	1
IGHV1-2_IGHJ4_48_82 A R D K S N I L T A P V Y F D Y	1
IGHV1-2_IGHJ4_48_83 A R D R T G I Y Y V S N Y F D Y	1
IGHV1-2_IGHJ4_48_84 A R V I V V V V A A I G V F D Y	2
IGHV1-2_IGHJ4_48_85 A R W P R R I A A R P L G F G Y	1
IGHV1-2_IGHJ4_51_69 A R V F H S S G W Y E G E D F D Y	1
IGHV1-2_IGHJ4_51_71 A R D L G I A A A G T Y R Y F D Y	1
IGHV1-2_IGHJ4_51_73 A R V S G Y C S G G S C Y A W R Y	1
IGHV1-2_IGHJ4_54_34 A R D R S D C S G G S C Y S L P D Y	1
IGHV1-2_IGHJ4_57_34 A R V S R L E P S R N S S G Y R F D Y	2
IGHV1-2_IGHJ4_57_35 A S L P D A S Y D I L T Y Y S T T D Y	1
IGHV1-2_IGHJ4_57_36 A R S R R A G W L A A G T S L C F D Y	1
IGHV1-2_IGHJ4_57_37 A R D W Q D Y D I L T G S P Y Y F D Y	1
IGHV1-2_IGHJ4_60_24 A R E T V A R G Y Y G S G T P Y Y F D Y	1
IGHV1-2_IGHJ4_63_13 A I L G M E F P E Q D P I A V A G E I D Y	2
IGHV1-2_IGHJ4_66_5 A R A M L G Y C S G G S C Y P A P G T F D Y	1
IGHV1-2_IGHJ5_18_168 A R D R D P	1
IGHV1-2_IGHJ5_30_14 A R I P R G G W A S	2
IGHV1-2_IGHJ5_33_16 A R G G S S W I R R V	3
IGHV1-2_IGHJ5_36_26 A S E Y E E P V W F D P	1
IGHV1-2_IGHJ5_39_30 A N S R Y S G Y V W F D P	1
IGHV1-2_IGHJ5_39_31 A A S G N Y G Y N W F D P	1
IGHV1-2_IGHJ5_42_38 A R D G C T N G V C Y C L G	3
IGHV1-2_IGHJ5_42_40 A R V P D Y Y D S S G L E S	1
IGHV1-2_IGHJ5_45_33 A R V P D Y Y D S S G Y R G A	3
IGHV1-2_IGHJ5_45_34 A R D Y G P G G S G A F G A L	2
IGHV1-2_IGHJ5_45_35 A R D P I A V A G T S W F D P	1
IGHV1-2_IGHJ5_45_37 A S L P L G G L T S Y W F D P	1
IGHV1-2_IGHJ5_48_35 A R D Y Y Y D S S G Y V V I D P	1
IGHV1-2_IGHJ5_51_25 A R D L L F Y G D Y V V G A F D P	1
IGHV1-2_IGHJ5_54_31 A R E G V G V R W E L L P G W F D P	1
IGHV1-2_IGHJ5_54_32 A R D G G L N K A A A A F S R F D P	2
IGHV1-2_IGHJ5_60_15 A R A R Y C S G G S C Y R R H N W F D P	1
IGHV1-2_IGHJ5_60_16 A R E E V V V V V A A T E E G D W F D P	3
IGHV1-2_IGHJ5_60_16 A R E E V V V V V A A T E E G D W F R P	1
IGHV1-2_IGHJ6_27_8 A R D L T S G D V	2
IGHV1-2_IGHJ6_42_23 A R A G T G V Y G G S M D V	1
IGHV1-2_IGHJ6_42_24 A R G Y S Y G T T Y G M D V	2
IGHV1-2_IGHJ6_45_17 A R G H P V Y Y Y Y Y G M D V	1
IGHV1-2_IGHJ6_45_18 A R G A P G A M F H Y G M D V	3
IGHV1-2_IGHJ6_51_2691 A G P R G P L L Y Y Y Y Y G M D V	1
IGHV1-2_IGHJ6_51_33 S T A A A G V Y Y Y Y Y Y G M D V	1
IGHV1-2_IGHJ6_51_34 A R V G G S P T Y L P N Y Y V D V	2
IGHV1-2_IGHJ6_54_35 A R S P H H T V T T W N Y Y Y M D V	1
IGHV1-2_IGHJ6_54_38 A R D P S Y G K E S Y Y Y Y G M D V	1
IGHV1-2_IGHJ6_57_44 A R N G Y S G Y A L H Y Y Y Y Y M D V	1
IGHV1-2_IGHJ6_57_45 A R D L T V T R P F G Y Y Y Y Y M D V	1
IGHV1-2_IGHJ6_57_49 A R E N G I A V A G T N Y Y Y G M D V	1
IGHV1-2_IGHJ6_57_50 A R P L K R D G Y N Y V S N Y Y M D V	1
IGHV1-2_IGHJ6_60_24 A R D H R A A V T T R T Y Y Y Y Y M D V	1
IGHV1-2_IGHJ6_63_19 A R V P S H Y Y D S S G D Y Y Y Y G M D V	2
IGHV1-2_IGHJ6_63_20 A R D S V L E L P G R G Y Y Y Y Y G M D V	1
IGHV1-2_IGHJ6_66_15 A R D P Y I T V P G T R E G Y Y Y Y G M D V	1
IGHV1-2_IGHJ6_66_16 A R D P G V T I F G V V I I E T T Y G M D V	1
IGHV1-2_IGHJ6_66_1623 A R D R W D Y Y D S S G Y Y Y Y Y Y G M D V	2
IGHV1-2_IGHJ6_69_18 A R D P H C S S T S C Y I D Y Y Y Y Y Y M D V	1
IGHV1-2_IGHJ6_72_11 A R H G Q R D D H S S S P R Y Y Y Y Y Y G M D V	4
IGHV1-24_IGHJ4_51_13 A T D L S F D D Y N K I S Q N D Y	2
IGHV1-24_IGHJ5_60_1 A T I E Q D V V V P A A M R R R W F D P	1
IGHV1-3_IGHJ3_48_5 A R D C G G C P R T P H A L D I	1
IGHV1-3_IGHJ4_24_7 A R G E G F D Y	3
IGHV1-3_IGHJ4_27_8 A R D R N G P D F	1
IGHV1-3_IGHJ4_42_20 A R E G V G G S Y H Y F D Y	1
IGHV1-3_IGHJ4_45_18 A R A Y C T D M N C P I G G Y	1
IGHV1-3_IGHJ5_39_9 A R G H Y G D Y G G F D P	1
IGHV1-3_IGHJ5_57_7 V R D L R R I T I F G V V I G G F D P	1
IGHV1-3_IGHJ6_33_1 A R E F A S G Y M D V	1
IGHV1-3_IGHJ6_36_1 A R G Y A Y Y Y Y M D V	1
IGHV1-3_IGHJ6_54_10 A R D P R F P S P I Y Y Y Y Y M D V	2
IGHV1-46_IGHJ1_30_2 A R G A Q K Y F Q H	1
IGHV1-46_IGHJ2_48_2 A R G V Y D S S G R M R Y F D L	1
IGHV1-46_IGHJ3_36_11 A G G S G I I D A F D I	1
IGHV1-46_IGHJ3_42_11 A R D Y Y D S S E D A F D T	1
IGHV1-46_IGHJ3_45_20 A R S S S Q N V D T A T M G V	1
IGHV1-46_IGHJ3_48_6 A R D Q P D G P T P G S A F D I	1
IGHV1-46_IGHJ3_48_7 A T Q P V A G Q G G Y D A F D I	2
IGHV1-46_IGHJ3_57_7 A R G G I H M I A D V I P N D A F D I	1
IGHV1-46_IGHJ4_30_2415 A R V V V G A T D Y	6
IGHV1-46_IGHJ4_30_32 A R V E E G Q L D Y	5
IGHV1-46_IGHJ4_30_33 A R D Q H D L P D Y	3
IGHV1-46_IGHJ4_33_41 A R Y G S G S Y V D Y	2
IGHV1-46_IGHJ4_33_42 A R E W T S Y Y F D Y	2
IGHV1-46_IGHJ4_36_58 A R A V G W R R G P D Y	1
IGHV1-46_IGHJ4_36_60 A S I Y Y D S S G L G Y	2
IGHV1-46_IGHJ4_36_61 A R G L A A R P H F D Y	5
IGHV1-46_IGHJ4_39_60 A T S P G Y S S S W Y N Y	1
IGHV1-46_IGHJ4_39_61 A R G G G E L L R D F D Y	1
IGHV1-46_IGHJ4_39_62 A R A A G S S W F R S D Y	1
IGHV1-46_IGHJ4_39_63 R E S G D R Q Q L A L T T	1
IGHV1-46_IGHJ4_39_64 A R G D R W N R R F L D Y	1
IGHV1-46_IGHJ4_39_65 A R E R G I V G A T I D Y	1
IGHV1-46_IGHJ4_42_2030 A R Y D P G I A A A G F D Y	1
IGHV1-46_IGHJ4_42_62 A T H R G D G S G Y G I D Y	4
IGHV1-46_IGHJ4_45_1489 A R A Y G S G S Y Y R N L D Y	2
IGHV1-46_IGHJ4_45_58 A R A D S S G Y Y L T Y F D Y	1
IGHV1-46_IGHJ4_45_60 A R A S Y S S S H G G F F D Y	1
IGHV1-46_IGHJ4_45_61 A R D L S G Y Y D S R G F D Y	1
IGHV1-46_IGHJ4_45_62 A R G K G S G V R G A L V D Y	1
IGHV1-46_IGHJ4_48_41 A R D P L Y Y Y D S S A H Y D Y	1
IGHV1-46_IGHJ4_48_42 A R D R P V G I A A R P G I D Y	1
IGHV1-46_IGHJ4_48_43 A R V L G D S E Y S S S P E D Y	1
IGHV1-46_IGHJ4_51_37 A R D I G W E L V G P E Y Y F D Y	4
IGHV1-46_IGHJ4_54_20 A R N G D C S G G S C Y G T G L D Y	1
IGHV1-46_IGHJ4_54_21 A R D K A R G Y S Y G P V L T F D Y	1
IGHV1-46_IGHJ4_54_22 A R E G I A S T G D S S G Y Y F D Y	1
IGHV1-46_IGHJ4_57_18 A R G P T V L R F L E W L L Y R L D Y	2
IGHV1-46_IGHJ4_57_19 A R G G R T Y Y D F W S G Y P Y F D Y	1
IGHV1-46_IGHJ4_57_20 A S E D S S G W S R T R V P S A F D Y	3
IGHV1-46_IGHJ4_60_10 A S L S R N Y Y D I L T D R N H I F D Y	1
IGHV1-46_IGHJ4_66_4 A R A V S G G Y C S G G S C H R R A P F D Y	2
IGHV1-46_IGHJ4_75_2 A R E F G R P P R I T Y F W S G Y Y I S G A L D Y	1
IGHV1-46_IGHJ5_33_7 A R D C S G G S C L T	1
IGHV1-46_IGHJ5_48_10 A A R Y C S S T S C Y D W F D P	4
IGHV1-46_IGHJ5_51_12 A R M P C G G D C R Q N N W F D P	1
IGHV1-46_IGHJ6_39_13 A R G G Y Y Y Y Y Y M D V	1
IGHV1-46_IGHJ6_45_13 A S S Q A F I Q Y Y Y Y M D V	3
IGHV1-46_IGHJ6_51_12 A R D G P H L R Y F D W P R M D V	1
IGHV1-46_IGHJ6_54_20 A S G S D D S S G Y F D Y Y G M D V	1
IGHV1-46_IGHJ6_57_30 A R N G L T R L N P Y Y Y Y Y Y M D V	1
IGHV1-46_IGHJ6_60_19 A R E V A Y Y D S S G R G Y Y Y G M D V	1
IGHV1-46_IGHJ6_60_20 A R L P D Y R T G G L D Y Y Y Y G M D V	2
IGHV1-46_IGHJ6_61_1 A R S R I T M V R G V L Y Y Y Y G I G R	1
IGHV1-46_IGHJ6_63_18 A R G G Y S G Y D P S Y Y Y Y Y Y Y M D V	1
IGHV1-46_IGHJ6_63_19 A R D L P R I G Y G L Q F L Y Y Y G M D V	1
IGHV1-46_IGHJ6_72_12 A R D I S S Q A H C S S T S C Y Y R Y Y G M D V	2
IGHV1-69_IGHJ1_36_3 A S E D G S G S P F Q H	1
IGHV1-69_IGHJ1_39_2 A T G D G G H A W Y L H H	2
IGHV1-69_IGHJ1_45_5 A R G R G S G W Y G E Y F Q H	2
IGHV1-69_IGHJ1_57_6 A S G P Y Y Y D S S G Y Y Y E Y F Q H	2
IGHV1-69_IGHJ1_84_1 A R G W N D A C S G G S C Y S L P D P L W Y L E Y F Q H	2
IGHV1-69_IGHJ2_51_9 A N T R G S G S Y Y P N W Y F D L	1
IGHV1-69_IGHJ2_54_8 A R Q P S D V D T A M V D W Y F D L	1
IGHV1-69_IGHJ2_54_9 A R V Y G D Y V M K G I D W Y F D L	1
IGHV1-69_IGHJ2_60_5 A R D Y P D Y Y D S S G Y P D W Y F D L	1
IGHV1-69_IGHJ3_36_20 A M T S G D L Y A F D I	3
IGHV1-69_IGHJ3_42_2274 A R V R D S S G Y D A F D I	1
IGHV1-69_IGHJ3_42_28 A R A S Y G Y R P N A F D I	1
IGHV1-69_IGHJ3_42_29 A R V R G W G Q D V P S D I	1
IGHV1-69_IGHJ3_45_31 A R G G R W L Q L P S A F D I	2
IGHV1-69_IGHJ3_45_33 A R A S I A G A G I D A F D I	1
IGHV1-69_IGHJ3_45_33 A R A S I A V A G I D A F D I	2
IGHV1-69_IGHJ3_45_34 A S G V D T A M V N S A F D I	5
IGHV1-69_IGHJ3_45_35 A S P A I V G A T G D A F D I	1
IGHV1-69_IGHJ3_48_33 A S R H Y Y D T S G S D A F D I	1
IGHV1-69_IGHJ3_48_34 T N P A Y S S G W Y V G A F D I	1
IGHV1-69_IGHJ3_48_35 A R A V D S S S W Y F G A F D I	4
IGHV1-69_IGHJ3_51_21 A R G S I T M V R G V N D A F D I	2
IGHV1-69_IGHJ3_51_22 A R D A P R H S G S Y F R A F D I	3
IGHV1-69_IGHJ3_51_23 A R D K R R G I V V A R G A F D I	3
IGHV1-69_IGHJ3_54_19 A G S S M I V V V I T T P G A F D I	1
IGHV1-69_IGHJ3_54_20 A R P L R R S S V A G R G D A F D I	2
IGHV1-69_IGHJ3_54_21 A R E G V Q E A M V T D G D A F D I	1
IGHV1-69_IGHJ3_57_21 A R A P L L V I D Y G G N P G A F D I	1
IGHV1-69_IGHJ3_60_13 A R G R G E A Y Y Y D S S G Y G A F D I	2
IGHV1-69_IGHJ3_60_14 A I P A G R R E L V S G S E P D A F D I	2
IGHV1-69_IGHJ3_66_13 A R E V S R P R Y Y G S G S Y Y P D A F D I	1
IGHV1-69_IGHJ3_66_14 A R F N Q E D T A M A S E L E S R G A F D I	2
IGHV1-69_IGHJ4_27_1553 A R D Y E Y F D Y	2
IGHV1-69_IGHJ4_27_17 A R G K W K L N Y	1
IGHV1-69_IGHJ4_30_41 A R D Q E G Y F D Y	1
IGHV1-69_IGHJ4_33_55 A V G V T A S A F D Y	4
IGHV1-69_IGHJ4_33_56 A R G M A T M F F D S	1
IGHV1-69_IGHJ4_33_57 A R G A S G S A V D Y	2
IGHV1-69_IGHJ4_33_58 A R G S V Y G D Y N Y	1
IGHV1-69_IGHJ4_33_60 A R G R P R N W I D Y	3
IGHV1-69_IGHJ4_33_61 A R D E P L D Y G G Y	2
IGHV1-69_IGHJ4_36_75 A R E P S G H S G F D Y	2
IGHV1-69_IGHJ4_36_76 A R L T T V T H P F D Y	1
IGHV1-69_IGHJ4_36_77 A R G L F T T Q H F D Y	6
IGHV1-69_IGHJ4_39_93 A R A S D D S S G S F D Y	1
IGHV1-69_IGHJ4_39_94 A R R W S G A G G Y F D Y	1
IGHV1-69_IGHJ4_39_95 A R I K S G W A P P R D Y	1
IGHV1-69_IGHJ4_39_97 A S N D I A P P Y Y F D Y	4
IGHV1-69_IGHJ4_39_98 A R A S S S F L T Q F D Y	2
IGHV1-69_IGHJ4_42_111 A R D R L S I A A A G T G Y	1
IGHV1-69_IGHJ4_42_112 A S L S G Y S G Y A G P D Y	1
IGHV1-69_IGHJ4_42_113 A S A N R W E L A G Y F D Y	3
IGHV1-69_IGHJ4_42_114 A T R D G Y N H Q V Y F D Y	1
IGHV1-69_IGHJ4_42_115 A A T G Y C S S T S C S D Y	1
IGHV1-69_IGHJ4_42_116 A R A V L S G Y D P S F D Y	2
IGHV1-69_IGHJ4_42_117 A R G L T A M A T G L F D Y	1
IGHV1-69_IGHJ4_42_6516 A R G L S S G W Y S I F D Y	1
IGHV1-69_IGHJ4_45_100 A R D G P R I G Y S S G G E Y	2
IGHV1-69_IGHJ4_45_101 A R A L T K D G Y N P P F D Y	1
IGHV1-69_IGHJ4_45_102 A S A A F A G V V I T L F D Y	1
IGHV1-69_IGHJ4_45_103 A S M D S S G Y Y Y R D G D Y	2
IGHV1-69_IGHJ4_45_105 A R G I P N G S G S Y Y L L Y	1
IGHV1-69_IGHJ4_45_106 A A T P T G W G F R Y Y F D Y	1
IGHV1-69_IGHJ4_45_107 A R C H Q G L L W F G E L S D	2
IGHV1-69_IGHJ4_45_108 A R D L R Y S S G W Y G I D Y	1
IGHV1-69_IGHJ4_45_109 A R D R A P T T V T T S F D Y	1
IGHV1-69_IGHJ4_48_77 A R V G K N D F W S G Y Y E D Y	1
IGHV1-69_IGHJ4_48_78 A S G G P Y Y Y D G G Y Y F D Y	4
IGHV1-69_IGHJ4_48_79 A R D R Y Y D G S H Y F E S E H	3
IGHV1-69_IGHJ4_48_79 A R D R Y Y G G S H Y F E S E H	1
IGHV1-69_IGHJ4_48_81 A R D V L G D I S S S Y Y F D Y	1
IGHV1-69_IGHJ4_48_82 A I Y G W G G A L P G V A F D Y	1
IGHV1-69_IGHJ4_48_83 A R E A H V P L G E L S F F D Y	1
IGHV1-69_IGHJ4_48_84 A R D R T M V R G V I T H F D Y	1
IGHV1-69_IGHJ4_49_1 A S G G P Y Y Y D G G Y Y F R L	1
IGHV1-69_IGHJ4_51_63 A M T A R R L L W F G G P Y F D Y	3
IGHV1-69_IGHJ4_51_67 A R M G I G V Y D G D G G D L D Y	1
IGHV1-69_IGHJ4_51_68 A R D R V Y S S P R P G N Y F D Y	4
IGHV1-69_IGHJ4_51_69 A S T R D V W G S Y R H A R F D Y	1
IGHV1-69_IGHJ4_54_47 A R D R Y Y D N S G A H Y Y E S E Y	1
IGHV1-69_IGHJ4_54_48 A R D A D Y Y Y G S G S Y S G L G Y	1
IGHV1-69_IGHJ4_54_49 A R G P Y Y Y D S S G Y Y Y S L D Y	1
IGHV1-69_IGHJ4_54_52 A R G V N Y D F W S G P T V A F D Y	1
IGHV1-69_IGHJ4_54_53 A R D P P Y Y Y D S S G S Q P L V Y	2
IGHV1-69_IGHJ4_57_36 A R D R Y C S G G S C R K T G Y F D Y	2
IGHV1-69_IGHJ4_57_37 A R E V S E L R Y F D W S Q Y Y F D Y	4
IGHV1-69_IGHJ4_57_38 A R G G D T I F G V V T L L V P F D Y	1
IGHV1-69_IGHJ4_57_40 A R G I W D C S G G S C Y P G Y F D Y	1
IGHV1-69_IGHJ4_60_19 A R G G Y C S S T S C Y I S E I G Y D Y	1
IGHV1-69_IGHJ4_63_13 A S G T T L G R Y C S S T S C Y E A G N Y	1
IGHV1-69_IGHJ4_66_9 A R D G G R G R Y Y Y D S S G Y Y Y G L D Y	1
IGHV1-69_IGHJ4_75_1 A R S A R G Y N G Y D Y V D D L G Y S Y G Y L V Y	1
IGHV1-69_IGHJ4_75_1 A R S A R G Y S G Y D Y V D D L G Y S Y G Y L V Y	1
IGHV1-69_IGHJ5_30_11 A K L L Y S Y G S I	1
IGHV1-69_IGHJ5_33_13 A T I R L R G W F D P	2
IGHV1-69_IGHJ5_42_2288 A R D S D S S G T N W F D P	2
IGHV1-69_IGHJ5_42_29 A T V D T A M V E R G F D P	2
IGHV1-69_IGHJ5_42_30 A R G A Y Y D S S G Y Y S T	1
IGHV1-69_IGHJ5_45_35 A R V K G N Y D F W S G S E A	3
IGHV1-69_IGHJ5_45_37 A K V K L F G A K Y N W F D P	1
IGHV1-69_IGHJ5_48_30 A G V V P A A M S R F K W F D P	1
IGHV1-69_IGHJ5_54_1533 A R G G S N T M V R G V S N W F D P	1
IGHV1-69_IGHJ5_54_26 A R E T F E S V E M A T S N W F D P	1
IGHV1-69_IGHJ5_54_27 A R N V V V R D T A M V F G W F D P	1
IGHV1-69_IGHJ5_57_22 V R G V E E I T S L G E V H Y Y F D P	2
IGHV1-69_IGHJ5_60_21 A R D R G T Y Y Y G S G V L E G W F D P	1
IGHV1-69_IGHJ5_60_22 A R G P A R A L C S S T S C Y R G F D P	1
IGHV1-69_IGHJ5_63_9 A R D S G S H Y Y D S S G Y Y Y P W F D P	3
IGHV1-69_IGHJ5_69_6 A R D S A L G L Y A I R E G F G F G N W F D P	1
IGHV1-69_IGHJ6_36_11 A R D H Y D S Y G M D V	3
IGHV1-69_IGHJ6_39_15 A R R G G T P Y Y Y M D V	1
IGHV1-69_IGHJ6_42_2059 A R G G S A Y Y Y Y G M D V	3
IGHV1-69_IGHJ6_42_31 A R E R H S S S W Y P Q D V	2
IGHV1-69_IGHJ6_45_37 A R T M K R L F Y Y Y G M D V	1
IGHV1-69_IGHJ6_48_42 A R S D T A M A Y Y Y Y Y M D V	2
IGHV1-69_IGHJ6_48_43 A R D N Y I Y Y Y Y Y Y G M D V	1
IGHV1-69_IGHJ6_48_44 A L A G G S G S Y Y Q R K M D V	2
IGHV1-69_IGHJ6_51_46 A R R Q V V A T S Y Y Y Y G M D V	3
IGHV1-69_IGHJ6_54_47 A R A S W Y R N P Y Y Y Y Y G M D V	1
IGHV1-69_IGHJ6_54_49 A R G F W N Y V A V Y Y Y Y G M D V	2
IGHV1-69_IGHJ6_54_50 A R S I V V V I A P L G Y Y G M D I	1
IGHV1-69_IGHJ6_54_50 A R S I V V V I A P L G Y Y G M D V	2
IGHV1-69_IGHJ6_54_51 A R A E Q Y S S T L F Y Y Y G M D V	2
IGHV1-69_IGHJ6_57_54 A R G P T T V T T W G Y Y Y Y Y M D V	1
IGHV1-69_IGHJ6_57_55 A R D T P N M V R G V M G Y Y G M D V	1
IGHV1-69_IGHJ6_57_59 A R D G P I F G V V T L Y Y Y G M D V	1
IGHV1-69_IGHJ6_57_60 A S T D F Y Y Y D S S D H Y Y Y M D V	1
IGHV1-69_IGHJ6_57_61 A S I A V R G V I Y D L Y Y Y G M D V	1
IGHV1-69_IGHJ6_60_47 A R V G T I F G G G V Y Y Y Y Y G M D V	1
IGHV1-69_IGHJ6_60_48 A R E A L T T V T Y G Y Y Y Y Y G M D V	1
IGHV1-69_IGHJ6_60_50 A S E D Y D F W S G Y Y N P R Y A M D V	1
IGHV1-69_IGHJ6_60_51 A R A E W E L Q R T F G H Y Y Y G M D V	1
IGHV1-69_IGHJ6_60_52 A R T R S Y S S S W I V D Y Y Y G M D V	3
IGHV1-69_IGHJ6_63_45 A R D L V P Y D Y S Y E R S Q G K G M D V	1
IGHV1-69_IGHJ6_63_47 A R E Y S S S S G R P L G Y Y Y Y G M D V	2
IGHV1-69_IGHJ6_66_31 A S W S V R C S G G S C Y S P F F Y G M D V	1
IGHV1-69_IGHJ6_69_23 A R V Y Q D E Y C S G G S C Y S S G Y G M D V	1
IGHV1-69_IGHJ6_69_26 A R E G H T F W S G G P M E D Y Y Y Y G M D V	1
IGHV1-69_IGHJ6_69_27 A R V Q E T R A S V A G V T I Y Y Y Y Y M D V	1
IGHV1-69_IGHJ6_69_28 A R G G I W H G S G S Y Y S P L G Y Y G M D V	1
IGHV1-69_IGHJ6_72_20 A R E R E G V R A V A G P D G Y Y Y Y Y G M D V	1
IGHV1-69_IGHJ6_72_21 A R E R S E V I D I L T G Y Y A H N Y Y G M D V	2
IGHV1-69_IGHJ6_72_22 A R D P G G G F W S G Y Y R E Y Y Y Y Y G M D V	1
IGHV1-69_IGHJ6_72_23 A K G E Y Y D F W R G W S N E P D Y Y Y G M D V	1
IGHV1-69_IGHJ6_75_10 A R D G V G R E N T I F G V V I I R R P Y G M D V	2
IGHV1-69_IGHJ6_78_10 A R G S L P A A A G T W L G T R Y Y Y Y Y Y Y M D V	2
IGHV1-69_IGHJ6_78_6 A R G K A L A R G K V D T A M V T Y Y Y Y Y G M D V	1
IGHV1-69_IGHJ6_78_7 A R G G A C S G G S C Y P E S P S R Y Y Y Y G M D V	1
IGHV1-69_IGHJ6_78_8 A R D P P V W C S S T S C D P Y L Y Y Y Y Y G M D V	2
IGHV1-69_IGHJ6_81_6 A R D L T P H V Y K L T R E W S Q P P Y Y Y Y G M D V	1
IGHV1-69_IGHJ6_81_7 A R V S G D Y Y D S S G Y Y L G R G G Y Y Y Y G M D V	2
IGHV1-69_IGHJ6_93_2 A R D Q G R H T A L K E P S I T M V R G V R L G Y Y Y G M D V	1
IGHV1-8_IGHJ1_69_1 A S P G W G F Y D S S G Y Y Y V G V E Y F Q H	1
IGHV1-8_IGHJ3_39_8 A R Q T R T P N D A F D I	2
IGHV1-8_IGHJ3_42_15 A R L G T V T T I D A F D I	4
IGHV1-8_IGHJ3_54_9 A R V W Y Y G S G S E L L E A F D I	3
IGHV1-8_IGHJ3_57_8 A R E Y Y Y D S S G Y Y Y L N A F D I	2
IGHV1-8_IGHJ3_60_3 A V P K Y Y Y D S S G Y Y Y G R A F D I	1
IGHV1-8_IGHJ4_27_28 A R A P A G T D Y	2
IGHV1-8_IGHJ4_30_23 A R G L P G S G W Y	1
IGHV1-8_IGHJ4_36_38 A R M V F Y G D G Y N D	1
IGHV1-8_IGHJ4_36_39 A R G L Y R I A A V G Y	3
IGHV1-8_IGHJ4_39_55 A R G P T P Y G E P V D Y	1
IGHV1-8_IGHJ4_39_56 A R G N D Y G D N W D D Y	1
IGHV1-8_IGHJ4_42_53 A R P D Y Y D S S G Y Y P D	2
IGHV1-8_IGHJ4_48_31 A R V P Y Y Y D S S G D T N D Y	1
IGHV1-8_IGHJ4_48_32 A R L T R P N Y G D Y L H F D Y	1
IGHV1-8_IGHJ4_48_33 A R G G G L D W L L Y P S F D Y	1
IGHV1-8_IGHJ4_48_34 A R G L R S F Y R P G Y Y F D Y	2
IGHV1-8_IGHJ4_51_30 A R D R G G Y G S G S Y Y G A D Y	1
IGHV1-8_IGHJ4_54_19 A R G L R Y C T N G V C Q Y Y F D Y	1
IGHV1-8_IGHJ4_57_18 A R G Q R V D I R G Q Q L A R L F D Y	1
IGHV1-8_IGHJ5_36_15 A R D F G D H D W F D R	5
IGHV1-8_IGHJ5_45_18 A R S L Y G D Y V G D W F D P	2
IGHV1-8_IGHJ5_48_18 A R G R R D S S S S S S W F D P	1
IGHV1-8_IGHJ5_51_12 A R V S Y Y D I L T G N N W F D P	1
IGHV1-8_IGHJ5_57_9 A R G R G W I T I F G F Q R D W F D P	1
IGHV1-8_IGHJ5_60_9 A V G A D Y Y D F W S D T K R N W F D P	1
IGHV1-8_IGHJ6_42_8 A R A N W N R Y Y Y Y M D V	3
IGHV1-8_IGHJ6_42_9 A R G Y W G T N Y Y Y M D V	2
IGHV1-8_IGHJ6_51_1681 A R G G S G S Y N Y Y Y Y Y M D V	1
IGHV1-8_IGHJ6_51_27 A R E R P G S T G Y Y Y Y Y M D V	2
IGHV1-8_IGHJ6_51_27 A R E R P G S T R Y Y Y Y Y M D V	1
IGHV1-8_IGHJ6_51_28 A R G R A A K R T G Y Y Y Y M D V	1
IGHV1-8_IGHJ6_51_29 V R A V A G T T D Y Y Y Y Y M D V	2
IGHV1-8_IGHJ6_57_25 A K N R E H R S N W F V A Y Y Y M D V	1
IGHV1-8_IGHJ6_57_27 A R G Y C S S T S C Y T Y Y Y Y M D V	3
IGHV1-8_IGHJ6_60_28 A R G L G V R G P R F S K R G Y Y M D V	1
IGHV1-8_IGHJ6_60_29 A R G P H S G S Y Y F Y Y Y Y Y Y M D V	4
IGHV1-8_IGHJ6_60_31 A R E T G D I V A T M G Y Y Y Y Y M D V	1
IGHV1-8_IGHJ6_60_32 A R A Q R V Y S S S S K D Y Y Y Y M D V	2
IGHV1-8_IGHJ6_84_4 A R G I K D W G Y C S S T S C S R P S Y Y Y Y Y Y M D V	1
IGHV1-f_IGHJ6_93_1 A T A A P H D Y G D Y V G P K T F S P F Y R Y Y Y Y Y Y M D V	1
IGHV2-26_IGHJ3_33_1 A R P I R P H A F D I	3
IGHV2-26_IGHJ3_36_1 A R I E G Y S S G H D I	1
IGHV2-26_IGHJ4_33_1 A R I L S D G S G F Y	2
IGHV2-26_IGHJ4_42_5 A R F Y G G N S G G T Y G Y	2
IGHV2-26_IGHJ4_45_6 A R T S Y G D Y D V P F A D Y	1
IGHV2-26_IGHJ4_48_2 A R S Y Y D F W S G S P A L D Y	1
IGHV2-26_IGHJ4_51_2 A R I T G R G T D T G W P F C D S	1
IGHV2-26_IGHJ4_51_3 A R I L D Y R A S G G I Y Y F D Y	1
IGHV2-26_IGHJ5_30_1 A R I R D S G S L S	1
IGHV2-26_IGHJ5_66_1 A R I K G A L G Y C S G G S C E G Y W F D P	1
IGHV2-26_IGHJ6_60_1 A R T K I V G A I P T P L Y Y Y G M D V	1
IGHV2-26_IGHJ6_60_2 A R T P F R G V T T Y Y Y Y Y Y G M D V	1
IGHV2-26_IGHJ6_63_1 A R I L Y S S G W Y P K R Y Y Y Y Y M D V	1
IGHV2-5_IGHJ3_36_2 A H R R W G S G A F D I	2
IGHV2-5_IGHJ3_36_3 A H T Y R L A Y A F D I	4
IGHV2-5_IGHJ3_39_5 A H R R E F Y G D Y E D I	1
IGHV2-5_IGHJ3_54_6 T Y S N Y Y D N S G Y I L D A F D I	3
IGHV2-5_IGHJ3_57_2 A H S K T Y Y Y G S G S Y S D A F D I	1
IGHV2-5_IGHJ3_63_3 A H T L S N Y Y E S S D D H P E G A F D I	1
IGHV2-5_IGHJ4_27_7 A H M E V A V D H	1
IGHV2-5_IGHJ4_27_8 A H G A R Y F D Y	2
IGHV2-5_IGHJ4_27_9 V H R Q G N F H Y	2
IGHV2-5_IGHJ4_30_13 A H T I Y G L I D Y	3
IGHV2-5_IGHJ4_36_16 A H R G M G A T G P D Y	1
IGHV2-5_IGHJ4_36_17 A H K Q R A G N L V G Y	2
IGHV2-5_IGHJ4_36_18 A H S A A G S P P F D Y	1
IGHV2-5_IGHJ4_36_1802 A H K P Y G S G S Y D Y	2
IGHV2-5_IGHJ4_39_20 A H S K R D G Y K D F D Y	1
IGHV2-5_IGHJ4_39_21 A R H Y G D Y L S N F D Y	2
IGHV2-5_IGHJ4_39_22 A H S Y R P M R Q G Y G Y	1
IGHV2-5_IGHJ4_39_23 A H S D G S G W T G F D Y	1
IGHV2-5_IGHJ4_42_16 A H R Q L L W S G R L F D Y	1
IGHV2-5_IGHJ4_42_17 A H R H S Y Y G S G S Y D Y	1
IGHV2-5_IGHJ4_42_19 A H S S L W F R E L Y L D Y	1
IGHV2-5_IGHJ4_42_20 A H R Y A I A V A G P F D Y	1
IGHV2-5_IGHJ4_42_21 A H T W A A E I D Y Y F D Y	1
IGHV2-5_IGHJ4_45_10 A H G S E H S S G W V P F D Y	1
IGHV2-5_IGHJ4_45_1958 A H Q Y C S S T S C Y G T D Y	1
IGHV2-5_IGHJ4_48_16 A H A I A M V R G V Q D Y F D Y	1
IGHV2-5_IGHJ4_51_18 A H R P P L Y Y G S G S Y Y N L N	1
IGHV2-5_IGHJ4_54_8 V H R P G A S R Y N W N S G Y F D Y	1
IGHV2-5_IGHJ4_57_9 A H R R L T M V R G V I A R Y Y F D Y	1
IGHV2-5_IGHJ4_60_2 A H R I R V Y F S D S G S Y Y S G F D Y	2
IGHV2-5_IGHJ5_42_5 T H F M T T M T T G W F D P	1
IGHV2-5_IGHJ5_45_10 A H R G D H S G D L N W F D P	1
IGHV2-5_IGHJ5_48_9 A H R R G Y D F W S G S W F D P	1
IGHV2-5_IGHJ5_54_4 A H R R D T I F G V V I H N W F D P	1
IGHV2-5_IGHJ5_54_5 A Q G Y C S S T S C Y V G G W F D P	2
IGHV2-5_IGHJ6_36_59 A H T D Y Y Y Y Y M D V	1
IGHV2-70_IGHJ3_42_4 A R M F G G A P Y D A F D I	2
IGHV2-70_IGHJ3_45_2 A R I S G S S G W L D A F D I	1
IGHV2-70_IGHJ3_63_3 A R T P H D Y G D Y A G P T P K D A F D I	1
IGHV2-70_IGHJ4_30_1 A R I G G S G P D Y	1
IGHV2-70_IGHJ4_33_6 V C G T S G T F I D Y	1
IGHV2-70_IGHJ4_33_7 A R I L S T V G I D Y	1
IGHV2-70_IGHJ4_42_12 A R I Q G G S G V G Y F D Y	3
IGHV2-70_IGHJ4_42_13 A R I V K D G Y N A Y S D Y	1
IGHV2-70_IGHJ4_42_14 A R G P Q Y H N G W Y L D Y	1
IGHV2-70_IGHJ4_45_7 A R I I Q R Y Y D S T D F D Y	2
IGHV2-70_IGHJ4_45_8 A R T Q S L V R G V M P P D Y	2
IGHV2-70_IGHJ4_48_185 A R T R I T I F G V V I P F D Y	2
IGHV2-70_IGHJ4_48_3 A R S W D Y G S G R V D Y F D Y	1
IGHV2-70_IGHJ4_48_4 A R I N L D S S G W Y G P L D Y	1
IGHV2-70_IGHJ5_57_1C T E V R D I V V V V A A T G L V R P	1
IGHV2-70_IGHJ5_66_1 A R I S S D R Y C S G G S C Y S R N W F D P	3
IGHV2-70_IGHJ6_60_5 A R S R I A V A G T I Y Y Y Y Y G M D V	1
IGHV2-70_IGHJ6_66_2 A R I P R N R I A V A G S Y Y Y Y Y G M D V	2
IGHV3-11_IGHJ3_33_466 A R V V A V D A F D I	1
IGHV3-11_IGHJ3_39_13 A R S A A A N D D A F D I	2
IGHV3-11_IGHJ3_39_14 A R I S R V L Y D A F D I	1
IGHV3-11_IGHJ3_42_17 A R D R D G S Y Y S A F D I	4
IGHV3-11_IGHJ3_45_15 A R D F D I V A T G G V F D I	1
IGHV3-11_IGHJ3_45_16 A R D V G A V A G T D A F D I	2
IGHV3-11_IGHJ4_24_10 A R G K G G G Y	1
IGHV3-11_IGHJ4_30_1005 A R D F W G L G E Y	1
IGHV3-11_IGHJ4_30_32 T R N G P G P F D Q	1
IGHV3-11_IGHJ4_33_41 A R G G V G S G W V Y	3
IGHV3-11_IGHJ4_33_42 A R D G M A G T Y H Y	2
IGHV3-11_IGHJ4_36_47 A R D T R R F G V V L H	1
IGHV3-11_IGHJ4_36_48 A R G W D S S G W G G Y	1
IGHV3-11_IGHJ4_39_83 A R D G S G Y A N Y F D Y	2
IGHV3-11_IGHJ4_39_84 A R D R G R Y L Y Y F D Y	1
IGHV3-11_IGHJ4_42_55 A R D N V G Y G D Y G P D Y	1
IGHV3-11_IGHJ4_42_56 A R E L S S S W Y G V F D Y	3
IGHV3-11_IGHJ4_45_4294 A R D L Y Y G S G S H Y F D Y	1
IGHV3-11_IGHJ4_45_56 A R G W E V R G V I G Y F D Y	1
IGHV3-11_IGHJ4_48_55 A A T Y Y Y G S G S S R A G D Y	1
IGHV3-11_IGHJ4_48_56 A R A E V V A A T R S R Y F D Y	1
IGHV3-11_IGHJ4_48_57 A R D R E Y S G W L R P G L G Y	3
IGHV3-11_IGHJ4_51_32 A R G V S G G I L T G S Y Y F D Y	1
IGHV3-11_IGHJ4_51_35 A R D R R L T D T A M V N Y F D Y	2
IGHV3-11_IGHJ4_60_16 A R D G V V G Y D S S G Y Y G V G V G Y	1
IGHV3-11_IGHJ4_72_2 A R D H L V P Y Y Y D S S G Y Q R G L T I L D Y	1
IGHV3-11_IGHJ5_27_12 A R E T T G M D D	1
IGHV3-11_IGHJ5_33_14 A T G G R V R G L G T	1
IGHV3-11_IGHJ5_48_19 A R E K D F G I A V A G P L L G	1
IGHV3-11_IGHJ5_54_8 A R D Y D Y Y D S N G V G N W F D P	1
IGHV3-11_IGHJ5_54_9 V R D P C S S T S C S K V N W F D P	1
IGHV3-11_IGHJ5_57_2 A R D S G Y C S G G S C Y S G W F D P	2
IGHV3-11_IGHJ6_30_156 A R D V L G G M D V	1
IGHV3-11_IGHJ6_36_8 A R V M V R Y Y G M D V	1
IGHV3-11_IGHJ6_42_14 A R R N F N Y Y Y Y G M D V	1
IGHV3-11_IGHJ6_57_15 A R P N S G S Y L R L Y Y Y Y C M D V	1
IGHV3-11_IGHJ6_60_17 A R I R E G T T A L Y Y Y Y H Y Y M D V	3
IGHV3-11_IGHJ6_63_15 A S L W R Y S S G W Y V R E K S Y G M D V	1
IGHV3-11_IGHJ6_66_18 A R V S T Q E V R L L E W G D Y Y Y Y M D V	1
IGHV3-11_IGHJ6_72_9 A R V G A Y C G G G S C Y S L Y Y Y Y Y Y M D V	1
IGHV3-11_IGHJ6_72_9 A R V G A Y C S G G S C Y S L Y Y Y Y Y Y M D V	1
IGHV3-15_IGHJ1_24_2 T T D D S A A H	1
IGHV3-15_IGHJ3_45_443 T T V R D Y G D Y N D A F D I	2
IGHV3-15_IGHJ3_48_4 T T E D F W S G Y A I D A F D I	1
IGHV3-15_IGHJ3_51_4 T T E A V L L W F G D P D A F D I	1
IGHV3-15_IGHJ3_57_11 T R S I T L F G V I T R R P D V F E S	1
IGHV3-15_IGHJ3_60_4 T T E R P S Y C S G G R C Y V Y A Y D I	2
IGHV3-15_IGHJ4_21_5 G S G P F D Y	1
IGHV3-15_IGHJ4_27_20 T T R T G A T G Y	1
IGHV3-15_IGHJ4_30_1801 T T D P G D Y A D Y	2
IGHV3-15_IGHJ4_30_29 A T D F G Q W P T N	1
IGHV3-15_IGHJ4_30_30 T T A R L G E F D Y	1
IGHV3-15_IGHJ4_33_28 T V H Y Y D I L I D Y	1
IGHV3-15_IGHJ4_36_46 T T S F S S G S Y Y L Y	2
IGHV3-15_IGHJ4_42_35 T T L Q G I T M I V V E D Y	2
IGHV3-15_IGHJ4_45_40 T T D P A I T M I A Y Y F D Y	1
IGHV3-15_IGHJ4_45_41 T T A A E D W E L L R G F D Y	1
IGHV3-15_IGHJ4_48_34 T T T E W S Y Y D S S G Y R S Y	1
IGHV3-15_IGHJ4_51_18 T T E G L S D Y G D Y A P I F D Y	2
IGHV3-15_IGHJ4_51_19 T T D D R I T I F G V V H L F D Y	1
IGHV3-15_IGHJ4_51_1907Y H R S G P G Y C S S T S C Y R L	1
IGHV3-15_IGHJ4_51_20 T T A Y Y D F W S G Y S E A L D Y	1
IGHV3-15_IGHJ4_54_1682 T T D W A Y Y Y D S S G Y Y G I D Y	1
IGHV3-15_IGHJ4_54_20 T T D S M G I V G A T G R F T V S Y	1
IGHV3-15_IGHJ4_54_21 T T D H S R Y C T N G V C Y P F D Y	1
IGHV3-15_IGHJ5_24_5Y H R E C R G G	1
IGHV3-15_IGHJ5_30_7 T T V Y C S G G S C	2
IGHV3-15_IGHJ6_42_9 T T A T R L E H Y Y Y M D V	1
IGHV3-15_IGHJ6_48_16 T L V D L P R P Y Y Y Y G M D V	1
IGHV3-15_IGHJ6_54_15 T T D D P R Y C S S T S C L T M D V	1
IGHV3-15_IGHJ6_54_16 T T E N Y D F W S G Y Y T G G M D V	2
IGHV3-15_IGHJ6_57_14 T T E E G T A M V T W Y Y Y Y Y M D V	1
IGHV3-15_IGHJ6_57_15 F R Y C S S T S C Y G S N Y Y Y M D V	3
IGHV3-15_IGHJ6_63_11 T T D I I P P A T V T P I L Y Y Y Y M D V	2
IGHV3-15_IGHJ6_69_8 T T D G G V V V V A A T L S H Y Y Y Y Y M D V	2
IGHV3-20_IGHJ3_30_1 A R Q R K D A F D I	1
IGHV3-20_IGHJ3_57_7 A R M T Y Y Y D S S G Y P R G A F D I	1
IGHV3-20_IGHJ3_60_3 A R A S L Y D F W S G Y Y T E D A F D I	1
IGHV3-20_IGHJ3_63_2 A R D L L G L Y Y D S S G Y Y P G A F D I	1
IGHV3-20_IGHJ4_36_6 A R R T G K Q W L F D Y	1
IGHV3-20_IGHJ4_42_29 A R G T L M T V A G L F D Y	1
IGHV3-20_IGHJ4_42_30 A R G Y V D S I G E N I D Y	1
IGHV3-20_IGHJ4_42_31 A R D F F G Y S Y G C F D Y	2
IGHV3-20_IGHJ4_45_12 A R D F D W T H E S V Y F D Y	1
IGHV3-20_IGHJ4_45_13 A R V L D G Y P K E Y Y F D Y	1
IGHV3-20_IGHJ4_48_14 A R D Y Y G A G T Y Y S S F D Y	1
IGHV3-20_IGHJ4_51_6 A R D R G Y Y Y G S G A T G T D Y	1
IGHV3-20_IGHJ5_36_5 A R E G E K G P S F D P	1
IGHV3-20_IGHJ5_39_4 A R A R G W P G D W F D P	1
IGHV3-20_IGHJ5_42_145 A R G S S S W Y E G W F D P	3
IGHV3-20_IGHJ5_42_9 A R G M S S S Y K A W F D P	1
IGHV3-20_IGHJ5_45_3 A R D E T D S I A A N W F D P	1
IGHV3-20_IGHJ5_57_5 A R D Y Y D F W S G P P G W H W F D P	1
IGHV3-20_IGHJ5_63_2 A R D I V V V P A A T S E G A A V W F D P	3
IGHV3-20_IGHJ6_42_2 A R R T G G Y N R R Y M D V	1
IGHV3-20_IGHJ6_45_7 A R A P R G W S V Y Y Y M D V	1
IGHV3-20_IGHJ6_54_4 A R D A S S S W Y S Y Y Y Y G M D V	2
IGHV3-20_IGHJ6_60_7 A R V L L P F E K E L H G T F Y G M D V	1
IGHV3-20_IGHJ6_63_4 A R D W Y V W G S Y P R D Y Y Y Y Y M D V	1
IGHV3-21_IGHJ1_42_2 A R V A V A G T A E Y F Q H	1
IGHV3-21_IGHJ2_63_1 A R D S A Y Y D S S G Y S A R T W Y F D L	1
IGHV3-21_IGHJ2_69_1 A R D S R S Y Y Y D S S G Y P E P D W Y F D L	1
IGHV3-21_IGHJ3_30_4 A R D A S R A F D I	1
IGHV3-21_IGHJ3_36_18 A R D L G G R F A F D I	2
IGHV3-21_IGHJ3_39_19 A R E V V G A P G A F D I	3
IGHV3-21_IGHJ3_45_20 A R D F D I V A T G G V F D I	1
IGHV3-21_IGHJ3_45_21 A R G R D S G S L H D A F D I	1
IGHV3-21_IGHJ3_48_16 A R D G S R G Y S G P M A F D I	1
IGHV3-21_IGHJ3_48_17 A R E E S G Y D S T P D A F D I	1
IGHV3-21_IGHJ3_48_18 V G Y Y D S S G Y G D D A F D I	1
IGHV3-21_IGHJ3_51_1343 A R A L Y C S G G S C H G A F D I	2
IGHV3-21_IGHJ3_51_23 A R E A F G S S S W Y M N A F D I	1
IGHV3-21_IGHJ3_54_12 A A S Y Y Y D S S G T E M E A F D I	1
IGHV3-21_IGHJ3_54_14 A R A H V L L W F G E L W N A F D I	4
IGHV3-21_IGHJ3_60_9 A R D E G Y C T N G V C R P N D A F D I	1
IGHV3-21_IGHJ3_66_6 A R D R P F G I T M I V V V N R N D A F D I	1
IGHV3-21_IGHJ4_27_19 A R D V T T A D Y	2
IGHV3-21_IGHJ4_30_37 A S V V T A A A D Y	1
IGHV3-21_IGHJ4_30_38 A R E Q T T V T D Y	2
IGHV3-21_IGHJ4_33_57 A R E S S S G E F D Y	1
IGHV3-21_IGHJ4_33_58 A T E R R G E P P D Y	1
IGHV3-21_IGHJ4_33_59 A S K C R D G Y N N Y	1
IGHV3-21_IGHJ4_33_60 A R D P L I S S F D Y	1
IGHV3-21_IGHJ4_36_69 A R R K T A T N N F D Y	1
IGHV3-21_IGHJ4_36_70 A R E F S E S Y Y D D Y	1
IGHV3-21_IGHJ4_36_71 A R G G M Y S S G L D Y	3
IGHV3-21_IGHJ4_36_7399 A R G R S S G W D F D Y	1
IGHV3-21_IGHJ4_36_7553 A R V G S G W Y Y F D Y	1
IGHV3-21_IGHJ4_36_7554 A R D L G Y S Y G Y Y Y	1
IGHV3-21_IGHJ4_39_90 A R D G E G S P G Y F D Y	1
IGHV3-21_IGHJ4_39_91 A R D S S G Y F R H L D Y	3
IGHV3-21_IGHJ4_39_92 A R D P D Y G Q P Y F D Y	2
IGHV3-21_IGHJ4_39_93 A R G M G L A T Y Y F D Y	1
IGHV3-21_IGHJ4_42_59 A R G D T M I V L G Y F D Y	1
IGHV3-21_IGHJ4_42_60 A R R Y C T N G V C Y P Q Y	1
IGHV3-21_IGHJ4_42_61 A R D D G V G F L E G F D Y	1
IGHV3-21_IGHJ4_42_62 A N S H R G Y S S G S V D Y	2
IGHV3-21_IGHJ4_42_63 A R D L T G G N S P S F D Y	1
IGHV3-21_IGHJ4_45_60 L V V G Y S S G W R P D F D Y	1
IGHV3-21_IGHJ4_45_61 A G L G I T G T F R R L P D Y	3
IGHV3-21_IGHJ4_45_68 A R D M G W E I L A R Y F D Y	2
IGHV3-21_IGHJ4_48_49 A R V K D T A M V T E Y Y F D Y	1
IGHV3-21_IGHJ4_48_50 A I N P L A Y C G G D C P Q D Y	1
IGHV3-21_IGHJ4_48_51 A R G S Y S S G C P N C Y F D Y	1
IGHV3-21_IGHJ4_48_52 A I D A S I H D S S G Y P F D Y	1
IGHV3-21_IGHJ4_48_53 A R D R I A A A G T G G I Y N Y	1
IGHV3-21_IGHJ4_48_54 A R D A Q A I V G A T T P L D Y	1
IGHV3-21_IGHJ4_48_55 A R D Y S S S W A E I Y Y F D Y	1
IGHV3-21_IGHJ4_51_4514 A R D A G Y Y D S S G Y Y Y F D Y	1
IGHV3-21_IGHJ4_51_47 A R A F D C G G D C S F Y Y F D Y	1
IGHV3-21_IGHJ4_51_48 A R D S S R R Y Y D S S G Y L S Y	4
IGHV3-21_IGHJ4_54_32 A T D P L E Y S Y A Y D V G L V D Y	1
IGHV3-21_IGHJ4_57_32 A R V R T K G T A A G T G V Y Y F D Y	1
IGHV3-21_IGHJ4_57_34 A R D M G S S G Y Y Y G A S Y Y F D Y	1
IGHV3-21_IGHJ4_57_35 A R G P D Y Y D S S G Y P V G Y F D Y	1
IGHV3-21_IGHJ4_60_13 A R F G A S T Y Y Y D S S G Y Y S P G Y	1
IGHV3-21_IGHJ4_60_14 A R G P P V L R Y F D W L P D P G F D Y	1
IGHV3-21_IGHJ5_30_14 A R D P G L G F D P	1
IGHV3-21_IGHJ5_39_13 A R G L E Y S S S S G R W	3
IGHV3-21_IGHJ5_42_834 A R E G D Y G D Y Y W F D P	2
IGHV3-21_IGHJ5_48_15 A T D P A T V T I G R D W F D P	1
IGHV3-21_IGHJ5_81_1 A R D R R K R L T G T H T Y Y Y G S G S P S Q G F D P	2
IGHV3-21_IGHJ6_36_9 A R D Y E V Y Y Y M D V	2
IGHV3-21_IGHJ6_48_26 A R G Q G S P F Y Y Y Y G M D V	1
IGHV3-21_IGHJ6_51_17 A R D N G L V R V H Y Y Y G M D V	1
IGHV3-21_IGHJ6_51_18 V G F F P P S S S W P P N G M D V	1
IGHV3-21_IGHJ6_54_25 A R E G R G Y N W A S Y Y Y G M D V	1
IGHV3-21_IGHJ6_54_26 A R A T N F D W L S H G R Y G M D V	1
IGHV3-21_IGHJ6_54_27 A R D F L S A A G T P Y Y Y G M D V	1
IGHV3-21_IGHJ6_54_28 A R D R D F E R D H Y Y Y Y G M D V	1
IGHV3-21_IGHJ6_54_29 A R L Y D F W S G Y W S N Y Y M D V	1
IGHV3-21_IGHJ6_57_20 A R D S N Y R H L Y Y Y Y Y Y G M D V	2
IGHV3-21_IGHJ6_57_21 A R A S G L A H A Y Y Y Y Y Y Y M D V	1
IGHV3-21_IGHJ6_57_23 A R D D I S Q Y S S S S P P R D M D V	1
IGHV3-21_IGHJ6_57_24 A R G G G S S F V E Y Y Y Y Y Y M D V	2
IGHV3-21_IGHJ6_63_11 A R D A R E P Y Y Y G S G R Y Y Y G M D V	2
IGHV3-21_IGHJ6_63_12 A R A L S R T T V T T P S Y Y Y Y Y M D V	1
IGHV3-21_IGHJ6_66_16 A T D L F H T P I A T G D P Y Y Y Y G M E V	1
IGHV3-21_IGHJ6_72_8 A R G E S L F V V V V A A T Y Y Y Y Y Y Y M D V	1
IGHV3-21_IGHJ6_75_4 A R L G D Y V W G S Y P Q S P H Y Y Y Y Y Y M D V	1
IGHV3-23_IGHJ1_57_5 A K V G T L I V V V T A M P L Y F Q H	1
IGHV3-23_IGHJ1_57_6 A K D P D S S G Y Y Y V E V G Y F Q H	1
IGHV3-23_IGHJ1_60_2 A K E D Y Y Y D S S G Y Y Y H L Y F Q H	1
IGHV3-23_IGHJ2_48_5 G S T F D W L S S T D W Y F D L	1
IGHV3-23_IGHJ3_30_539 A K D L F G A F D I	2
IGHV3-23_IGHJ3_33_6 A S Q G Y G R P E G I	1
IGHV3-23_IGHJ3_36_18 A A Q G L V L G A F D I	1
IGHV3-23_IGHJ3_39_23 A D Y G D L P D D A F D I	2
IGHV3-23_IGHJ3_42_28 A K S V K A G S P S A F D I	1
IGHV3-23_IGHJ3_42_29 A K A Y G S G S A N A F D I	1
IGHV3-23_IGHJ3_45_3576 A K D S S G W Y G D D A F D I	5
IGHV3-23_IGHJ3_45_3652 A K E H S S G W Y G D A F D I	1
IGHV3-23_IGHJ3_45_41 A K N M I A E K Y C D A F D I	1
IGHV3-23_IGHJ3_51_2716 A K H Y Y D S S G Y F H D A F D I	1
IGHV3-23_IGHJ3_51_35 A K D A F Y G Y S S S S H A F D I	1
IGHV3-23_IGHJ3_51_36 A K V I C G G D C L A S G A F D I	1
IGHV3-23_IGHJ3_51_37 A R K D V Q G S S W Y R G T F D I	1
IGHV3-23_IGHJ3_54_15 A K F P R Y Y Y G S G S V D A F D I	1
IGHV3-23_IGHJ3_54_1659 A K L H Y Y D S S G Y Y F D A F D I	1
IGHV3-23_IGHJ3_57_15 A K D I T P P G T R D W H G A A F D I	1
IGHV3-23_IGHJ3_57_1566 A K D P Y Y Y D S S G Y Y T D A F D I	1
IGHV3-23_IGHJ3_66_3 A K E L I R G D G G G M A G R G D D A F D I	1
IGHV3-23_IGHJ4_27_33 A K S V R E G G Y	1
IGHV3-23_IGHJ4_36_77 A A T Y S S S P P F D Y	1
IGHV3-23_IGHJ4_36_78 A K T Y G S G S I F D S	1
IGHV3-23_IGHJ4_36_79 A K W G Y Y D S S P S Y	2
IGHV3-23_IGHJ4_39_102 A K G T Y Y Y D T S I D Y	1
IGHV3-23_IGHJ4_39_106 A K K G G D F V V P F D Y	1
IGHV3-23_IGHJ4_39_107 A K G G W L V P L P F D Y	1
IGHV3-23_IGHJ4_39_108 A K P R W A A K N Y F D Y	1
IGHV3-23_IGHJ4_39_109 A K A L W F G E L L L D Y	2
IGHV3-23_IGHJ4_39_110 A K D T G G S S S Q F D Y	1
IGHV3-23_IGHJ4_42_138 A K A L T G E G P Y Y F D Y	1
IGHV3-23_IGHJ4_42_140 A K S D Y Y D S S G Y W P Y	2
IGHV3-23_IGHJ4_42_141 A K D L Y D I L T G Y Y D Y	2
IGHV3-23_IGHJ4_42_143 A K D R D I L V A D F F D Y	1
IGHV3-23_IGHJ4_42_144 A K D R H Y G S G S V L D Y	1
IGHV3-23_IGHJ4_42_145 A K D A A A S T R Y Y F D Y	2
IGHV3-23_IGHJ4_42_146 A K D R I I A V A G T Y D Y	1
IGHV3-23_IGHJ4_42_147 A K D Y R T T T V T K F D Y	1
IGHV3-23_IGHJ4_42_19220 A K E N Y Y G S G R A F D Y	4
IGHV3-23_IGHJ4_42_9680 A K T D C S S T S C S F D Y	3
IGHV3-23_IGHJ4_45_121 A K C G T S G C R K G F F D Y	1
IGHV3-23_IGHJ4_45_122 A K G R I T M I V V V P W D Y	1
IGHV3-23_IGHJ4_45_123 L G Y W A K R S G Y Y Y W D Y	1
IGHV3-23_IGHJ4_45_124 A K D R S Y S S S C R T F D Y	1
IGHV3-23_IGHJ4_45_126 A K K E G P T P D K Y Y F D H	2
IGHV3-23_IGHJ4_45_127 A K D T Y E Y Y Y D S S G Y Y	1
IGHV3-23_IGHJ4_48_100 A K D R I V L M V Y P D Y F D Y	3
IGHV3-23_IGHJ4_48_101 A S A Y Y D Y Y D S S G Y I N Y	1
IGHV3-23_IGHJ4_48_102 A K F Y D S S G Y Y S G Y F D Y	2
IGHV3-23_IGHJ4_48_103 T K D P R D Y G V A W W V F N N	1
IGHV3-23_IGHJ4_48_13014 A K G E Y S S G W W P Y Y F D Y	1
IGHV3-23_IGHJ4_48_97 A K G A W E Y G D Y G Y H F D Y	1
IGHV3-23_IGHJ4_48_98 A R S F Q N Y Y D S S G Y Y R Y	1
IGHV3-23_IGHJ4_48_99 A K E E Y S S G W S S S H F D Y	1
IGHV3-23_IGHJ4_51_76 A K D S Q G W F G I L L N Y F D F	2
IGHV3-23_IGHJ4_51_77 A K D L H T S P Y S S G T P P G Y	1
IGHV3-23_IGHJ4_51_79 A K S Y H D I L T G Y Y F P F D H	1
IGHV3-23_IGHJ4_54_60 A K D A L T I F G V V I I S Y F D Y	1
IGHV3-23_IGHJ4_54_61 A N V P R G L N Y Y G S G S Y P E N	1
IGHV3-23_IGHJ4_54_66 A K D L Q V S P W Y Y Y G S A D V Y	1
IGHV3-23_IGHJ4_54_67 A K A V E Y Y Y G S G S Y Y Y F D Y	1
IGHV3-23_IGHJ4_57_37 A K D G P H P D Y Y D S S G F T F D Y	2
IGHV3-23_IGHJ4_57_39 A K D R E D M I V V V I P R G Y F D Y	1
IGHV3-23_IGHJ4_57_40 A K A Y Y Y D S S G Y F S V Y Y F D Y	2
IGHV3-23_IGHJ4_60_31 A K A C I D G G S C Y S S P D F P L G Y	2
IGHV3-23_IGHJ4_60_32 A K D K G V S D G S G S Y S T Y Y F D Y	1
IGHV3-23_IGHJ4_60_33 A K D G F H G S G S Y Y N R R T H F D Y	1
IGHV3-23_IGHJ4_66_10 A K A Q D Y D I L T G Y Y T R A G G L S D Y	1
IGHV3-23_IGHJ4_66_11 A K V P I I R N R A S R Y Q L L C C Y F D Y	1
IGHV3-23_IGHJ4_66_9 A K R V G F F A N Y Y D S S G Y Y H Y F D Y	1
IGHV3-23_IGHJ4_72_1 A K R L S K E D R S R M V R G V I Q N H N F D Y	2
IGHV3-23_IGHJ4_72_2 A T D G H I S S G W Y N P F D F I I S D K E D Y	1
IGHV3-23_IGHJ5_24_9C E R T A W W F	1
IGHV3-23_IGHJ5_36_20 V S G S I A A A V R V P	1
IGHV3-23_IGHJ5_39_20 A K D L W E L L S W F D P	2
IGHV3-23_IGHJ5_39_21 A K P L Y Y Y D S S G Y E	1
IGHV3-23_IGHJ5_45_31 A K D P P T W V G Y N W F D P	1
IGHV3-23_IGHJ5_45_32 A K D T S R Q L V P G W F D P	1
IGHV3-23_IGHJ5_48_28 A K D D V P D Y Y D S S P W E Q	1
IGHV3-23_IGHJ5_48_29 A K S I M I T F G G V I R F D P	1
IGHV3-23_IGHJ5_48_30 A S V P T Y D T S G R Y S P S F	1
IGHV3-23_IGHJ5_51_21 A R D P D A Y G D Y S N N W F D P	1
IGHV3-23_IGHJ5_54_14 A K D P L R A Y S S G W Y R E F D P	1
IGHV3-23_IGHJ6_39_11 A R D G F V Y Y Y Y M D V	1
IGHV3-23_IGHJ6_45_3106 A K D R G R Y Y Y Y Y G M D V	1
IGHV3-23_IGHJ6_48_28 A K G H G Y G R Y Y Y Y G M D V	2
IGHV3-23_IGHJ6_51_34 A K R K G D Y D Y Y D Y Y Y M D V	1
IGHV3-23_IGHJ6_51_35 A N L Y S G S Y S Y Y Y Y Y M D V	1
IGHV3-23_IGHJ6_51_36 A K K G Y S Y G Q Y Y Y Y Y M D V	1
IGHV3-23_IGHJ6_51_37 A K E V E T S W Y A Y Y Y G M D V	1
IGHV3-23_IGHJ6_57_19 A K G V R A V A G T N Y Y Y Y Y M D V	2
IGHV3-23_IGHJ6_60_3008 A K V A Y Y D F W S G Y Y Y Y Y Y M D V	2
IGHV3-23_IGHJ6_60_36 A K D S P R R D G Y N Y H Y Y Y G M D V	1
IGHV3-23_IGHJ6_63_19 A K A T R V V V V A A T P R Y Y Y G M D V	1
IGHV3-23_IGHJ6_63_20 A K G G I Y D Y V W G T I G G Y Y Y M D V	1
IGHV3-23_IGHJ6_63_21 A Q T G G H I L T G Y Y R N Y Y Y G M D V	1
IGHV3-23_IGHJ6_63_22 A T L M I T F G G V I V G E D Y Y Y M D V	1
IGHV3-23_IGHJ6_63_23 A K G D E R Y S Y G Y G Y Y Y Y Y G M D V	1
IGHV3-23_IGHJ6_66_16 A K D T L P T V T R F R V Y Y Y Y Y G M D V	2
IGHV3-23_IGHJ6_69_12 A K E A Q S D Y Y C S G G G C Y H P L Y M D V	1
IGHV3-23_IGHJ6_69_13 A K D Y G L S A G Y S S G Q V Y Y Y Y G M D V	1
IGHV3-23_IGHJ6_69_14 A N G G D C S S T S C Y S F D Y Y Y Y G M D V	1
IGHV3-23_IGHJ6_69_1643 A K D A G L L W F G E L S D Y Y Y Y Y Y M D V	1
IGHV3-30_IGHJ1_51_3 A R A P W Y S G S Y P A G Y F Q H	1
IGHV3-30_IGHJ3_36_7 A R A A Y K D D A F D I	1
IGHV3-30_IGHJ3_39_16 A S G Y S Y G D D A F D I	1
IGHV3-30_IGHJ3_42_1638 A K D F H G D Y R D A F D I	2
IGHV3-30_IGHJ3_42_23 A R D L C K D G C W A F D I	1
IGHV3-30_IGHJ3_42_24 A R V G Y D T S G Y A F D I	3
IGHV3-30_IGHJ3_45_25 A R G L V S V E V L D A F D I	1
IGHV3-30_IGHJ3_45_26 A K S H E Q W L V L I A F D I	2
IGHV3-30_IGHJ3_45_27 A N L N V V T T H P D A F D I	1
IGHV3-30_IGHJ3_45_28 A R D W E D G Y N S N A F D I	1
IGHV3-30_IGHJ3_48_20 A R D R D S I R S P P G A F D I	1
IGHV3-30_IGHJ3_48_21 A R E G P G D G T D L D A F D I	1
IGHV3-30_IGHJ3_54_21 A R V G A D Y Y D T R R N D A F D I	1
IGHV3-30_IGHJ3_60_10 A R A N Y L S R D Y G G N S P Y A F D I	1
IGHV3-30_IGHJ3_63_8 A R Y P S E R I R Q W L R S D H D A F D I	3
IGHV3-30_IGHJ4_21_801 A K D V L D Y	2
IGHV3-30_IGHJ4_24_13 A K S S D L G Y	2
IGHV3-30_IGHJ4_24_14 A S G N R W A Y	1
IGHV3-30_IGHJ4_30_32 A K S W L Q Y F D Y	2
IGHV3-30_IGHJ4_33_50 A R T R L L G P F D Y	1
IGHV3-30_IGHJ4_33_51 A K G P N G A A G T Y	2
IGHV3-30_IGHJ4_33_52 V N G D L T G M P D Y	2
IGHV3-30_IGHJ4_36_12490 A K D R S G S Y Y F D Y	2
IGHV3-30_IGHJ4_36_79 V R T T G T T G A F D Y	1
IGHV3-30_IGHJ4_36_80 A K R V P V G R T F D Y	1
IGHV3-30_IGHJ4_36_81 A K E R Y F D Y I F D Y	2
IGHV3-30_IGHJ4_36_82 A K E N H G V G G F D Y	1
IGHV3-30_IGHJ4_39_106 A R A P T V T T Y Y F D F	1
IGHV3-30_IGHJ4_39_107 A K D M W R G R N P F D Y	1
IGHV3-30_IGHJ4_39_108 A K E A A V V I S F L D Y	2
IGHV3-30_IGHJ4_39_109 A R E Q W L A F Y Y F D Y	1
IGHV3-30_IGHJ4_39_110 A S P P M T T V T R F D Y	1
IGHV3-30_IGHJ4_39_111 A R G G T A M V F E P A H	2
IGHV3-30_IGHJ4_42_123 A S Q I H D Y G D P V F D Y	1
IGHV3-30_IGHJ4_42_124 A K D T Y Y D S P P G G D Y	1
IGHV3-30_IGHJ4_42_125 C G P T L A V A P Y Y F D Y	1
IGHV3-30_IGHJ4_42_126 A R V G W L L L R G G F D Y	1
IGHV3-30_IGHJ4_42_127 A T P Q G Y Y G S G N L A Y	1
IGHV3-30_IGHJ4_42_128 A R D P T I H W H T T L D Y	1
IGHV3-30_IGHJ4_45_112 A K M G Y S S G W Y E P I D Y	1
IGHV3-30_IGHJ4_45_113 A K E M S P F R Y F D C G G Y	1
IGHV3-30_IGHJ4_45_114 A R A D R N T K W L Q A F D S	1
IGHV3-30_IGHJ4_45_115 A K A P P E D S S G Y H V D Y	1
IGHV3-30_IGHJ4_45_116 A R G V G G Y D V Q A Y L G Y	1
IGHV3-30_IGHJ4_45_117 A R E G I G T M V R G P F D Y	1
IGHV3-30_IGHJ4_45_118 A R D P V S W A T I F S F D Y	2
IGHV3-30_IGHJ4_48_79 A R D R D Y Y G S R S Y Y V D Y	1
IGHV3-30_IGHJ4_48_80 A K D R A L W T A V A G V L D Y	1
IGHV3-30_IGHJ4_48_81 A R A A Y Y Y D S S G Y W G D Y	2
IGHV3-30_IGHJ4_48_83 A K E V Q D D D I L T G Y Y R Y	1
IGHV3-30_IGHJ4_48_84 A R D L G G F G V V I P R L G Y	1
IGHV3-30_IGHJ4_48_85 A R D G N Y Y G S G S Y I S D Y	1
IGHV3-30_IGHJ4_48_86 A R G H Y D F W S G S M D L D Y	1
IGHV3-30_IGHJ4_48_87 A K D K W G L D T A M A P P G Y	1
IGHV3-30_IGHJ4_48_9743 A K D G G N Y Y D S S G Y M D Y	1
IGHV3-30_IGHJ4_51_62 A R D L N S L Y S G S Y K V L G Y	1
IGHV3-30_IGHJ4_51_63 A K D L A G I G D I V A T I V D Y	1
IGHV3-30_IGHJ4_51_64 A K D I G R G G V V T A P P L W Y	1
IGHV3-30_IGHJ4_51_67 A K D R L P A V Y Y Y D T S G D Y	2
IGHV3-30_IGHJ4_51_68 A R V S I G G Y S Y G L Y Y F D Y	1
IGHV3-30_IGHJ4_51_7978 A R E F Y D Y V W G S Y R Y T D Y	3
IGHV3-30_IGHJ4_54_43 A R S A R G Y V W G S Y R Y Y F D Y	1
IGHV3-30_IGHJ4_54_44 A R D S D V L L W F G P Q G Y F D Y	2
IGHV3-30_IGHJ4_54_45 A R D S G R I T M I V V V M G F D Y	1
IGHV3-30_IGHJ4_54_46 A K E V N Y D T D S Y D V G Y F D Y	2
IGHV3-30_IGHJ4_54_47 A K G I L P E T Y Y Y G S G S P D Y	1
IGHV3-30_IGHJ4_54_48 A K D P G I L Y D F W S G Y Y F D Y	1
IGHV3-30_IGHJ4_54_49 A K D G T E W N D D Y G G K G I D Y	2
IGHV3-30_IGHJ4_54_7563 A K E G G Y Y D S S G Y P Y Y F D Y	1
IGHV3-30_IGHJ4_57_34 A K D R G Y R G Y D P T Q W V Y F D Y	1
IGHV3-30_IGHJ4_57_35 A K D M C Y H P S R G S C S P G A G Y	1
IGHV3-30_IGHJ4_60_23 A K A G R E V Q P P G K E W G W Y F D H	1
IGHV3-30_IGHJ4_72_2 A R S L A R Y Y D S S G Y Y T S A R E T E F D Y	1
IGHV3-30_IGHJ5_36_16 A K E P W L R G W F D P	1
IGHV3-30_IGHJ5_39_17 A K D L A F G G S K I V S	1
IGHV3-30_IGHJ5_42_19 A R E G P R P T Y S S L D Y	1
IGHV3-30_IGHJ5_45_21 A R D V G Y S Y G T V W F D P	4
IGHV3-30_IGHJ5_48_22 A K D L Y P R V G G T N W F D P	2
IGHV3-30_IGHJ5_48_23 A K V R G R G G L V T P L F A G	1
IGHV3-30_IGHJ5_51_40 V R D P Y Y Y D N S G Y Y Y F T Y	1
IGHV3-30_IGHJ5_54_10 A R D L S A L G N S S S L S W F D P	2
IGHV3-30_IGHJ5_57_11 A K A G L Y C D S I I C P G N W F D P	1
IGHV3-30_IGHJ5_57_12 A K D L S S S W Y G F G V F N W F D P	1
IGHV3-30_IGHJ6_42_12 A R D F S S W V Q D Y M D V	1
IGHV3-30_IGHJ6_42_13 A R D L G R I L H Y Y M D V	1
IGHV3-30_IGHJ6_42_14 A R D T A M V D P Y Y M D V	2
IGHV3-30_IGHJ6_42_15 A R D P R L S Y P Y Y M D V	1
IGHV3-30_IGHJ6_42_16 A K G N G M I V D P G M D V	1
IGHV3-30_IGHJ6_48_23 A S L V G A T R Y Y Y Y Y M D V	2
IGHV3-30_IGHJ6_48_24 A K V G I W L E P W Y Y Y M D V	1
IGHV3-30_IGHJ6_48_25 A R D P K G D Y Y Y Y Y Y M D V	2
IGHV3-30_IGHJ6_51_1856 A R D G G Y G G G Y Y Y F Y M D V	1
IGHV3-30_IGHJ6_51_36 A K V T V T Y W N Y Y Y Y G M D V	1
IGHV3-30_IGHJ6_51_37 A K V S G A N D Y G D Y S H M D V	2
IGHV3-30_IGHJ6_51_38 A R D E I P F F G V V G Y Y M D V	1
IGHV3-30_IGHJ6_54_27 A R G P S Y Y Y D K D Y Y Y Y M D V	1
IGHV3-30_IGHJ6_54_28 A R D F Y V I V G A T Y Y Y Y M D V	1
IGHV3-30_IGHJ6_57_29 A R S V G Y D I V V V V A D Y Y M D V	1
IGHV3-30_IGHJ6_57_30 A R G W A L R Y F D W G A S Y Y M D V	1
IGHV3-30_IGHJ6_57_5370 A R G W Y Y Y G S G R Y Y Y Y Y M D V	1
IGHV3-30_IGHJ6_60_23 A R D W Y Y Y G S G R Y Y Y Y Y Y M D V	1
IGHV3-30_IGHJ6_60_24 A R G D S G G W Y G G S Y Y Y R L M D V	1
IGHV3-30_IGHJ6_60_25 A K D S N D N S G S Y G Y Y Y Y Y M D V	1
IGHV3-30_IGHJ6_63_27 A K D G G K R I A V A G T R R H Y Y M D V	1
IGHV3-30_IGHJ6_63_4417 A R A G Y C S S T S C Y V H Y Y Y Y M D V	1
IGHV3-30_IGHJ6_66_18 A R D H R Y G G N T T E M L Y Y Y Y Y M D V	1
IGHV3-30_IGHJ6_66_19 A R D P P R Y C S S T S C Y A D Y Y Y M D V	1
IGHV3-30_IGHJ6_66_20 A K E L G L D G S G S Y G R Y Y Y Y G M D V	1
IGHV3-30_IGHJ6_66_3521 A R A G Y C S S T S C Y V H Y Y Y Y Y M D V	1
IGHV3-30_IGHJ6_69_13 A R E E A D I V L M V Y V S D Y Y Y Y Y M D V	1
IGHV3-30_IGHJ6_69_14 A R D R G L G I L T G Y W V A Y Y Y Y Y M D V	1
IGHV3-30_IGHJ6_69_15 A S V T R Y C S G D N C Y S W V W D Y Y M D V	1
IGHV3-30_IGHJ6_72_8 A K C L I L W F G E L T P G D D Y Y Y Y G T D V	1
IGHV3-30_IGHJ6_75_6 A R G T G T S G Y C T G G R C Y G V Y Y Y Y M D V	1
IGHV3-33_IGHJ3_39_11 A R E A S M T A E A F D I	1
IGHV3-33_IGHJ3_48_16 A R E D G Y S Y G P H D A F H F	1
IGHV3-33_IGHJ3_48_17 A R D R Y V E M A T R S A F D I	1
IGHV3-33_IGHJ3_48_18 A R E W E Q W L P R A D A F D I	1
IGHV3-33_IGHJ3_48_19 A R V P G L R G V Q D D A F D I	1
IGHV3-33_IGHJ3_57_16 A R V F S S G Y Y Y V R L R N A F D I	1
IGHV3-33_IGHJ3_57_17 A R D G N Y D S S G Y Y K S T A F D I	1
IGHV3-33_IGHJ4_30_38 A R V Q V Y Y P D Y	1
IGHV3-33_IGHJ4_36_60 A R G G D G G Y F F D Y	1
IGHV3-33_IGHJ4_39_3030 A R D L D Y G D Y A P D Y	1
IGHV3-33_IGHJ4_39_95 A K E R W E L R G A L G Y	1
IGHV3-33_IGHJ4_39_96 A R D L G D G Y N V G D Y	1
IGHV3-33_IGHJ4_39_97 A T R G S S G W D P I D Y	1
IGHV3-33_IGHJ4_39_98 A R E G G S Y R Y T N D Y	1
IGHV3-33_IGHJ4_42_75 A R G L F W S G Y Y P F D Y	1
IGHV3-33_IGHJ4_45_101 A R D F D C T N G V C S L D Y	2
IGHV3-33_IGHJ4_45_104 A R E G Y C G G D C Y T F D Y	1
IGHV3-33_IGHJ4_48_65 A R G G P G S G W Y V G A L D Y	2
IGHV3-33_IGHJ4_48_66 A R D P H L Y G S G S Y Y V D Y	1
IGHV3-33_IGHJ4_54_1905 A R D R L Y Y Y D S S G Y G Y F D Y	1
IGHV3-33_IGHJ5_33_14 A R D K A W G W L D P	1
IGHV3-33_IGHJ5_42_14 A R K G L V G T S P F F D L	1
IGHV3-33_IGHJ5_45_19 A R G D Y G D Y E R G W F D P	1
IGHV3-33_IGHJ5_54_10 A R D R G S P N S R D G Y N H M G F	2
IGHV3-33_IGHJ6_33_8 A R V S Y D F W M D V	1
IGHV3-33_IGHJ6_33_9 A R E G W S H H M D V	2
IGHV3-33_IGHJ6_42_17 A R A L G F W S Y Y G M D V	1
IGHV3-33_IGHJ6_48_31 A R G T V S R A Y Y Y Y Y M D V	1
IGHV3-33_IGHJ6_51_2184 A R E R V A A A G T Y Y Y G M D V	1
IGHV3-33_IGHJ6_63_17 A R D P G G F G E F P P G D Y Y Y Y M D V	1
IGHV3-33_IGHJ6_66_10 A R D Q L G Y Y D S S G Y F R E Y Y G M D V	1
IGHV3-33_IGHJ6_84_2 A R D F I D V V G Y D F W S G Y F G R P R G Y Y G M D V	1
IGHV3-48_IGHJ1_51_2 A R A E R G I F G V A S T Y F Q H	1
IGHV3-48_IGHJ3_36_15 A S P G R S L G A F D I	1
IGHV3-48_IGHJ3_39_11 A R R R Y G G H H A F D I	1
IGHV3-48_IGHJ3_42_31 A R D E I G G W T D A F D I	1
IGHV3-48_IGHJ3_45_23 A R D R S P K N R N D A F D I	1
IGHV3-48_IGHJ3_45_24 V R G M E W E L P W D A F D M	1
IGHV3-48_IGHJ3_48_19 A R D P N Y Y D S S G Y Y T G I	2
IGHV3-48_IGHJ3_54_10 A R T K S G Y S S S W Y G D A F D I	1
IGHV3-48_IGHJ3_57_13 A R D G G Y N W N D V R P L S E A D I	4
IGHV3-48_IGHJ3_57_14 A R D Q R Y R Y Y S S G W Y G A F D I	1
IGHV3-48_IGHJ3_60_14 A R D N G P N T R G Y Y R L S D A F D I	1
IGHV3-48_IGHJ4_24_11 A A R A T M A Y	2
IGHV3-48_IGHJ4_27_32 A R A L P P W V Y	1
IGHV3-48_IGHJ4_30_37 A T Y L N H A T A Y	1
IGHV3-48_IGHJ4_30_38 A T T S R G D F D Y	2
IGHV3-48_IGHJ4_39_96 A R D R R Y S S S P G D Y	1
IGHV3-48_IGHJ4_39_97 A R D W K Y S S G W K D Y	2
IGHV3-48_IGHJ4_39_98 A T Q K P G Y S S P G D Y	1
IGHV3-48_IGHJ4_42_70 A R G R F L E W L L V F D Y	2
IGHV3-48_IGHJ4_45_56 A R D H R F T T M T T R F D Y	2
IGHV3-48_IGHJ4_45_57 A R G I G V Y S S S P N L G Y	1
IGHV3-48_IGHJ4_45_59 A K S T M T T K D K A S F D S	1
IGHV3-48_IGHJ4_48_66C E Y L I P S M I V V V I T Y P	1
IGHV3-48_IGHJ4_54_24 A R D S P R Y C S G G S C Y R L D Y	1
IGHV3-48_IGHJ4_54_26 A R D H G Y D F W S G Y P I S F D Y	3
IGHV3-48_IGHJ4_63_7 A R D L S I A A R P G Q Q L A S G T L D Y	1
IGHV3-48_IGHJ5_18_3 A S L T L R	1
IGHV3-48_IGHJ5_27_10 A R V S W T K G L	1
IGHV3-48_IGHJ5_42_16 V R V S M A V S R G G F D P	2
IGHV3-48_IGHJ5_63_8 A R G T A P Y Y D S S G Y R S H N W F D P	2
IGHV3-48_IGHJ6_45_27 A S R N W N D Y Y Y Y Y M D V	1
IGHV3-48_IGHJ6_51_26 T R G A S V S T H H Y Y Y Y M D V	1
IGHV3-48_IGHJ6_51_27 A R D L R S D L Y Y Y Y Y G M D V	1
IGHV3-48_IGHJ6_54_2236 A R D T D Y D S S G Y Y Y Y G M D V	1
IGHV3-48_IGHJ6_54_399 A R G G Y S S S W H V Y Y Y Y M D V	1
IGHV3-48_IGHJ6_57_16 A R Y N P P F D W L L Y Y Y Y G M D V	2
IGHV3-48_IGHJ6_57_17 A R D C P D Y Y D S S G C Y Y G M D V	2
IGHV3-48_IGHJ6_60_2232 A R E G V Y G S G S Y Y S Y Y Y G M D V	1
IGHV3-48_IGHJ6_63_18 A K V Y G S G S Y Y N I Y Y Y Y Y Y M D V	1
IGHV3-48_IGHJ6_66_1164 A R R D Y D F W S G Y Y T G Y Y Y Y G M D V	1
IGHV3-48_IGHJ6_66_19 A R D K H I V V V V A A T P Y Y Y Y G M D V	1
IGHV3-48_IGHJ6_69_9 A R D K H I V V V V A A T P Y Y Y Y Y G M D V	1
IGHV3-48_IGHJ6_72_10 A R R Y C S G G S C S A R N Y Y Y Y Y Y Y M D V	1
IGHV3-48_IGHJ6_72_9 A R D S Y C S S T S C Y A W D G P Y Y Y G M D V	2
IGHV3-49_IGHJ3_33_1 T S S D I F P F F D I	2
IGHV3-49_IGHJ3_54_3 T I R T P T G I V V V T D D A F D I	1
IGHV3-49_IGHJ3_57_2 T R G R I T M I V V V I T P G A F D I	1
IGHV3-49_IGHJ4_33_13 T R G L V T M I V A Y	2
IGHV3-49_IGHJ4_42_11 T S Q S H Y V W G S S V G Y	1
IGHV3-49_IGHJ4_45_15 T R D S A I M G T S C P F D Y	1
IGHV3-49_IGHJ4_57_5 T R V P E S Y D I L T G Y Y G Y F D Y	1
IGHV3-49_IGHJ5_60_2 T R D K G D S I A V A G P S V N W F D P	3
IGHV3-49_IGHJ6_42_3 T R C Y G D Y Y Y Y Y M D V	1
IGHV3-49_IGHJ6_54_6 T R D P G G S S W L P V I G Y M D V	2
IGHV3-49_IGHJ6_60_5 T R D R Q V V V T A S L Y Y Y Y Y M D V	1
IGHV3-49_IGHJ6_63_3 T R D R Q V V V T A S L Y Y Y Y Y Y M D V	1
IGHV3-49_IGHJ6_66_261 T R A G Y C S G G S C Y F Y Y Y Y Y Y M D V	1
IGHV3-53_IGHJ3_33_3 A R G P G D Y A F D I	1
IGHV3-53_IGHJ3_33_4 S L G G S Y G A F D I	1
IGHV3-53_IGHJ3_36_12 A R D S D Y A G A F D I	2
IGHV3-53_IGHJ3_42_8 A T S S R T W G P D A F D V	2
IGHV3-53_IGHJ3_48_9 A S G V G Y S S S W R G A F D I	1
IGHV3-53_IGHJ3_51_10 A R D I G L D G D Y S S D A F D I	1
IGHV3-53_IGHJ3_51_9 A T S G R H Q V I I V G D S F D I	1
IGHV3-53_IGHJ4_24_3 A R V R G L A H	1
IGHV3-53_IGHJ4_30_16 A R W T G K Y Y D Y	1
IGHV3-53_IGHJ4_30_17 A R T H G S Y Y D Y	1
IGHV3-53_IGHJ4_33_13 A R E A V M T T I T H	2
IGHV3-53_IGHJ4_33_14 A R A G S G S D L D Y	1
IGHV3-53_IGHJ4_33_15 A R D G G F K N F D Y	1
IGHV3-53_IGHJ4_36_28 A R L T I F G V V R D Y	1
IGHV3-53_IGHJ4_36_29 A R I G S S W G A G D Y	1
IGHV3-53_IGHJ4_36_30 A R M S E D Y G D F D Y	2
IGHV3-53_IGHJ4_39_23 A R A G E M A T I P F G Y	1
IGHV3-53_IGHJ4_39_24 G G C M G S G C D Y F D Y	2
IGHV3-53_IGHJ4_39_24 G G C M G S G C D Y L D Y	1
IGHV3-53_IGHJ4_39_25 A R A G G Y S Y G P P A Y	2
IGHV3-53_IGHJ4_39_26 A T S R C G G D C Y W E Y	2
IGHV3-53_IGHJ4_42_28 A R V A R G Y S Y G Y V D Y	2
IGHV3-53_IGHJ4_42_29 A R V E V T V T T Y Y F D Y	2
IGHV3-53_IGHJ4_45_29 A R D A P I A A A G T G V A Y	1
IGHV3-53_IGHJ4_45_30 A K P V G A G L A V A G F D Y	1
IGHV3-53_IGHJ4_51_18 A R A E P D Y G D Y E L L R F D Y	1
IGHV3-53_IGHJ4_51_19 A K S R G Y S G S D G S R Y F D Y	1
IGHV3-53_IGHJ4_54_8 A S E A D I V V V P A A M G G F N Y	1
IGHV3-53_IGHJ5_54_5 A R Y V G Y S Y G Y D Y Y N W F D P	2
IGHV3-53_IGHJ6_33_7 A R D S S Y Y G V D V	1
IGHV3-53_IGHJ6_36_404 A R G L D Y Y Y G M D V	1
IGHV3-53_IGHJ6_36_7 A R D L L Y P N N M D V	3
IGHV3-53_IGHJ6_36_8 A R H P V Y Y Y G M D V	3
IGHV3-53_IGHJ6_45_9 A R I A V G F W S G Y Y M D V	2
IGHV3-53_IGHJ6_54_4 A S S N W G L S G G Y Y Y Y Y M D V	2
IGHV3-53_IGHJ6_54_5 A S Y S S S W F Y Y Y Y Y Y G M D V	2
IGHV3-53_IGHJ6_54_7 A R R S S S G W L H Y Y Y Y G M D V	2
IGHV3-53_IGHJ6_66_4 A R D R V N I A A A G T S D Y Y Y Y G M D V	1
IGHV3-64_IGHJ3_45_1 A R G Y G Y N F S G Y A F D I	1
IGHV3-64_IGHJ4_39_7 A R S V V V P A A S F D Y	1
IGHV3-64_IGHJ4_42_7 V M D P E M A T I K A N D Y	3
IGHV3-64_IGHJ4_42_8 V G S I R F G E L L Y R E Y	1
IGHV3-64_IGHJ4_45_4 A R A R H R I V G A T N F D Y	1
IGHV3-64_IGHJ4_54_5 A R D L S F E G Y I V G A T A F D Y	1
IGHV3-64_IGHJ4_57_3 A K D R G Y R G Y D P T Q W V Y F D Y	1
IGHV3-64_IGHJ6_60_1 V K G V S K V V V V A Q P R Y Y G M D V	2
IGHV3-64_IGHJ6_66_1 V K P D P I L S Y D Y V W G S L W G G M D V	1
IGHV3-64_IGHJ6_69_2 A R T P T P T D I L T G Y P A G Y Y Y Y M D V	2
IGHV3-7_IGHJ1_48_1 A R V E L W F G E L S E Y F Q H	2
IGHV3-7_IGHJ3_30_4 A R G P P T E G Y I	1
IGHV3-7_IGHJ3_42_1665 A R V Y N W N Y H D A F D I	1
IGHV3-7_IGHJ3_45_21 A R D P Y Y D F L G D A F D I	1
IGHV3-7_IGHJ3_45_23 A R G Y G Y N F S G Y A F D I	1
IGHV3-7_IGHJ3_51_21 A R E Y Y D F W S G Y F N A F D I	2
IGHV3-7_IGHJ3_69_6 A R S V S Q Y Y D F W S G Y Y P F S D A F D I	1
IGHV3-7_IGHJ4_21_717 A R D D F D Y	1
IGHV3-7_IGHJ4_24_10 V T P T T K V Y	1
IGHV3-7_IGHJ4_27_40 A I N S Y V Y G N	1
IGHV3-7_IGHJ4_30_47 A R D G Y S P G D Y	1
IGHV3-7_IGHJ4_30_4897 A R G S G W L T D Y	1
IGHV3-7_IGHJ4_30_4897C E G Q W L A Y * L	1
IGHV3-7_IGHJ4_30_49 A R D L T A M A D Y	1
IGHV3-7_IGHJ4_33_53 A R D P R A V A V G Y	2
IGHV3-7_IGHJ4_33_54 A R G L G S I A E D Y	1
IGHV3-7_IGHJ4_33_55 A R D P D Y S A F D Y	1
IGHV3-7_IGHJ4_33_6375 A R R R G S Y S L D Y	1
IGHV3-7_IGHJ4_36_1497 A R D F G A V A G A D Y	1
IGHV3-7_IGHJ4_36_63 A R L Y N S V T T Y D Y	2
IGHV3-7_IGHJ4_36_63 T R L Y N S V T T Y D Y	2
IGHV3-7_IGHJ4_36_64 A R D R R T T V V M S Y	1
IGHV3-7_IGHJ4_39_72 A R G P H S S S W G I G Y	1
IGHV3-7_IGHJ4_42_70 A R V T R T M I V V G L D Y	1
IGHV3-7_IGHJ4_42_71 A R D P I G Y D S G G Y G Y	1
IGHV3-7_IGHJ4_42_72 V R E S N S E T S W D F D C	1
IGHV3-7_IGHJ4_42_73 A R D L E N D G G Y Y F D Y	1
IGHV3-7_IGHJ4_45_65 A R E W Y C S G G G C Y P G Y	1
IGHV3-7_IGHJ4_48_48 A R A P R G A Y S G S Y F F D Y	1
IGHV3-7_IGHJ4_48_49 A R D M G G Y S Y G P D Y F D Y	2
IGHV3-7_IGHJ4_48_50 A R H Y G S G S Y M A Y Y F D Y	7
IGHV3-7_IGHJ4_54_1587 A R G Y C S G G S C Y S E Y Y F D Y	1
IGHV3-7_IGHJ4_54_33 E R H R G E T S R S R S L W Y F D Y	1
IGHV3-7_IGHJ4_57_20 A R D L P R R D Y Y D S S G Y S E D Y	1
IGHV3-7_IGHJ4_60_23 A G L Y G V Y G S G S F S Y D R A N D Y	1
IGHV3-7_IGHJ4_66_7 A R A P G F G Y C S S T S C Y V G L I F D Y	1
IGHV3-7_IGHJ4_69_6 A R D Y L Y D F W S S Y Y T A I G G P F F D Y	1
IGHV3-7_IGHJ5_15_2 A G I G T	1
IGHV3-7_IGHJ5_21_6 A D P P S D L	1
IGHV3-7_IGHJ5_21_7 A R A L G R V	2
IGHV3-7_IGHJ5_24_7 V R H G G D S P	1
IGHV3-7_IGHJ5_33_17 A R D K G G A A R A A	1
IGHV3-7_IGHJ5_36_8 A R V S S I T I S F E P	1
IGHV3-7_IGHJ5_39_11 A R E D C S G D G C Y S F	2
IGHV3-7_IGHJ5_60_3 A R A Q N D Y D F W S G Y S W A W F D P	1
IGHV3-7_IGHJ5_63_2 A R V R P S F T Y Y Y G S G S P N W F D P	1
IGHV3-7_IGHJ5_75_1 A R D Q G R D V L R F L E W L S A R Y G G W F D P	1
IGHV3-7_IGHJ6_45_25 A S L H R P S Y Y Y Y G M D I	1
IGHV3-7_IGHJ6_45_25 A S L H R P S Y Y Y Y G M D V	2
IGHV3-7_IGHJ6_51_13 A R D R G Y S Y E Y Y Y Y Y M D V	1
IGHV3-7_IGHJ6_51_346 A R I A V A G S V Y Y Y Y Y M D V	1
IGHV3-7_IGHJ6_54_22 A R G Y S S G W Y S Y Y Y Y Y M D V	1
IGHV3-7_IGHJ6_60_13 A R I Y G S G S Y Y S N Y Y Y Y Y M D V	3
IGHV3-7_IGHJ6_69_8 A R D Y G I P Y S S S S A F I Y Y Y Y Y M D V	1
IGHV3-72_IGHJ2_36_2 V R V R M N Y W Y F D L	1
IGHV3-72_IGHJ4_42_8 A R A M I T V T P Y Y F D Y	1
IGHV3-72_IGHJ6_57_4 T R G A G G V T A M D A Y Y Y G L D V	2
IGHV3-73_IGHJ4_21_2 H D Q S G D Y	1
IGHV3-73_IGHJ4_51_3 T R L V D T A M V P D D Y Y F D Y	1
IGHV3-73_IGHJ4_51_4 T R L V F A P V T G T T P P P D Y	1
IGHV3-73_IGHJ5_30_2 A A S V M G W F D P	1
IGHV3-73_IGHJ5_30_2C R F G D G L V R P	1
IGHV3-73_IGHJ5_51_2 T R H P T G T T P E G H N W F D P	1
IGHV3-74_IGHJ1_60_1 A R V G G R W L Q S H Q P E T G Y F Q H	1
IGHV3-74_IGHJ3_30_1 A R A R Y S A F D I	1
IGHV3-74_IGHJ3_42_12 A R P T Y Y Y D V Y A F D I	2
IGHV3-74_IGHJ3_51_11 A R G G G A L W F G E L H A F D I	1
IGHV3-74_IGHJ4_33_28 A R D L L F R A F D Y	1
IGHV3-74_IGHJ4_33_29 A R D R Y Y D S S L D	2
IGHV3-74_IGHJ4_39_36 A Q G R G Y S Y G Y L G Y	1
IGHV3-74_IGHJ4_42_41 A R D Y Y G S G S S E P G Y	1
IGHV3-74_IGHJ4_42_42 A R G A H D Y G D Q T L D Y	1
IGHV3-74_IGHJ4_42_43 A R V G Q W E L L S E F D Y	1
IGHV3-74_IGHJ4_48_24 A R D P R S G S Y W V T G F D Y	1
IGHV3-74_IGHJ5_24_356 V K S D W F D P	1
IGHV3-74_IGHJ6_33_410 A R D L Y Y Y G M D V	1
IGHV3-74_IGHJ6_36_1 A R S Y Y D L Y G M D V	3
IGHV3-74_IGHJ6_42_4 A R D P W S G F E R G M D V	3
IGHV3-74_IGHJ6_51_500 V L N D F W S G Y Y Y Y Y G M D V	1
IGHV3-9_IGHJ4_36_39 A R D R S Y G D Y L D Y	1
IGHV3-9_IGHJ4_51_38 A K P L G I T M I V V V G A F D Y	1
IGHV3-9_IGHJ4_54_25 A K D I F R A D V V V V A A S F D Y	1
IGHV3-9_IGHJ4_60_24 A K D M R N R Y C S S T S C Y A G F D Y	2
IGHV3-9_IGHJ5_42_17 A K D I G S G Y Y T G I V G	2
IGHV3-9_IGHJ5_51_19 A K D I G P P T M V R G A A I D P	1
IGHV3-9_IGHJ6_42_33 A K D N G G W Y Y G L M D V	1
IGHV3-9_IGHJ6_54_15 A K A A V E W T P Y Y Y Y Y Y M D V	1
IGHV3-h_IGHJ4_45_1 A R D R G F D Y G D Y Y F D Y	1
IGHV3-h_IGHJ5_39_2 A R G L E Y S S S S G R W	1
IGHV4-30_IGHJ3_45_4 A R E S T D S S P L V A F D I	1
IGHV4-30_IGHJ3_48_2 A R V V V V P A A H W P A F D I	1
IGHV4-30_IGHJ3_69_1 A R G E F H D Y V W G S Y S F G P Q D A F D I	1
IGHV4-30_IGHJ4_33_7 A S Q Y G S S P F D S	1
IGHV4-30_IGHJ4_36_10 A R D F D G S G I F D Y	2
IGHV4-30_IGHJ4_36_11 A R G G K I P R A P D Y	2
IGHV4-30_IGHJ4_42_10 A R E A I R G V T R T F D Y	1
IGHV4-30_IGHJ4_42_9 A R E G Y S Y G Y G G F D Y	1
IGHV4-30_IGHJ4_45_10 A T N S I H Y Y G S G S L S Y	2
IGHV4-30_IGHJ4_45_11 A S A Y Y Y D S S G Y Y Y G N	1
IGHV4-30_IGHJ4_45_9 A R D I P G Y G S G R V F D Y	1
IGHV4-30_IGHJ4_60_3 A R V R Y Y D Y V W G S Y R S Y Y F D Y	1
IGHV4-30_IGHJ4_66_2 A R G K F S D Y D I L T G Y S P P Y Y F D Y	1
IGHV4-30_IGHJ5_42_4 A R A Q Y N W N Y G W F D P	1
IGHV4-30_IGHJ5_42_5 A R E G G Y D L G E G F D P	1
IGHV4-30_IGHJ5_51_2 A R E G G F W S G Y Y P N W F D P	1
IGHV4-30_IGHJ6_33_244 A R E G Y Y Y Y M D V	2
IGHV4-30_IGHJ6_51_3 A R G A N D F W S G V Y Y Y M D V	1
IGHV4-30_IGHJ6_54_1 A R V F R W E V F G Y Y Y Y Y M D V	1
IGHV4-31_IGHJ2_36_2 A R D R G D P E C F D L	1
IGHV4-31_IGHJ2_48_4 A R V L W F G E L S Y W Y F D L	1
IGHV4-31_IGHJ3_42_8 A R D G A T G V W G A F D I	1
IGHV4-31_IGHJ3_45_11 A R G N M R L D L F N A F D I	1
IGHV4-31_IGHJ3_48_5 A R V Y Y D S S G P P G A F D I	1
IGHV4-31_IGHJ3_48_6 A R D T G G D P E V G D A F D I	1
IGHV4-31_IGHJ3_57_2 A R D R N Y Y D S S G Y Y Y D A F D I	1
IGHV4-31_IGHJ3_57_3 A R A F L L T S G S Y Y P L G A F D I	1
IGHV4-31_IGHJ3_63_1 A R D D G W R G Y C S S T S C Y Y A F D I	2
IGHV4-31_IGHJ4_30_13 A I K I G T R F D Y	1
IGHV4-31_IGHJ4_33_26 A R G G I Q L W F G Y	1
IGHV4-31_IGHJ4_36_26 A K S D Y G D P A F D S	1
IGHV4-31_IGHJ4_36_28 A R N S D F D W A F D Y	1
IGHV4-31_IGHJ4_36_29 A R D R E G V G L I D Y	1
IGHV4-31_IGHJ4_36_30 A R E P A K Q R G F D Y	3
IGHV4-31_IGHJ4_36_31 A R G G S G W S P I D Y	1
IGHV4-31_IGHJ4_39_27 A S R A R G G N S E L G Y	1
IGHV4-31_IGHJ4_39_28 A R A G G R N R Y Y F D Y	1
IGHV4-31_IGHJ4_39_29 A R D S S G Y P H G F D Y	1
IGHV4-31_IGHJ4_42_17 A R V P F A A V A P L F D Y	1
IGHV4-31_IGHJ4_42_2074 A R A Y G D Y A G Y Y F D Y	1
IGHV4-31_IGHJ4_45_23 A R V S S S S W Y G Y Y F D Y	1
IGHV4-31_IGHJ4_45_24 A R V P P A N F G D Y Y F D Y	2
IGHV4-31_IGHJ4_48_27 A R D A G D D Y G D G V Y F D Y	2
IGHV4-31_IGHJ4_48_28 A R G G G A T I G D Q Y Y F D Y	1
IGHV4-31_IGHJ4_48_29 A R D Q N C S G G S C Y S T D Y	1
IGHV4-31_IGHJ4_51_1503 A R D R G Y C S G G S C P Y F D Y	2
IGHV4-31_IGHJ4_54_10 A R G E E E Y G D G G V K Y Y F D Y	1
IGHV4-31_IGHJ4_57_6 A R V K I D Y Y D S S G Y Y R L F D Y	1
IGHV4-31_IGHJ5_30_4 A R G V R Y A Y M G	1
IGHV4-31_IGHJ5_36_3 A R D T R G T G W F D P	1
IGHV4-31_IGHJ5_42_10 A R G P P M I H P G W F D P	2
IGHV4-31_IGHJ5_42_9 A R A V R F L E W L G F D P	1
IGHV4-31_IGHJ5_45_659 A R A Y D S S G Y Y V R F D P	3
IGHV4-31_IGHJ5_51_645 A R D R D C S S T S C L N W F D P	1
IGHV4-31_IGHJ5_57_3 A R G R I T I F G V A Q L D D W F D P	1
IGHV4-31_IGHJ5_60_5 A R G G Q P G G A H Y Y G S L H W F D P	1
IGHV4-31_IGHJ6_42_4 A R S G I Y Y G S G S L D V	3
IGHV4-31_IGHJ6_45_5 A T S G Y S Y G T A Y Y M D V	2
IGHV4-31_IGHJ6_54_10 A R E G W V D T A M G W G H G M D V	1
IGHV4-31_IGHJ6_57_11 A R A P P D Y G D Y D Y Y Y Y G M D V	1
IGHV4-31_IGHJ6_57_12 A R S V R S S G P S Y Y Y Y Y Y M D V	1
IGHV4-31_IGHJ6_57_13 A R G P S E S G Y S Y G S Y Y Y M D V	1
IGHV4-34_IGHJ3_48_40 A R G L V R G K V K R D A F D I	1
IGHV4-34_IGHJ3_51_32 A R G Q R R I Q L W K G G A F D I	1
IGHV4-34_IGHJ3_54_25 A R G S L R G Q I I S L W D A F D I	1
IGHV4-34_IGHJ3_60_9 A R G R S S R Y S S S W Y V R D A F D I	1
IGHV4-34_IGHJ4_27_42 A R Y N Y D F D Y	1
IGHV4-34_IGHJ4_30_5745 A R G R I D Y F D Y	1
IGHV4-34_IGHJ4_30_73 A R G R R R Q W A Y	1
IGHV4-34_IGHJ4_33_124 A R G N R G G A F D Y	1
IGHV4-34_IGHJ4_33_125 A R G R S I V G P L Y	1
IGHV4-34_IGHJ4_33_126 A R I Q W L R V F D Y	2
IGHV4-34_IGHJ4_33_127 A R S A V S S G L G Y	1
IGHV4-34_IGHJ4_36_128 A R G K A Y S K A R D Y	2
IGHV4-34_IGHJ4_36_129 A S N I G G S G S T G Y	4
IGHV4-34_IGHJ4_36_130 A R A P G G Y A E F D Y	1
IGHV4-34_IGHJ4_36_3957 A R G G R S S G W V D Y	1
IGHV4-34_IGHJ4_39_152 A R G R R G Y S Y G Y E Y	1
IGHV4-34_IGHJ4_39_153 A R G P T T I A A R D D Y	1
IGHV4-34_IGHJ4_39_154 A R G G L L V A A T P T Y	1
IGHV4-34_IGHJ4_39_156 A R G R N W N D R Y F D Y	3
IGHV4-34_IGHJ4_39_157 A R G L G S Y G Y S F G Y	1
IGHV4-34_IGHJ4_39_158 A R K Y G D Y G G Y F D Y	1
IGHV4-34_IGHJ4_42_12507 A R G P Y Y Y G S G S Y A Y	1
IGHV4-34_IGHJ4_42_12653 A R G A Y Y Y D S S G L P Y	1
IGHV4-34_IGHJ4_42_146 A R G R R I A V A G I W G Y	1
IGHV4-34_IGHJ4_42_148 A R D P S T V T T Y Y F D Y	1
IGHV4-34_IGHJ4_42_149 A N R G Y S Y G R G A F D Y	2
IGHV4-34_IGHJ4_42_6573 A R G I A A R P G Y Y F D Y	3
IGHV4-34_IGHJ4_45_10235 A R V P R Y S S G W Y W V D Y	4
IGHV4-34_IGHJ4_45_147 A R D S S S G W Y A Y Y F D Y	1
IGHV4-34_IGHJ4_45_148 A R G K V R I V G A T T Y D Y	1
IGHV4-34_IGHJ4_45_149 A S A T Y C S G G S C T P D Y	1
IGHV4-34_IGHJ4_48_126 A R V G G Y Y G S G S E N F D Y	1
IGHV4-34_IGHJ4_48_127 A R Y L P R Q L E R R V Y F D Y	1
IGHV4-34_IGHJ4_48_128 A R G L G L L W F G E V Y F D Y	1
IGHV4-34_IGHJ4_48_129 A R G G G S S G W Y L D Y F D Y	1
IGHV4-34_IGHJ4_51_107 A R D D G G K Q Q L V R G G F D Y	1
IGHV4-34_IGHJ4_51_109 A R G R R E Y Q L L S A G Y F D Y	4
IGHV4-34_IGHJ4_54_4412 A R G T G D I V V V V A A T L F D Y	2
IGHV4-34_IGHJ4_54_75 A R A K Y P N W G G V W L N Y F D Y	1
IGHV4-34_IGHJ4_54_76 A R F P R C S G G S C Y P Y Y F D Y	1
IGHV4-34_IGHJ4_57_59 A R G K R D Y D I L T G Y Y S P F G Y	2
IGHV4-34_IGHJ4_57_60 A R S A G R S R R A V A G T R Y F D Y	1
IGHV4-34_IGHJ4_60_47 A R E R I T M V R G V I I P P R Y F D Y	2
IGHV4-34_IGHJ4_66_15 A R G C P Y Y D Y V W G S Y R Y H G H F D Y	1
IGHV4-34_IGHJ4_69_14 A R G R Q Y D Y V W G S Y R Q R G A D Y F D Y	1
IGHV4-34_IGHJ4_69_15 A R G R L G G Y D V V V V A A T V P T A F D Y	2
IGHV4-34_IGHJ4_69_16 A R G G K R G M I T S R S P N W G T Y Y F D Y	1
IGHV4-34_IGHJ4_72_9 A R G G V Q Y C S S T S C Y G T T V T T R V D Y	1
IGHV4-34_IGHJ4_75_8 A R G L G R F L E W L L Y Q T K P G P S V W F D Y	1
IGHV4-34_IGHJ5_36_31 A R A G I A A R W F D P	2
IGHV4-34_IGHJ5_39_46 A R I R G F R S A G F D P	1
IGHV4-34_IGHJ5_39_47 A R D S R P E G N W F D P	2
IGHV4-34_IGHJ5_51_2652 A R A F G P M V R G V S S W F D P	1
IGHV4-34_IGHJ5_51_33 A R E V L R Y G D Y T R N W F D P	1
IGHV4-34_IGHJ5_54_3439 A R D K G Y C S G G S C Y S W F D P	2
IGHV4-34_IGHJ5_54_44 A R G R R E Q Q L V H P R Y W F D P	1
IGHV4-34_IGHJ5_60_26 A R G R Y F D W F F S R L T S V G F D P	1
IGHV4-34_IGHJ5_63_18 A R A R R V Y S Y R L G G D L Y N W F D P	1
IGHV4-34_IGHJ5_66_9 A R G G A R P N Y Y G S G S P G Y N W F D P	2
IGHV4-34_IGHJ6_45_30 A R E G Y G D Y P H Y G M D V	1
IGHV4-34_IGHJ6_45_31 A R G T V A T I R Y Y Y M D V	1
IGHV4-34_IGHJ6_45_32 A R W F R Q Y Y Y Y Y G M D V	1
IGHV4-34_IGHJ6_48_42 A R G R G S T S V L P F Y M D V	1
IGHV4-34_IGHJ6_48_43C E S S L G E K L L L L L H G R	1
IGHV4-34_IGHJ6_48_44 A R G K Y A K Y S G S Y Y M D V	4
IGHV4-34_IGHJ6_51_36 A R G S R I T G T T Y Y Y Y M D V	1
IGHV4-34_IGHJ6_51_39 A R G R G R H R L R Y Y Y G M D V	1
IGHV4-34_IGHJ6_54_47 A R G R P F I T I L G G Y Y Y M D V	1
IGHV4-34_IGHJ6_54_48 A R E G I A A R S G F I Y Y G M D V	2
IGHV4-34_IGHJ6_60_43 A R G R A V R G Y S Y G S R Y Y Y M D V	3
IGHV4-34_IGHJ6_66_2879 A R G L G V C S G G S C Y S N Y Y Y G M D V	1
IGHV4-34_IGHJ6_66_31 A R G F C S G G S C Q R G G Y Y Y Y Y M D V	1
IGHV4-34_IGHJ6_69_20 A R R G E R G S S G W R A G A W Y Y Y G M D V	2
IGHV4-34_IGHJ6_69_21 A R S R T G G S G S Y Y N N Y Y Y Y Y G M D V	2
IGHV4-34_IGHJ6_69_22 A R G V A Y Y G S G S Y H Y Y Y Y Y Y Y M D V	2
IGHV4-34_IGHJ6_72_19 A R A T V G A R G S G W Y S P R G N H Y G M D V	2
IGHV4-34_IGHJ6_75_14 A R G V G D F W S G Y Y Q G N P Y Y Y Y Y Y M D V	1
IGHV4-39_IGHJ1_51_4 A R P H R S S S W S R A E Y F Q H	2
IGHV4-39_IGHJ3_30_432 A R H R A G A F D I	1
IGHV4-39_IGHJ3_36_5 A R R N D A V Y A F D I	1
IGHV4-39_IGHJ3_39_10 A R K P P K V R L A F D I	1
IGHV4-39_IGHJ3_42_17 A R H L P R P A Y D A F D I	1
IGHV4-39_IGHJ3_45_11 A R H Y Y G S G T D D A F D I	1
IGHV4-39_IGHJ3_45_12 A S G G Y S S G W L F A F D I	1
IGHV4-39_IGHJ3_48_14 A R L V V V V V A A T V A F D I	1
IGHV4-39_IGHJ3_48_15 A R P K S K L V G A T S A F D I	1
IGHV4-39_IGHJ3_54_8 A R H K E D Y Y G S G S V D A F D I	1
IGHV4-39_IGHJ3_54_9 A R T G M T G R S S G W F G A F D I	1
IGHV4-39_IGHJ3_60_10 A R H P Q Q R Y C G G D C Y S S A F D I	1
IGHV4-39_IGHJ3_63_2 A R H T R Q Y Y Y D S S A N T N G A F D I	1
IGHV4-39_IGHJ4_30_22 A R E R E L C V D Y	1
IGHV4-39_IGHJ4_33_50 A A D R S G N A G D Y	1
IGHV4-39_IGHJ4_33_51 A R L R R S S W Y Y D	1
IGHV4-39_IGHJ4_36_53 A R H G S S W Y M F D Y	1
IGHV4-39_IGHJ4_36_54 A R R W Q L L N Y F D Y	1
IGHV4-39_IGHJ4_36_55 A R H V S T L Y Y F D Y	1
IGHV4-39_IGHJ4_36_56 A R R V A S S N C L D Y	1
IGHV4-39_IGHJ4_36_59 A R R A T K S S S V T H	1
IGHV4-39_IGHJ4_36_60 T L A V A G T R W T D Y	1
IGHV4-39_IGHJ4_36_61 A R R G R T T G A F D Y	1
IGHV4-39_IGHJ4_36_62 A R H V K D S S W F D H	1
IGHV4-39_IGHJ4_36_63 A R R E I Q L W S F D Y	1
IGHV4-39_IGHJ4_39_10060 A R R N D F W S G Y F D Y	2
IGHV4-39_IGHJ4_39_67 A R R G Y Y Y D S S G S Y	1
IGHV4-39_IGHJ4_39_68 R D D P S S L I A A Q T T	1
IGHV4-39_IGHJ4_42_46 A R R P L W F G E S G L D Y	1
IGHV4-39_IGHJ4_42_47 A R R G V V G A T G S V D Y	1
IGHV4-39_IGHJ4_45_41 A R Q R K R W L Q L C Y F D Y	2
IGHV4-39_IGHJ4_45_42 A R H R E Q S I A A R A F D Y	1
IGHV4-39_IGHJ4_45_7706 A R G Y C S G G S C Y Y F D Y	1
IGHV4-39_IGHJ4_48_44 A S H R S R W I V G A T T I D Y	1
IGHV4-39_IGHJ4_48_45 A R L M E V R E L L L L Y F D Y	1
IGHV4-39_IGHJ4_51_39 A R R N D P G Y S Y G Y R Y F D S	2
IGHV4-39_IGHJ4_51_40 A T P R G Y C S S T S C S G F D Y	1
IGHV4-39_IGHJ4_51_42 A R Q V P R P D Y G D Y G G F D Y	2
IGHV4-39_IGHJ4_51_4785 A S L L G Y C G S T T C Y Y F D Y	3
IGHV4-39_IGHJ4_51_5423 A R V R S Y Y D S S G Y Y Y F D Y	1
IGHV4-39_IGHJ4_54_26 A R L Q Y Y D F W S G P R G Y F D Y	1
IGHV4-39_IGHJ4_54_27 A R H S G N H D Y G A K R V Y F D Y	1
IGHV4-39_IGHJ4_57_20 A R Q N P L G S G S Y Y A A Y Y F D Y	1
IGHV4-39_IGHJ4_57_21 A R R S A G S D F R P G N P D Y F D Y	1
IGHV4-39_IGHJ4_60_11 A R P G Y Y Y D S S G P P G V H Y F D Y	1
IGHV4-39_IGHJ4_60_12 A R R L E A V A G T G E T P N Y Y F D Y	1
IGHV4-39_IGHJ4_60_13 A R L P S R D Y Y D S S G Y S L Y F D Y	4
IGHV4-39_IGHJ4_60_14 A R H D P L Q R I A V A P R R G S F D Y	2
IGHV4-39_IGHJ4_60_15 A S Q V L W F A E S S W D S S F Y F D N	1
IGHV4-39_IGHJ4_66_4 A R L V G L W F G E L L P T S P V Y Y F D Y	1
IGHV4-39_IGHJ5_24_4 A T Q G L R P S	1
IGHV4-39_IGHJ5_30_8 V G D E L G R G M I	2
IGHV4-39_IGHJ5_33_12 A R R W S W P T F D L	2
IGHV4-39_IGHJ5_39_17 A S I S R I A A A A P R R	1
IGHV4-39_IGHJ5_39_18 A R H I E G S R I I A R T	2
IGHV4-39_IGHJ5_42_16 A R P Q Q L V R G S W F D P	1
IGHV4-39_IGHJ5_42_16C E T A A A G K R E L V R P	1
IGHV4-39_IGHJ5_42_17 A R L P D D G F W S G Y Y R	1
IGHV4-39_IGHJ5_45_14 A G S L Y D F W T G R W F D P	1
IGHV4-39_IGHJ5_45_15 A R H M G D G Y I L N W F H P	1
IGHV4-39_IGHJ5_48_18 A R H F A M I A D G E G W F D P	1
IGHV4-39_IGHJ5_48_19 A R E T S G Y Y T L Y N W F D P	1
IGHV4-39_IGHJ5_54_16 A R A V Y G S G S Y Y K E N W F D P	1
IGHV4-39_IGHJ5_57_12 A P Y L G Y C S S T S C Y A N W F D P	1
IGHV4-39_IGHJ5_60_14 A R P L P Y C S G G S C Y S D N W F D P	1
IGHV4-39_IGHJ5_63_2 A R A T G S Y D F W S G Y H T I N W F D P	2
IGHV4-39_IGHJ6_18_1 A R Q T G V	1
IGHV4-39_IGHJ6_39_11 A R H A L S M T Y G M D V	2
IGHV4-39_IGHJ6_48_16 A R R N R Y G D S G Y Y Y M D V	1
IGHV4-39_IGHJ6_48_17 A R L A G I T G T P P Y G M D V	1
IGHV4-39_IGHJ6_48_18 A R H E L V V V V A S W V M D V	2
IGHV4-39_IGHJ6_48_19 A R W G D G V N Y Y Y Y G M D V	1
IGHV4-39_IGHJ6_51_13 A K T T V T T T W Y Y Y Y Y M D V	1
IGHV4-39_IGHJ6_51_14 A R P V W F G K D Y Y Y D Y V D V	1
IGHV4-39_IGHJ6_54_11 A G I I T M N A R R Y Y Y Y G M D V	1
IGHV4-39_IGHJ6_54_12 A R Q V C S G G S C Y Q Y Y G M D V	1
IGHV4-39_IGHJ6_57_12 E M Q I R Y D S S G Y P G Y A D M D V	1
IGHV4-39_IGHJ6_60_1938 A R L G I A V A G T D Y Y Y Y Y G M D V	1
IGHV4-39_IGHJ6_60_6 A R H Y D F W S G L G L Y Y Y Y G M D V	1
IGHV4-39_IGHJ6_60_7 A R H F R G V T T P A G Y Y Y Y G M D V	1
IGHV4-39_IGHJ6_66_12 A R R G F S P Y S S S E I Y Y Y Y Y Y M D V	1
IGHV4-39_IGHJ6_66_13 A R H S P G R A V L M V Y A I S Y Y G M D V	2
IGHV4-39_IGHJ6_87_2 A R Q R M R Y Y D F W S G Y P D P T P Y Y Y Y Y Y G M D V	1
IGHV4-4_IGHJ1_48_1 A R S D D C P D W C L E Y F Q H	1
IGHV4-4_IGHJ3_33_6 A R P A A Y D A F D I	6
IGHV4-4_IGHJ3_42_14 A R L G A M E G H D A F D I	1
IGHV4-4_IGHJ3_45_14 A R N I Y S N Y V W N A F D I	1
IGHV4-4_IGHJ3_45_15 A R V G Y S T V T T S A F D I	1
IGHV4-4_IGHJ3_60_6 A R A H V L I D P V G Y Y W P G A I D I	1
IGHV4-4_IGHJ4_27_14 A R D R I G F D Y	1
IGHV4-4_IGHJ4_30_24 A R D L H G S K G N	1
IGHV4-4_IGHJ4_30_25 A R S D G Y N F D Y	1
IGHV4-4_IGHJ4_33_24 A G M V A T I N F D Y	2
IGHV4-4_IGHJ4_36_38 A R V G G S T S F F D Y	1
IGHV4-4_IGHJ4_36_39 A S G E W N L F S F D Y	1
IGHV4-4_IGHJ4_36_40 A R V G Y G D Y V L D Y	2
IGHV4-4_IGHJ4_36_41 A S V D T A M A P I D Y	1
IGHV4-4_IGHJ4_36_4695 A R E G I V G A T H D Y	1
IGHV4-4_IGHJ4_39_47 A R G D V D T A M V L D Y	1
IGHV4-4_IGHJ4_39_48 A R M V G G S R Y Y F D Y	1
IGHV4-4_IGHJ4_42_49 A S K R R R V V V T P P D Y	1
IGHV4-4_IGHJ4_42_50 A R V S L S G G N F L F D Y	1
IGHV4-4_IGHJ4_45_41 A R D F N Y Y D S S V P S G Y	1
IGHV4-4_IGHJ4_48_29 A R E G A D W N R G I K P F D Y	2
IGHV4-4_IGHJ4_48_30 A G N D I L T G L E A V D F D C	1
IGHV4-4_IGHJ4_48_31 A R D S S G W Y Y G L Y Y F D Y	1
IGHV4-4_IGHJ4_48_32 A R D S E S I A V A G G Q F D Y	1
IGHV4-4_IGHJ4_51_22 A R A L S Y D I L T G Y N E F D Y	1
IGHV4-4_IGHJ4_60_9 A R E A E A D Y D F W S G H T Y Y F D Y	1
IGHV4-4_IGHJ4_66_1 A R D R G R G G Y S Y G Y F L S P Q P L D Y	2
IGHV4-4_IGHJ5_39_7 A R S I R G G S N W F D P	2
IGHV4-4_IGHJ5_39_8 A R S Y S K W E N W F D P	1
IGHV4-4_IGHJ5_39_9 A R A Y S S S S D W F D P	1
IGHV4-4_IGHJ5_45_11 A R G G G S G W S G N W F D P	1
IGHV4-4_IGHJ5_45_12 A R P E F R N Y E G V W F D P	1
IGHV4-4_IGHJ6_30_206C E R L L L L R G R	1
IGHV4-4_IGHJ6_45_11 A R V V V A D H Y Y Y Y M D V	1
IGHV4-4_IGHJ6_48_16 A R D L G V V P Y Y Y Y G M D V	3
IGHV4-4_IGHJ6_54_13 A R S G I Y G G N G Y Y Y Y Y M D V	1
IGHV4-4_IGHJ6_57_11 A R D V R R W E L L N Y Y Y Y G M D V	1
IGHV4-4_IGHJ6_57_13 A R R G Y S Y G F G N Y Y Y Y Y M D V	2
IGHV4-4_IGHJ6_60_15 A R R E G G G E K G T Y Y Y Y Y Y M D V	1
IGHV4-4_IGHJ6_60_16 A R L L R S S G Y Y P S W Y Y Y Y M D V	1
IGHV4-4_IGHJ6_63_8 A R E Q G L G D D F W S G P N E G Y M D V	1
IGHV4-4_IGHJ6_69_5 A R V S L D Y G D Y F S S L S N P N Y Y M D V	2
IGHV4-59_IGHJ2_45_4 A R G V G E Q W L V W Y F D L	1
IGHV4-59_IGHJ3_54_17 A R E I Y Y Y D S S G P Q R A F D I	1
IGHV4-59_IGHJ3_75_1 A R G S E R T Y Y Y D S S G Y Y S I V F D A F D I	1
IGHV4-59_IGHJ4_30_32 A R Y N W N Y I D Y	1
IGHV4-59_IGHJ4_33_58 V K V G P G G Y F D Y	1
IGHV4-59_IGHJ4_33_7723 A R G G S Y R I F D Y	1
IGHV4-59_IGHJ4_39_85 A R G D E L W P Y Y F D Y	1
IGHV4-59_IGHJ4_42_70 A R G V D D S S G F A S D Y	1
IGHV4-59_IGHJ4_42_71 A R G Y V F W S G Y Y L D Y	1
IGHV4-59_IGHJ4_51_45 A R G K A L T N Y V H R G N F D Y	3
IGHV4-59_IGHJ4_54_34 A G G G G A S Y V F W G G Y S I D Y	2
IGHV4-59_IGHJ4_72_3 A R S G Y D I L T G Y Y K V Q V A P E Y Y F D Y	1
IGHV4-59_IGHJ5_51_25 A R G G Y S Y G Y S P T N W F D P	1
IGHV4-59_IGHJ6_36_1359 A R G A P T Y Y G M D V	2
IGHV4-59_IGHJ6_45_24 A S T Q G L Q D Y Y Y Y M D V	1
IGHV4-59_IGHJ6_48_17 A R G G R G E Y Y D Y F G M D V	2
IGHV4-59_IGHJ6_48_18 A R G E R R S G Y F H Y D M G V	1
IGHV4-59_IGHJ6_60_2495 A G R Y Y Y G S G S Y Y H Y Y Y G M D V	1
IGHV4-59_IGHJ6_63_2718 A R L G F D F W S G Y Y A H Y Y Y Y M D V	1
IGHV4-59_IGHJ6_75_5 A R G R W E L A A A G G D P I N Y Y Y Y Y Y M D V	1
IGHV4-61_IGHJ3_33_281 A R L T G N D A F D I	1
IGHV4-61_IGHJ3_36_13 A R E G W L R G A F D M	1
IGHV4-61_IGHJ3_39_10 A R A L K L G L Y A F D I	2
IGHV4-61_IGHJ3_42_13 A R E V G D S S G Y I F G I	1
IGHV4-61_IGHJ3_45_11 A S H Y Y D S S G L H A F D I	1
IGHV4-61_IGHJ3_45_12 A R D Y Y D Y V W V G A F D I	1
IGHV4-61_IGHJ3_48_10 A S G A L G W S S W Y A A F D I	1
IGHV4-61_IGHJ3_51_4 A T M Y Y D Y V W G S Y Y A F D I	2
IGHV4-61_IGHJ3_60_2 A R R K N Y Y G S G S Y Y S L D A F D I	1
IGHV4-61_IGHJ3_69_1 A R D L S L L T Y Y Y D S S G Y Y Y G A F D I	1
IGHV4-61_IGHJ4_24_5 A R D F P Q A Y	1
IGHV4-61_IGHJ4_36_42 A R Q M E R R P V I D Y	1
IGHV4-61_IGHJ4_36_43 A R E A V A T P T V D Y	1
IGHV4-61_IGHJ4_36_44 A R V S K P Y G D Y E D	1
IGHV4-61_IGHJ4_36_47 A R S S T S P T S A D Y	1
IGHV4-61_IGHJ4_36_48 A G P T G S S G W Y V Y	1
IGHV4-61_IGHJ4_39_40 A R D A Y S Y V H Y F D Y	1
IGHV4-61_IGHJ4_42_33 A R A D D F W S G A F L G Y	1
IGHV4-61_IGHJ4_42_34 A R R D S S S P E M V F D Y	1
IGHV4-61_IGHJ4_42_35 A R G G G S S S W Y H F D C	1
IGHV4-61_IGHJ4_42_37 A S N V D T A M G Y Y F D Y	2
IGHV4-61_IGHJ4_45_31 A R V L N S D G W Y G G F D Y	1
IGHV4-61_IGHJ4_45_32 A S S N V Y K G G I L P T D Y	1
IGHV4-61_IGHJ4_45_33 A R E N T G Y S Y G W R F D Y	1
IGHV4-61_IGHJ4_48_32 A R D S S G W Y Y G L Y Y F D Y	3
IGHV4-61_IGHJ4_48_34 A R I P W V P P K T P Y Y F D Y	1
IGHV4-61_IGHJ4_48_35 A R D L H D R I A A V Y Y F D Y	1
IGHV4-61_IGHJ4_51_21 A R G K A L T N Y V H R G N F D Y	1
IGHV4-61_IGHJ4_51_22 A R D L A E E G T P M P A F F D Y	1
IGHV4-61_IGHJ4_54_17 A R R H R G Y S G Y D Y V P H F D Y	2
IGHV4-61_IGHJ4_57_6 A R A P G M N Y D F W S G Y A N F D Y	2
IGHV4-61_IGHJ4_60_4 A R A G Y Y Y D S S G Y Y Y G L G F D Y	1
IGHV4-61_IGHJ4_60_5 A R E W G P D Y G D P R L P I Y Y F D Y	1
IGHV4-61_IGHJ5_27_5 A R G G W S L H S	1
IGHV4-61_IGHJ5_42_19 A R D S D D Y V W G S Y R L	2
IGHV4-61_IGHJ5_42_459 A R A Q S G S Y L G W F D P	1
IGHV4-61_IGHJ5_60_4 A R F P S V G G Y S G Y D S I N W F D P	1
IGHV4-61_IGHJ6_36_4 A R E P Y L G E M V D V	1
IGHV4-61_IGHJ6_42_14 A R D R G D G G T N G M D V	1
IGHV4-61_IGHJ6_42_892 A R E G G L Y Y Y Y G M D V	1
IGHV4-61_IGHJ6_48_12 A R D R T A M A L G Y Y Y M D V	2
IGHV4-61_IGHJ6_48_13 A R D S L Y S Y Y Y Y Y G M D V	1
IGHV4-61_IGHJ6_48_14 A G V T V T T G Y Y Y Y Y M D V	2
IGHV4-61_IGHJ6_51_10 V R S G G G S H W G Y Y Y Y M D V	1
IGHV4-61_IGHJ6_51_12 A R A P L L G Q L G S Y Y Y M D V	2
IGHV4-61_IGHJ6_54_10 A R D S G W Y G G Q Y Y Y H V M D V	1
IGHV4-61_IGHJ6_54_9 A R S S F S T V T T N Y Y Y G M D V	1
IGHV4-61_IGHJ6_57_17 A R V D Y S S G Q Y G Y Y Y Y Y M D V	7
IGHV4-61_IGHJ6_57_1700 A R A K Y D F W S G Y Y Y Y Y Y M D V	2
IGHV4-61_IGHJ6_60_20 A R E R V V A A T N D A Y Y Y Y G M D V	1
IGHV4-61_IGHJ6_60_20 A R E R V V A A T N D V Y Y Y Y G M D V	2
IGHV4-61_IGHJ6_60_21 A S Q S W E L R Y F E E G K H Y G M D V	2
IGHV4-61_IGHJ6_63_10 A R I G A L H D Y G D A A Y Y Y Y G M D V	1
IGHV4-61_IGHJ6_63_11 A R T N S E I D W N N E G W Y Y Y Y M D V	1
IGHV4-61_IGHJ6_66_10 A R A D A W G L G H G L V M P Y Y Y Y M D V	1
IGHV4-61_IGHJ6_66_12 A R D R A A A R R R G T N Y Y Y Y Y G M D V	1
IGHV4-61_IGHJ6_69_6 A R V R A A Y C G G D C Y S G Y Y Y Y Y M D V	1
IGHV4-61_IGHJ6_69_7 A R E S L R G G S S G Y Y S A Y Y Y Y G M D V	2
IGHV5-51_IGHJ2_24_10 A R D W Y F D L	1
IGHV5-51_IGHJ3_33_4 A R L A A G D A F D I	1
IGHV5-51_IGHJ3_39_22 A R M V R G A K G A F D I	7
IGHV5-51_IGHJ3_39_23 A S A L V G A Q H A F N I	5
IGHV5-51_IGHJ3_39_24 A R D R Y G Y T D A L D I	1
IGHV5-51_IGHJ3_42_17 A R H Y Y G G N D D A F D I	1
IGHV5-51_IGHJ3_45_2373 A R P P I A V A G D D A F D I	1
IGHV5-51_IGHJ3_45_42 A R H F Q Y S S G E N A F D I	5
IGHV5-51_IGHJ3_48_35 A R P G Q W E L P P E G A F D I	1
IGHV5-51_IGHJ3_48_36 A R S Y Y Y D S S G A Y A F D I	1
IGHV5-51_IGHJ3_48_37 A R R L S G S Y R P N D A F D I	2
IGHV5-51_IGHJ3_48_38 A R R P I P P Y P L N D A F D I	1
IGHV5-51_IGHJ3_48_39 A R R L S I G S S G H R A F D I	1
IGHV5-51_IGHJ3_48_40 A K V Q K M A T I R D R A F D I	2
IGHV5-51_IGHJ3_51_2138 A K Q G Y C S G G S C L D A F D I	1
IGHV5-51_IGHJ3_51_28 A R H G S Y Y Y D S S D D A F D I	2
IGHV5-51_IGHJ3_51_30 A R L E Y Q L L W K G W D A F D I	2
IGHV5-51_IGHJ3_54_1806 A R R G Y C S G G S C F S A A F D I	1
IGHV5-51_IGHJ3_57_17 A R H E L G V T G Y S Y G P W A F D I	1
IGHV5-51_IGHJ3_60_37 A R R G G Y Y D S S G Y Y Y D D A F D I	1
IGHV5-51_IGHJ3_60_711 A R P I G Q Y C S G G S C Y P D A F D I	1
IGHV5-51_IGHJ4_30_25 A R T S R G W Y D Y	2
IGHV5-51_IGHJ4_36_73 A T C R T D R S Y F D Y	1
IGHV5-51_IGHJ4_39_70 A R L L G E Q L V H F D Y	1
IGHV5-51_IGHJ4_39_72 A R H M G S S G W Y M D Y	2
IGHV5-51_IGHJ4_39_73 A R Q G G Y D Y D M I D Y	3
IGHV5-51_IGHJ4_42_7887 A R H R G Y S G Y D W V D Y	1
IGHV5-51_IGHJ4_42_79 A R W L E V A T I W A F D Y	1
IGHV5-51_IGHJ4_42_82 A G L L G F G D L L V F G Y	1
IGHV5-51_IGHJ4_42_83 A R G Y A G P S S H Y F D Y	1
IGHV5-51_IGHJ4_42_84 A R L R G M V R G G V F D Y	1
IGHV5-51_IGHJ4_42_85 A R L P L R D G D Y G F D Y	2
IGHV5-51_IGHJ4_45_54 A R T S S G S Y G G V P F D Y	2
IGHV5-51_IGHJ4_45_55 A R R S S G W P A S Y Y F D Y	1
IGHV5-51_IGHJ4_45_56 A R H T K Y S S N W R A G D Y	2
IGHV5-51_IGHJ4_45_57 A R G A S I A V A D S Q F D Y	2
IGHV5-51_IGHJ4_45_7526 A R Q Y Y Y D S S G Y S L G Y	2
IGHV5-51_IGHJ4_48_58 A R H V T P Y S S S S Y H L D Y	2
IGHV5-51_IGHJ4_48_60 A R H G T T V V T P I S S F D Y	1
IGHV5-51_IGHJ4_48_61 A S P S G S K N W N D G V V D Y	1
IGHV5-51_IGHJ4_51_30 A R I K N Y D I L T G P Y Y F D Y	1
IGHV5-51_IGHJ4_54_20 A R H S Y Y Y D S S G Y K R G F D Y	3
IGHV5-51_IGHJ4_54_21 A R R A R Q K Y Y Y D S S G S A D Y	2
IGHV5-51_IGHJ4_60_5 A R L Q G P K P G I A V A G T S G F D Y	1
IGHV5-51_IGHJ4_72_2 A R H G D S S L N L G Y C S G G S C S A G F D Y	1
IGHV5-51_IGHJ5_39_17 A R N I V G A T N W F D P	1
IGHV5-51_IGHJ5_42_23 A R L H S S S G E W L F D P	4
IGHV5-51_IGHJ5_45_22 A R L K V A Y S S S W D L T F	1
IGHV5-51_IGHJ5_54_10 A R H V A D I T G T T W G A W F D P	1
IGHV5-51_IGHJ5_60_6 A R R G D Y D F W S G Y P N G A W F D P	1
IGHV5-51_IGHJ6_42_15 A R Y G G Y L R L G Y M D V	2
IGHV5-51_IGHJ6_45_24 A R A A G T R Y Y Y Y G M D V	2
IGHV5-51_IGHJ6_45_25 A R L S S G W S G V Y Y M D V	1
IGHV5-51_IGHJ6_54_22 A R R S I T M V R G I Y Y Y G M D V	1
IGHV5-51_IGHJ6_57_28 A R T P K G G Y N Y W G Y Y Y Y M D V	2
IGHV5-51_IGHJ6_63_22 A R T L S R I T I F G V V T P L Y G M D V	1
IGHV5-51_IGHJ6_63_23 A R H D R D I I A V A G D Y Y Y Y G M D V	2
IGHV5-51_IGHJ6_72_5 A R H K E V G G D S S S W Y G D Y Y Y Y Y M D V	2
IGHV5-51_IGHJ6_72_6 A R H A L F I A A R R D S Q H S L Y Y Y G M D V	2
IGHV5-a_IGHJ3_30_1 A S I V A I H D D I	2
IGHV5-a_IGHJ3_39_4 A T P A G T A G D A F D I	1
IGHV5-a_IGHJ3_60_1 A R P P A T Y Y Y D S S G Y L D A F D I	1
IGHV5-a_IGHJ4_27_1 A R Q V V D S G Y	1
IGHV5-a_IGHJ4_33_24 A S D G S G W Y F D Y	2
IGHV5-a_IGHJ4_39_2 A R H N G Y H D S I F D Y	1
IGHV5-a_IGHJ4_42_5 A R L L Q D Y G D Y R W D Y	2
IGHV5-a_IGHJ4_42_7 A I S D V G I A A R H G D Y	1
IGHV5-a_IGHJ4_45_11 A R G W T G Y S S G W S G D Y	2
IGHV5-a_IGHJ4_48_5 A T E T Q I W S G Y Y S L G Y Y	2
IGHV5-a_IGHJ4_54_4 A R L S D C S G G S C N E D H D D Y	1
IGHV5-a_IGHJ4_57_1 A R G T Y Y Y G S G S Y Y R P D F D Y	1
IGHV5-a_IGHJ4_57_2 A R Q G S N T K P Y C S G G S C Y S N	1
IGHV5-a_IGHJ5_30_1 A R R L G S A A E P	1
IGHV5-a_IGHJ5_42_4 A R E G H S N H V G W F D P	1
IGHV5-a_IGHJ5_42_5 V R H S Y S S G A I L I D L	1
IGHV5-a_IGHJ5_57_1 A S T G Y Y D I L T G Y Y N G W F D P	1
IGHV5-a_IGHJ6_42_3 A S T N N W N D E Y G M D V	2
IGHV5-a_IGHJ6_48_4 A R P G S G S Y Y Y Y Y G M D V	2
IGHV5-a_IGHJ6_54_4 A R Q V A V V V G D Y S Y Y N M D V	1
IGHV5-a_IGHJ6_60_1 A T T G Y G S G S W Q S Y Y Y Y G M D V	3
IGHV5-a_IGHJ6_66_3 A R H E D Y Y D S S G Y P P Y Y Y Y G M D V	2
IGHV5-a_IGHJ6_72_1 A R Q L D G S V E S P I P G I D Y F Y Y G M D V	1
IGHV6-1_IGHJ3_54_1 A R G L H S S G W Y P L M V A F D I	1
IGHV6-1_IGHJ3_66_1 A R D R P R S V S S G W S P Y L H D A F D I	1
IGHV6-1_IGHJ4_36_2 A R Y D Y G D T G F D Y	1
IGHV6-1_IGHJ4_36_3 A G T H N S G L F C D H	2
IGHV6-1_IGHJ4_39_3 A R D P L W L D R G F D Y	1
IGHV6-1_IGHJ4_42_5 A R E E S S S Y Y P P L D Y	1
IGHV6-1_IGHJ6_57_134 A R D R G Y S G Y D Y Y Y Y Y G M D V	2
IGHV7-4-_IGHJ3_36_6 A R Y T V R D D A F D I	1
IGHV7-4-_IGHJ3_39_5 A R K A D D S V Y A L D I	2
IGHV7-4-_IGHJ3_45_4 A R V Y K T T V S R R A F D I	1
IGHV7-4-_IGHJ3_48_6 A R A V F Y Y D S E G D A F D I	1
IGHV7-4-_IGHJ3_51_9 A R V K G P A G Q R G D D A F D I	1
IGHV7-4-_IGHJ3_60_5 A R D P L I A V A G T W W R G F A F D I	3
IGHV7-4-_IGHJ4_24_4 A R S G D L D Y	2
IGHV7-4-_IGHJ4_27_10 A R G P A P P V Y	1
IGHV7-4-_IGHJ4_36_27 A R D P S P Y G G N D Y	1
IGHV7-4-_IGHJ4_39_25 A R E D P G S S G S L G Y	1
IGHV7-4-_IGHJ4_39_26 A I L G I A V A G T G D Y	2
IGHV7-4-_IGHJ4_39_28 A R V S D G Y S Y Y F D Y	1
IGHV7-4-_IGHJ4_39_29 A R E G R Y F D W Y F D Y	2
IGHV7-4-_IGHJ4_39_30 A R S P R G F L Y Y F D Y	4
IGHV7-4-_IGHJ4_42_28 A R A R S T V I T G G L G Y	1
IGHV7-4-_IGHJ4_42_29 A R R T G Y Y R A A L F D Y	3
IGHV7-4-_IGHJ4_42_30 A R G G G Y G N F I Y F D Y	1
IGHV7-4-_IGHJ4_42_31 A R A F V Y G S G S Y Y G Y	1
IGHV7-4-_IGHJ4_45_20 A R A V G S Y Y Y D L F S D Y	2
IGHV7-4-_IGHJ4_45_21 A R D P D I G L T A L G I D Y	2
IGHV7-4-_IGHJ4_48_15 A R D P I F S G S G W Y P M D Y	1
IGHV7-4-_IGHJ4_48_18 A R A L R F G E L S S L P L G Y	1
IGHV7-4-_IGHJ4_48_19 A R D P S S G W Y G S E G F D Y	1
IGHV7-4-_IGHJ4_54_8 A R V S D F W S G Y Y T V A D F D Y	2
IGHV7-4-_IGHJ4_57_10 A R V P V P Y D F W S G F P D H F D Y	3
IGHV7-4-_IGHJ4_60_1 A S E M I P Y Y D S S G Y Y S S D F D Y	1
IGHV7-4-_IGHJ4_63_2 A R D R G Y Y D S S G Y G L L K Y Y F D Y	1
IGHV7-4-_IGHJ5_39_8 A R D A G T M G H W F D P	2
IGHV7-4-_IGHJ5_57_5 A R R R S F L E W L P T R G N W F D P	1
IGHV7-4-_IGHJ5_57_5 A R R R S L L E W L P T R G N W F D P	1
IGHV7-4-_IGHJ5_75_1 A R D L T E M I T F G G V I V S P G W R D W F D P	4
IGHV7-4-_IGHJ6_30_4 A S G D F G Y M D V	1
IGHV7-4-_IGHJ6_42_4 A K G G T G Y Y Y Y Y M D A	1
IGHV7-4-_IGHJ6_42_4 A K G G T G Y Y Y Y Y M D V	1
IGHV7-4-_IGHJ6_45_6 A R D R G R D Y Y Y Y Y M D V	3
IGHV7-4-_IGHJ6_45_7 A R V E W P T P Y Y Y Y M D V	2
IGHV7-4-_IGHJ6_51_5 A R T L M G T R Y Y Y Y Y Y M D V	1
IGHV7-4-_IGHJ6_54_16 A R S R M T T V T Y Y Y Y Y Y M D V	1
IGHV7-4-_IGHJ6_63_8 A R G E Y S S S S G G A N Y Y Y Y Y T D V	1
IGHV7-4-_IGHJ6_63_9 A R A S D I L T G Y Y S Y Y Y Y Y Y M D V	1
IGHV7-4-_IGHJ6_69_5 A R E A V R Q R P D V N E D S Y Y Y Y Y M D V	2
VH1-14P_IGHJ4_45_1 R D M P I V V V V A A T L S T	1

## Sheet: Figure4-edges-sample1_time6
edge1	edge2
IGHV1-18_IGHJ6_75_15 A R R T G R V L K N G A A A G R N Y Y Y Y Y M D V	IGHV1-18_IGHJ6_75_15 A R R T G R V L K N G A V A G R N Y Y Y Y Y M D V
IGHV1-18_IGHJ5_39_27 A R A D G D I V P L F D P	IGHV1-18_IGHJ5_39_27 A R A D G D I V P L F G P
IGHV7-4-_IGHJ6_42_4 A K G G T G Y Y Y Y Y M D A	IGHV7-4-_IGHJ6_42_4 A K G G T G Y Y Y Y Y M D V
IGHV4-61_IGHJ6_60_20 A R E R V V A A T N D A Y Y Y Y G M D V	IGHV4-61_IGHJ6_60_20 A R E R V V A A T N D V Y Y Y Y G M D V
IGHV3-7_IGHJ6_45_25 A S L H R P S Y Y Y Y G M D I	IGHV3-7_IGHJ6_45_25 A S L H R P S Y Y Y Y G M D V
IGHV1-69_IGHJ4_75_1 A R S A R G Y N G Y D Y V D D L G Y S Y G Y L V Y	IGHV1-69_IGHJ4_75_1 A R S A R G Y S G Y D Y V D D L G Y S Y G Y L V Y
IGHV1-2_IGHJ5_60_16 A R E E V V V V V A A T E E G D W F D P	IGHV1-2_IGHJ5_60_16 A R E E V V V V V A A T E E G D W F R P
IGHV1-18_IGHJ4_36_92 A R P G V V G G W Y A Y	IGHV1-18_IGHJ4_36_92 A R P G V V G G W Y V Y
IGHV1-69_IGHJ4_48_79 A R D R Y Y D G S H Y F E S E H	IGHV1-69_IGHJ4_48_79 A R D R Y Y G G S H Y F E S E H
IGHV1-2_IGHJ4_36_110 A R E V G A A V A A D Y	IGHV1-2_IGHJ4_36_110 A R E V G A A V A V D Y
IGHV1-2_IGHJ3_60_14 A R E G I V V V P A A T A A G D A F D I	IGHV1-2_IGHJ3_60_14 A R E G I V V V P A A T A A G D V F D I
IGHV4-39_IGHJ5_42_16 A R P Q Q L V R G S W F D P	IGHV4-39_IGHJ5_42_16C E T A A A G K R E L V R P
IGHV3-7_IGHJ4_36_63 A R L Y N S V T T Y D Y	IGHV3-7_IGHJ4_36_63 T R L Y N S V T T Y D Y
IGHV1-69_IGHJ6_54_50 A R S I V V V I A P L G Y Y G M D I	IGHV1-69_IGHJ6_54_50 A R S I V V V I A P L G Y Y G M D V
IGHV3-11_IGHJ6_72_9 A R V G A Y C G G G S C Y S L Y Y Y Y Y Y M D V	IGHV3-11_IGHJ6_72_9 A R V G A Y C S G G S C Y S L Y Y Y Y Y Y M D V
IGHV3-53_IGHJ4_39_24 G G C M G S G C D Y F D Y	IGHV3-53_IGHJ4_39_24 G G C M G S G C D Y L D Y
IGHV1-18_IGHJ6_75_17 A R V R N H Y Y D S S G N H P R I Y Y Y Y Y M D V	IGHV1-18_IGHJ6_75_17 A R V R N X Y Y D S S G N H P R I Y Y Y Y Y M D V
IGHV1-18_IGHJ6_51_31 A R S P P T V N P Y Y Y H G M D V	IGHV1-18_IGHJ6_51_31 A R S P P T V N P Y Y Y H S M D V
IGHV7-4-_IGHJ5_57_5 A R R R S F L E W L P T R G N W F D P	IGHV7-4-_IGHJ5_57_5 A R R R S L L E W L P T R G N W F D P
IGHV1-69_IGHJ3_45_33 A R A S I A G A G I D A F D I	IGHV1-69_IGHJ3_45_33 A R A S I A V A G I D A F D I
IGHV3-7_IGHJ4_30_4897 A R G S G W L T D Y	IGHV3-7_IGHJ4_30_4897C E G Q W L A Y * L
IGHV1-18_IGHJ4_45_93 A R Q D S S G W Y R G P S D Y	IGHV1-18_IGHJ4_45_93 A R Q D S S S W Y R G P S D Y
IGHV1-18_IGHJ4_60_18 A R A R S S G G W V W G G S L K L F D Y	IGHV1-18_IGHJ4_60_18 A R A R S S S G W V W G G S L K L F D Y
IGHV3-73_IGHJ5_30_2 A A S V M G W F D P	IGHV3-73_IGHJ5_30_2C R F G D G L V R P
IGHV1-2_IGHJ4_15_96 A R V D Y	IGHV1-2_IGHJ4_15_96C E S R L
IGHV1-8_IGHJ6_51_27 A R E R P G S T G Y Y Y Y Y M D V	IGHV1-8_IGHJ6_51_27 A R E R P G S T R Y Y Y Y Y M D V

## Sheet: Figure4-vertex-sample1-time24
Var1	Freq
IGHV1-18_IGHJ1_45_9 A R D G I A V A G T P P S Q H	3
IGHV1-18_IGHJ3_33_6 A R G Q D R D A F D I	1
IGHV1-18_IGHJ3_36_16 A R P R G P R N A F D I	1
IGHV1-18_IGHJ3_39_21 A R F N S G W N D A F D I	2
IGHV1-18_IGHJ3_45_23 A R A R R P V P I V D A F D I	1
IGHV1-18_IGHJ3_45_24 A R V C S R Y S Y D D A F D I	4
IGHV1-18_IGHJ3_48_18 A R A E R Y F D W L L S A F D I	1
IGHV1-18_IGHJ3_48_19 A R D P R Y S G T E N D A F D I	1
IGHV1-18_IGHJ3_48_20 A R D V W G S Y R G D G A F D I	5
IGHV1-18_IGHJ3_51_34 A S G K R W L Q L N G H E A F D I	2
IGHV1-18_IGHJ3_51_35 A R V D T G A Y G G N I D A F D I	1
IGHV1-18_IGHJ3_54_17 A R Q K Y V W G S Y R S D D A F D I	1
IGHV1-18_IGHJ3_54_18 A R D C K L E L R L P P N D A F D I	1
IGHV1-18_IGHJ3_54_19 V R Q S Y V R G S Y H P D D A L D I	2
IGHV1-18_IGHJ3_54_20 A R V V D Y Y D S S G G G D A F D I	1
IGHV1-18_IGHJ3_63_551 A R D L R S N Y Y G S G S Y Y D D A F D I	2
IGHV1-18_IGHJ3_69_3 A R D P D H L A Y C G G D C Y G P D D A F D I	1
IGHV1-18_IGHJ3_69_3 A R D P D H L A Y C G G D C Y S P D D A F D I	3
IGHV1-18_IGHJ4_24_11 A R G L A H D Y	1
IGHV1-18_IGHJ4_30_3383 A R S G P Y Y F D Y	2
IGHV1-18_IGHJ4_33_66 A R G P N Y Y T I D Y	2
IGHV1-18_IGHJ4_33_69 A V W A L A P N F D Y	1
IGHV1-18_IGHJ4_33_70 A R D Q H G L G P N Y	1
IGHV1-18_IGHJ4_33_71 A R V L N W N Y I D Y	1
IGHV1-18_IGHJ4_33_7176 A R D Y R W E P F D Y	1
IGHV1-18_IGHJ4_36_89 A R A L D V W N P F D Y	1
IGHV1-18_IGHJ4_36_99 A R V G E W Q L A G D Y	1
IGHV1-18_IGHJ4_39_103 A R D G L S S G S Y Y A Y	2
IGHV1-18_IGHJ4_39_104 A R D I A V A G F V G G Y	1
IGHV1-18_IGHJ4_39_95 A R E P L Y G D L P T D Y	3
IGHV1-18_IGHJ4_39_96 A R P F R G S G S P I D Y	5
IGHV1-18_IGHJ4_42_103 A L T L A D P G G Y Y F D Y	2
IGHV1-18_IGHJ4_42_104 A R P S Y Y D S S G P Q G Y	2
IGHV1-18_IGHJ4_42_11363 A R G A E Y S S S S D F D Y	2
IGHV1-18_IGHJ4_45_100 A R D N R A Y Y D S S G H D Y	2
IGHV1-18_IGHJ4_45_101 A R D R I T M V R G V I P F Y	1
IGHV1-18_IGHJ4_45_102 A R D L W V Y S N H G S L D Y	1
IGHV1-18_IGHJ4_45_103 A R D H L N Y Y D S S G H S H	5
IGHV1-18_IGHJ4_45_1557 A R V N Y Y G S G S Y N F D Y	1
IGHV1-18_IGHJ4_45_97 A R C P R V G S G W Y E L D Y	3
IGHV1-18_IGHJ4_45_98 A R D L S A V A G I Y Y F D Y	5
IGHV1-18_IGHJ4_45_99 A R D L A G Y D S S G Y L N Y	1
IGHV1-18_IGHJ4_48_87 A R V I M I T F G G R P R M D Y	2
IGHV1-18_IGHJ4_48_93 A W G R N Y Y D S S G Y Y F D Y	1
IGHV1-18_IGHJ4_51_66 A R G A R E R N I S G Y F P P D Y	2
IGHV1-18_IGHJ4_51_71 A R S R G I T M I V P D Y Y F D Y	11
IGHV1-18_IGHJ4_54_59 A R D R V D I V A T I L S P G L D Y	1
IGHV1-18_IGHJ4_63_11 A R E A D I L T G Y Y L S H Y S H F F D Y	1
IGHV1-18_IGHJ4_66_11 A R T Q L A K R I L I V V V V A A Y Y F D Y	1
IGHV1-18_IGHJ4_72_1 A R D G G A G Y Y D F W S G Y L P L V R Y F D Y	1
IGHV1-18_IGHJ4_81_2 A R D P Q P L L R F L E W L L Y S L E N P Q P S F D Y	1
IGHV1-18_IGHJ5_33_1587 A R E G G L S W F D P	4
IGHV1-18_IGHJ5_36_21 A R V S R G W G I V G S	2
IGHV1-18_IGHJ5_42_24 A R T S Y G S R P N W F D V	3
IGHV1-18_IGHJ5_45_39 A R Q P R A V R G V N W F D P	1
IGHV1-18_IGHJ5_51_26 A R D S R P T Y Y Y D S S G F D P	1
IGHV1-18_IGHJ5_51_27 A R G G G I A V A G T L N W F D P	3
IGHV1-18_IGHJ5_54_24 A R P F R Q V R Y G G N G G W F D P	1
IGHV1-18_IGHJ5_60_10 A R A T R E G Y P A R G I A A R W F D P	1
IGHV1-18_IGHJ5_60_11 A R D S Y I G Y C S S T S C Q N W F D P	1
IGHV1-18_IGHJ5_72_4 A R V G L D R G S L G Y C S S T S C P N W F D P	1
IGHV1-18_IGHJ6_39_13 A R D A P T I G T Y M D V	2
IGHV1-18_IGHJ6_39_15 A R M N W N F Y Y Y M D V	3
IGHV1-18_IGHJ6_39_15C E N E L E L L L L H G R	1
IGHV1-18_IGHJ6_45_22 A N G P I R G Y S Y G S L D V	1
IGHV1-18_IGHJ6_48_31 A R D Q E S G Y D S D H G M D V	1
IGHV1-18_IGHJ6_48_36 A S A A P P I S N Y Y Y Y M D V	3
IGHV1-18_IGHJ6_51_33 A R A E T G T T H Y Y Y Y Y M D V	6
IGHV1-18_IGHJ6_51_34 A R L A V T A P T Y Y Y Y Y M D V	6
IGHV1-18_IGHJ6_54_31 A R H T T T V V T E H Y Y Y G M D V	1
IGHV1-18_IGHJ6_54_32 A R G I A A A F P R Y Y Y Y G M D V	2
IGHV1-18_IGHJ6_57_40 A R D R E V V I G N Y Y Y Y Y G M D V	1
IGHV1-18_IGHJ6_60_33 A R D R Y G S G S Y A Y Y Y Y Y G M D V	1
IGHV1-18_IGHJ6_63_46 A R S V E T G G R W L G D Y Y Y Y Y M D V	1
IGHV1-18_IGHJ6_63_52 A R D F Y S G Y D R P Q Y Y Y Y Y G M D V	1
IGHV1-18_IGHJ6_66_25 A R Y S S S S W W A L D P S R V P A Y M D V	2
IGHV1-18_IGHJ6_69_23 A R V G G E I S Y C S G G S C R I T T G M D V	3
IGHV1-18_IGHJ6_69_25 A R E S Y C G G D C Y S K W D Y Y Y Y Y I D V	1
IGHV1-18_IGHJ6_69_25 A R E S Y C G G D C Y S K W D Y Y Y Y Y M D V	2
IGHV1-18_IGHJ6_72_14 A R V G T P G Y C S S T S C Q D Y Y Y Y Y M D V	1
IGHV1-18_IGHJ6_72_17 A R D G V V V R G V I G P K P P W R N Y G M D V	3
IGHV1-18_IGHJ6_75_18 A R A A P P Y C G G D C Y P P L F P Y Y Y G M D V	4
IGHV1-18_IGHJ6_75_19 A R D P H Y D I L T G Y Y S P T S Y Y Y Y G M D V	1
IGHV1-18_IGHJ6_75_20 A R A L S Y S S S W Y Q G L Q K D Y Y Y Y Y M D V	1
IGHV1-18_IGHJ6_75_21 A R G S Y C S S T S C Y T E F V A Y Y Y Y G M D V	2
IGHV1-18_IGHJ6_78_9 A R D D P R E L R F L E W L S P S G Y Y Y Y G M D V	1
IGHV1-18_IGHJ6_87_2 A R D G G G H C T N G V C S S G R A K G V Y Y Y Y Y M D I	2
IGHV1-2_IGHJ1_51_4 A R G T E E S S G W D G G Y F Q H	1
IGHV1-2_IGHJ1_54_2 A R A H Q I A V A G N R R R Y F Q H	3
IGHV1-2_IGHJ2_48_10 A R D P G D P R G D Y W Y F N L	1
IGHV1-2_IGHJ2_51_4 A R D S G Q W L V P R N W Y F D L	1
IGHV1-2_IGHJ3_33_11 A R I G D V G A F D I	2
IGHV1-2_IGHJ3_33_573 A R A T Y S D A F D I	3
IGHV1-2_IGHJ3_36_22 A R S R V T S D A F D I	2
IGHV1-2_IGHJ3_39_13 A R V N T M I H D A F D I	1
IGHV1-2_IGHJ3_48_32 A R G S W V T T L T A D A F D I	1
IGHV1-2_IGHJ3_48_33 A R G D T M V R G V N D A F D I	4
IGHV1-2_IGHJ3_51_15 A R A E Q W R E G R G P N A F D I	2
IGHV1-2_IGHJ3_54_12 A R V D S S S W Y T E L S Y A F D I	4
IGHV1-2_IGHJ3_57_19 A R R G H C S G G S C Y P P G A F D I	2
IGHV1-2_IGHJ3_60_15 A R D Y F K T S T Q W L V T S D A F D I	2
IGHV1-2_IGHJ4_15_3 A A G N Y	5
IGHV1-2_IGHJ4_24_7 A R G R R W D Y	1
IGHV1-2_IGHJ4_24_8 A R I T F S D Y	4
IGHV1-2_IGHJ4_27_31 A T A T I S L D Y	2
IGHV1-2_IGHJ4_30_56 A R P L I E E F D Y	3
IGHV1-2_IGHJ4_30_57 A M T L L Q I Y D Y	5
IGHV1-2_IGHJ4_33_6355 A R G Y G D Y Y F D Y	3
IGHV1-2_IGHJ4_33_65 T R V T A N W D F D S	1
IGHV1-2_IGHJ4_33_72 A S R V W P R P F D Y	1
IGHV1-2_IGHJ4_33_73 A R V G I T E D F D Y	1
IGHV1-2_IGHJ4_33_74 A R G G I A V A F D Y	1
IGHV1-2_IGHJ4_36_105 A S G V V G A A L F D Y	1
IGHV1-2_IGHJ4_36_106 A R N N F K S S W Y R N	1
IGHV1-2_IGHJ4_36_120 A R T D G G G L L M H Y	2
IGHV1-2_IGHJ4_39_131 A R D L S S A A G T P G Y	2
IGHV1-2_IGHJ4_39_132 A R D Q G Y S Y P R P G Y	2
IGHV1-2_IGHJ4_39_133 A R T P Y D S S G Y Y R D	1
IGHV1-2_IGHJ4_39_134 A R E R T T V T T L L H Y	7
IGHV1-2_IGHJ4_39_135 A R D V S S S I V G Y D Y	4
IGHV1-2_IGHJ4_39_136 A R P H H Y D S S G Y S H	1
IGHV1-2_IGHJ4_39_137 A V S S S W Y L Y Y F D Y	3
IGHV1-2_IGHJ4_42_130 A R D S I Y G S G S S F D Y	1
IGHV1-2_IGHJ4_42_131 A R D S D Y S N Y F D F D Y	3
IGHV1-2_IGHJ4_42_139 A R A P R G Y S Y G K F D Y	1
IGHV1-2_IGHJ4_42_140 A R D Q G S G W Y M G V G Y	3
IGHV1-2_IGHJ4_42_141 A R D R G Y S Y G Y L R D Y	3
IGHV1-2_IGHJ4_45_109 A R L L L V T S R N R L F D Y	1
IGHV1-2_IGHJ4_45_110 A R G R E S I T I F G Y F D Y	4
IGHV1-2_IGHJ4_45_111 A R V V T M V R G V I P L D Y	1
IGHV1-2_IGHJ4_48_86 A R G G A V I V G A T G Y F D Y	2
IGHV1-2_IGHJ4_48_87 A R A Q F S N G D Y A F G L D Y	3
IGHV1-2_IGHJ4_48_88 A R D A G G A V A A V Y Y F D Y	2
IGHV1-2_IGHJ4_48_88 A R N A G G A V A A V Y Y F D Y	1
IGHV1-2_IGHJ4_51_74 A R D Y T T V V T P R T A G F D Y	4
IGHV1-2_IGHJ4_51_75 A R E G Y C S S T S C W G T F D Y	2
IGHV1-2_IGHJ4_57_33 A R E P K S G Y S S S W R E G H F D Y	1
IGHV1-2_IGHJ4_57_38 A R G K G M G Y C S G G S C S N T D Y	2
IGHV1-2_IGHJ4_60_25 A R V N V S S G R K I V I N R Y Y F D Y	1
IGHV1-2_IGHJ4_60_26 A R D F G G D Y V W G S Y R Y G G F D Y	1
IGHV1-2_IGHJ4_69_3 A R A E P R A P P R L L W F G E S I P Y F D Y	2
IGHV1-2_IGHJ5_30_15 A S P F G E L H W G	1
IGHV1-2_IGHJ5_36_25 A R L Y Y D S S A I G G	2
IGHV1-2_IGHJ5_42_2326 A R A D Y G D Y G A W F D P	1
IGHV1-2_IGHJ5_45_38 A R D T P S N T V T V W F D P	1
IGHV1-2_IGHJ5_51_26 A R I Y N I L T G Y G Y K W F D P	2
IGHV1-2_IGHJ5_54_33 A R D T V G L Y S Y G Y S N W F D P	1
IGHV1-2_IGHJ5_60_14 A R D P P N Y Y D S S G Y Y F N W F D P	4
IGHV1-2_IGHJ6_33_7 A R V R R P Y G M D V	2
IGHV1-2_IGHJ6_36_11 A R T G T K G D Y M D V	2
IGHV1-2_IGHJ6_42_22 A R G Y S Y G H I Y G M D V	1
IGHV1-2_IGHJ6_51_2424 A R E Y Y D I L T G Y P Y G M D V	2
IGHV1-2_IGHJ6_51_36 A R G F H V L E W L H Y Y G M D V	2
IGHV1-2_IGHJ6_54_40 A S K I E G S Y R Y A Y Y Y Y M D V	1
IGHV1-2_IGHJ6_54_41 A S P D R G C T N G V C Y Y Y M D V	3
IGHV1-2_IGHJ6_54_42 A R A Y S S S W G G R G R G Y M D V	7
IGHV1-2_IGHJ6_57_51 A S K I E G S Y R Y A Y Y Y Y Y M D V	2
IGHV1-2_IGHJ6_60_25 A R D R L R L G E L L T R N Y Y G M D V	3
IGHV1-2_IGHJ6_69_19 A R Q G S L N C S G G S C Y S T Y Y Y Y M D V	1
IGHV1-2_IGHJ6_72_12 A R G S N I V V V P D N G R Y Y Y Y Y Y G M D V	1
IGHV1-2_IGHJ6_72_9 A R D N S A V L R F L E W L L Y D K G Y G M D V	1
IGHV1-24_IGHJ2_42_2 A T A P V G T P N W Y F D L	2
IGHV1-24_IGHJ4_21_4 A T I S F D Y	1
IGHV1-24_IGHJ4_30_11 A T G I V V V M R Y	2
IGHV1-24_IGHJ4_33_21 A T A P E Q W L P D Y	1
IGHV1-24_IGHJ5_36_5 A M D N S G Y N W F D P	1
IGHV1-24_IGHJ5_57_5 A T D P G C S G G S R Y R E H W F D P	1
IGHV1-24_IGHJ6_42_8 A T P A R S N Y Y Y Y M D V	2
IGHV1-3_IGHJ3_33_2 A R E G G N D A F D I	1
IGHV1-3_IGHJ4_33_21 A R E G S S G V F D H	1
IGHV1-3_IGHJ4_48_12 A R D I R R Y S S S W Y G F D Y	2
IGHV1-3_IGHJ4_48_313 A R G Y C S R T S C Q Y Y F D Y	1
IGHV1-3_IGHJ4_51_12 A R S D I V V V V A A T N Y F D Y	1
IGHV1-3_IGHJ4_54_8 A R D R I T M V R G V M D Y Y F D Y	1
IGHV1-3_IGHJ4_57_10 A R G L R V G D Y V W G S Y R P F N Y	1
IGHV1-3_IGHJ4_60_6 A R D Q I F G V V I G R M G M Y Y F D Y	1
IGHV1-3_IGHJ5_60_3 A S S S V D Y D F W S G Y Y T G W F D P	2
IGHV1-3_IGHJ6_81_1 A R A L P Y V L R F L E W L P S H N L Y Y Y Y G M D V	2
IGHV1-3_IGHJ6_87_1 A S S T T P T E D I V V V V A A T L W P N Y Y Y Y G M D V	1
IGHV1-46_IGHJ3_36_118 A R D G Y N Y S A F D I	4
IGHV1-46_IGHJ3_39_16 A R E I T M V R G A F D I	1
IGHV1-46_IGHJ3_45_19 A R A Q W E L L G D D A F D I	6
IGHV1-46_IGHJ3_51_14 A R D P P G Y S S E D D D A F D I	3
IGHV1-46_IGHJ3_57_8 A R P Q N D Y G D Y R S L G D A F D I	2
IGHV1-46_IGHJ3_66_2 A R D D R D I V V V V A A T V L T G A F D I	3
IGHV1-46_IGHJ4_33_3900 A R D D G D Y L L D Y	2
IGHV1-46_IGHJ4_33_43 A T G T T V V P F D Y	2
IGHV1-46_IGHJ4_36_57 A R D S R G V V G F G Y	1
IGHV1-46_IGHJ4_36_62 T R D S L N G T S S V Y	1
IGHV1-46_IGHJ4_36_63 A R D E A A A E G I C Y	4
IGHV1-46_IGHJ4_36_64 A R D S R A M P R F D Y	1
IGHV1-46_IGHJ4_39_66 A R D V G G S G W Y W G Y	1
IGHV1-46_IGHJ4_39_68 A S W G S S P G L V F D Y	1
IGHV1-46_IGHJ4_39_69 A R E G I A V A G T T D Y	1
IGHV1-46_IGHJ4_42_64 A R P S Y Y D S S G P Q G Y	1
IGHV1-46_IGHJ4_42_65 A R G D V G F G E S N A D Y	4
IGHV1-46_IGHJ4_42_66 A R G A A V L G Q W T L D Y	1
IGHV1-46_IGHJ4_45_610 A R V R S Y Y D S S G Y W G Y	6
IGHV1-46_IGHJ4_45_63 A R V F D D S S G Y P T F D Y	1
IGHV1-46_IGHJ4_48_44 A R G A Y D S S G Y Y F Q H D Y	3
IGHV1-46_IGHJ4_51_36 A R A L L R A W S D S S G Y P D Y	1
IGHV1-46_IGHJ4_51_38 A R G V Y K S R G Y S Y G S W D Y	2
IGHV1-46_IGHJ4_54_23 A R D Y G P Q Y S G S Y L G G F D Y	1
IGHV1-46_IGHJ4_54_24 A R G R F T A M V R P E L G P G G Y	1
IGHV1-46_IGHJ5_33_8 G T N H V D E W V A L	1
IGHV1-46_IGHJ5_51_13 A R V P L G C T S T S C S L I D P	1
IGHV1-46_IGHJ5_51_14 A R E G G V A A A G T G G W F D P	1
IGHV1-46_IGHJ6_45_12 A R P H F S S P G Y Y G M D V	1
IGHV1-46_IGHJ6_48_15 A R S P L G V V V V A A W M D V	1
IGHV1-46_IGHJ6_54_22 A S G D I L T P N Y Y Y Y Y Y M D V	3
IGHV1-46_IGHJ6_60_21 A R D Q T I A A A G M D Y Y Y Y G M D V	1
IGHV1-46_IGHJ6_63_20 A R D A T Y P I S Y Y S G A Y Y Y Y M D V	1
IGHV1-46_IGHJ6_63_21 A R V V T M V R G V G A D Y Y Y Y G M D V	2
IGHV1-46_IGHJ6_63_22 A R S K S P K L S P T T L V P Y Y N M D V	3
IGHV1-46_IGHJ6_84_3 A R N S N G Y Y D Y V W G S Y R Y T G A Y Y Y Y G M D V	3
IGHV1-58_IGHJ3_42_3 A A E G G R E L L N A F D I	2
IGHV1-58_IGHJ6_42_1 A A G V K S Q L S K V M D V	1
IGHV1-69_IGHJ2_51_10 A S G Y D F W S G L H Y W Y F D L	1
IGHV1-69_IGHJ3_36_117 A R S G S Y L D A F D I	6
IGHV1-69_IGHJ3_39_17 A R E I T M V R G A F D I	1
IGHV1-69_IGHJ3_39_20 A S G P P Y V T D A F D I	1
IGHV1-69_IGHJ3_39_21 A R R A R G S Y G A F D I	3
IGHV1-69_IGHJ3_42_30 A K A P K G Y F G D A F D I	1
IGHV1-69_IGHJ3_48_36 A R R R G Y S G Y D L Y A F D I	2
IGHV1-69_IGHJ3_48_37 A R G G I V A T I S E D A F D I	1
IGHV1-69_IGHJ3_51_24 A R V D T G A Y G G N I D A F D I	1
IGHV1-69_IGHJ3_51_25 A T Y D D S G Y Y P P T D A F D I	4
IGHV1-69_IGHJ3_57_20 A R D K F P F S S A G L S W E A F D I	2
IGHV1-69_IGHJ3_57_22 A R E W K D I V V V V A D L D A F D I	1
IGHV1-69_IGHJ3_57_23 A R S E F Y Y D S S G Y Y Y D A F D I	1
IGHV1-69_IGHJ3_63_11 A R E T Q S Y Y D I L T G L D G D A F D I	1
IGHV1-69_IGHJ4_24_11 A R V A G T V Y	4
IGHV1-69_IGHJ4_33_62 A R D Y R W E P F D Y	1
IGHV1-69_IGHJ4_36_78 A S S L I A V T R F D Y	1
IGHV1-69_IGHJ4_39_100 A R G R G S G D Y Y F D Y	1
IGHV1-69_IGHJ4_39_101 A R A K V E Q Y Y D N T Y	2
IGHV1-69_IGHJ4_39_91 A R G R V V G A T N F D Y	1
IGHV1-69_IGHJ4_39_99 A R A T N S Y G W A F D Y	1
IGHV1-69_IGHJ4_42_108 A R G R L G V V I I P F D Y	1
IGHV1-69_IGHJ4_42_109 A R E T G P V W K W L L F Y	2
IGHV1-69_IGHJ4_42_110 A S S W G R Y G D L C F D Y	3
IGHV1-69_IGHJ4_42_118 A R R K Y G Y S Y G H F D Y	1
IGHV1-69_IGHJ4_42_119 A R D N G I L L W S H F D C	1
IGHV1-69_IGHJ4_42_120 A R E G W L Q S T A Y F D Y	1
IGHV1-69_IGHJ4_45_110 A S E P V A G L T W Y Y F D Y	1
IGHV1-69_IGHJ4_45_111 A R V E M D G Y N P G V I D Y	2
IGHV1-69_IGHJ4_45_112 A R D Y A S S S W F Q P A G Y	1
IGHV1-69_IGHJ4_45_113 A S A T G S G W P R Y Y F D Y	2
IGHV1-69_IGHJ4_45_114 A R L A Q K Y Q L P G P F D Y	1
IGHV1-69_IGHJ4_45_115 A R G P P A A I K V A P F D Y	3
IGHV1-69_IGHJ4_45_116 A R V G S L V G A T T Y S D Y	4
IGHV1-69_IGHJ4_45_117 A R E G D C S S T S C Y A H Y	2
IGHV1-69_IGHJ4_45_117 V R E G D C S S T S C Y A H Y	1
IGHV1-69_IGHJ4_45_118 A S Y V V R G V I S S W F D Y	2
IGHV1-69_IGHJ4_45_97 A A P N D R S S G Y S S F D Y	1
IGHV1-69_IGHJ4_48_76 A R E S P P Y C G G D C Y F D Y	1
IGHV1-69_IGHJ4_48_85 A R D N P R G G S Y P E G F D Y	1
IGHV1-69_IGHJ4_51_5771 A R W G Y Y D S S G Y Y Y D F D Y	1
IGHV1-69_IGHJ4_51_61 A R D L R R Y C S S T S C P F D Y	11
IGHV1-69_IGHJ4_51_70 A R G E V V P A A I D G S Y F D Y	1
IGHV1-69_IGHJ4_51_71 A R R Q Y Y D I L T G Y F P L G Y	1
IGHV1-69_IGHJ4_51_72 A R N R W S Q H A G K D G Y F D Y	1
IGHV1-69_IGHJ4_54_54 A S G S K Y Y Y D S S G L F G L D Y	3
IGHV1-69_IGHJ4_54_55 A R V G S P P E L W F G S Y Y F D Y	1
IGHV1-69_IGHJ4_54_56 A R F N L V D C S D G S C Y T L D Y	1
IGHV1-69_IGHJ4_54_56 A R F N L V D C S G G S C Y T L D Y	1
IGHV1-69_IGHJ4_57_41 A R D Q G S Y Y G S G S Y Y N P F D Y	1
IGHV1-69_IGHJ4_60_17 A R D Q I F G V V I G R M G M Y Y F D Y	1
IGHV1-69_IGHJ4_60_20 A S P D P N Y T G I V G P V G E A F D Y	1
IGHV1-69_IGHJ4_60_21 A R S G P L E Y C T G G G C Y S T F A N	1
IGHV1-69_IGHJ4_60_22 T R A P G S P D L Y V G V M G Y Y F D Y	1
IGHV1-69_IGHJ4_60_23 A R A L W A G C Y Y D S S G Y C Q F D Y	1
IGHV1-69_IGHJ4_63_11 A S Q I G Y C S S T S Q G D C Y T Y F D Y	2
IGHV1-69_IGHJ4_69_3 A R G K D C S S T S C Y V R G Y S Y G S F D Y	1
IGHV1-69_IGHJ4_75_2 A T Q R Y Y Y D S S G Y Y P K T Q R H H P L P V Y	1
IGHV1-69_IGHJ5_21_4 A R D G Y K H	1
IGHV1-69_IGHJ5_27_13 A S A L D W F D P	3
IGHV1-69_IGHJ5_33_12 A R D P A L G I F S P	1
IGHV1-69_IGHJ5_39_35 A R G L A Y Q Q R L L D L	6
IGHV1-69_IGHJ5_45_38 A R A R W V R G V M G W F D P	1
IGHV1-69_IGHJ5_48_32 A R D L F Q G G Q W L V R F D P	2
IGHV1-69_IGHJ5_48_33 A S G P V V V V A A S N W F D P	2
IGHV1-69_IGHJ5_51_26 A R S K Y N W N Y E S K N W F D P	1
IGHV1-69_IGHJ5_57_23 A R G R L G Y C S S T S C Y L P F D P	2
IGHV1-69_IGHJ5_60_20 A T T Y S S S W W S P D D W L A W F D P	2
IGHV1-69_IGHJ5_66_8 A R W F S G G S Y C S G G S C Y N N W F D P	1
IGHV1-69_IGHJ6_42_32 A R T S G S G G Y Y Y M D V	1
IGHV1-69_IGHJ6_42_33 A R D G T I S P S Y G M D V	4
IGHV1-69_IGHJ6_45_2362 A R D D Y G A Y Y Y Y G M D V	4
IGHV1-69_IGHJ6_45_34 A R T P T V A D Y Y Y Y M D V	5
IGHV1-69_IGHJ6_45_38 A N G P I R G Y S Y G S L D V	3
IGHV1-69_IGHJ6_45_39 A R Q H L V G D F Y Y Y M D V	1
IGHV1-69_IGHJ6_48_38 A R S T L A G T H Y Y Y Y M D V	1
IGHV1-69_IGHJ6_48_45 A R G A G Y C S S T S C Y K D V	2
IGHV1-69_IGHJ6_48_46 A R D R S H D I L T G Y G M D V	2
IGHV1-69_IGHJ6_51_45 A S R D W S G S Y Y Y Y Y G M D V	3
IGHV1-69_IGHJ6_51_47 A R G A P E L A D Y Y Y Y G M D V	2
IGHV1-69_IGHJ6_54_48 A R D H Y D Y V W G S S Y Y Y M D V	1
IGHV1-69_IGHJ6_54_52 A R D P A V A T I P R Y Y Y G M D V	2
IGHV1-69_IGHJ6_54_53 A R H T T T V V T E H Y Y Y G M D V	3
IGHV1-69_IGHJ6_57_52 A S R Y C V T T T C Y W Y Y Y G M D V	1
IGHV1-69_IGHJ6_57_53 A R D P L H K W R D G Y S Y H A M D V	2
IGHV1-69_IGHJ6_57_62 A R V L G Q L D R P Y Y Y Y Y Y M D V	2
IGHV1-69_IGHJ6_57_63 A R D F G G I T G T H G R Y Y Y M D V	2
IGHV1-69_IGHJ6_57_64 A R A I G S S P D Y Y Y Y Y Y G M D V	2
IGHV1-69_IGHJ6_57_65 A R K D I V V V P A D P Y Y Y G M D V	4
IGHV1-69_IGHJ6_60_53 A R D S G L G Y S Y G Y Y Y Y Y Y M D V	1
IGHV1-69_IGHJ6_60_54 A R D V G Y S Y G T N Y Y Y Y Y Y M D V	4
IGHV1-69_IGHJ6_60_55 A R S P T V V T D R N Y Y Y Y Y Y M D V	2
IGHV1-69_IGHJ6_63_3510 A R G I V V V P A A I D Y Y Y Y Y G M D V	3
IGHV1-69_IGHJ6_63_42 A R A M V R G V I I P E V E G Y Y G M D V	1
IGHV1-69_IGHJ6_63_43 A R E R R A A R R G G D Y Y Y Y Y G M D V	3
IGHV1-69_IGHJ6_63_48 A R D L S D C S G G S C Y I L L A P L D V	1
IGHV1-69_IGHJ6_66_1605 A S L S A D I L T G Y Y R G Y Y Y Y G M D V	1
IGHV1-69_IGHJ6_66_26 A R Q P L W F G E L L S S Y H Y Y Y G M D V	3
IGHV1-69_IGHJ6_66_32 A R D M G Y N W N Y T N A Y Y Y Y Y Y M D V	2
IGHV1-69_IGHJ6_69_24 A R G R R P D P T L D Y D D P Y H Y Y Y M D V	1
IGHV1-69_IGHJ6_69_29 A R A D C S S T S C Y G R G Y Y Y Y Y G M D V	1
IGHV1-69_IGHJ6_72_18 A R A A A Y Y D I L T G S R P R D Y Y Y G M D V	1
IGHV1-69_IGHJ6_72_24 A S P R K L L R Y F D W S F T A P N T Y G M D V	4
IGHV1-69_IGHJ6_72_25 A R G E V R S T V R G V I L P H Y Y Y Y Y M D V	1
IGHV1-69_IGHJ6_72_26 A E S G V V V P A A M A R D L S K H Y Y Y M D V	1
IGHV1-69_IGHJ6_72_27 A R V S P G R V S D E A R I P D Y Y Y Y Y M D V	5
IGHV1-69_IGHJ6_75_9 A R A A A Y Y D I L T G S R P R D Y Y Y Y G M D V	1
IGHV1-69_IGHJ6_84_4 A R G G R E Y C S G G S C Y P K P E G Y Y Y Y Y G M D V	1
IGHV1-8_IGHJ1_33_1 A R G E S S G W S A E	1
IGHV1-8_IGHJ3_42_16 A T S T N W G A R N A F D I	1
IGHV1-8_IGHJ3_48_7 A S G G V V V V A A T D A F D I	3
IGHV1-8_IGHJ4_27_29 T R G P F P S D Y	1
IGHV1-8_IGHJ4_39_57 A R D D T P M G L N L D Y	1
IGHV1-8_IGHJ4_39_58 A R A D Y G D Y A G G G Y	1
IGHV1-8_IGHJ4_42_54 A R G R Y Y D F W S G Y Y Y	1
IGHV1-8_IGHJ4_45_44 A R G F R G S Y A A S P F D Y	1
IGHV1-8_IGHJ4_45_45 A R G P S V G S S S A Q L D Y	1
IGHV1-8_IGHJ4_48_35 A R D G Y S S S W Y A Q D F D Y	2
IGHV1-8_IGHJ4_48_36 A R G I T G R G T H S Y Y F D Y	1
IGHV1-8_IGHJ4_51_31 A R G R L G D F W S G Y Y T S D Y	1
IGHV1-8_IGHJ4_60_15 A R V T S L W G G Y R P T P T Y Y L D Y	2
IGHV1-8_IGHJ5_51_13 A R G R G M V V A A T Q F W F D P	4
IGHV1-8_IGHJ5_66_2 A R G K T G G Y Y G S G S R V R R N W F D P	1
IGHV1-8_IGHJ6_45_14 A R V P S G W Y N Y Y Y M D V	1
IGHV1-8_IGHJ6_51_30 A R R D S S S P S K Y W H H M D V	2
IGHV1-8_IGHJ6_54_22 A R G L D Y D S R A Y Y Y Y Y M D V	1
IGHV1-8_IGHJ6_60_33 A R G V G A A R P P P H Y Y S Y Y F D V	1
IGHV1-8_IGHJ6_81_3 A R G P D T S S I Y D F W S G Y Y T P Y Y Y Y Y M D V	1
IGHV1-f_IGHJ4_42_1 A T V N S G S Y L G Q F D Y	2
IGHV2-26_IGHJ4_45_5 A R Y R I A A A G G G Y F D Y	1
IGHV2-26_IGHJ5_42_3 A L L Y S Y G L T L G F D P	4
IGHV2-26_IGHJ5_45_1 A R I M S Y Y D S S G A F D P	3
IGHV2-26_IGHJ5_51_3 A R M T G R D A G S G W P F F D L	2
IGHV2-26_IGHJ6_63_3 A R I Q G Y Y D I L T G Y S Y Y Y G M D V	2
IGHV2-5_IGHJ3_42_4 A H K R I S Q T L D A L D V	2
IGHV2-5_IGHJ3_51_7 A H R R P I V G A T T E G A F D I	1
IGHV2-5_IGHJ4_27_10 A H T P S G Y D Y	1
IGHV2-5_IGHJ4_30_11 A H S R S G C F H Y	1
IGHV2-5_IGHJ4_33_20 A H A E A A R P L Y Y	1
IGHV2-5_IGHJ4_36_19 A H S P Q E G V L L D Y	1
IGHV2-5_IGHJ4_42_15 T S R L G L Q R T L L P D Y	1
IGHV2-5_IGHJ4_42_22 T H S P W F T S S W H F D Y	3
IGHV2-5_IGHJ4_42_23 A H L D S Y S G S S M P D Y	2
IGHV2-5_IGHJ4_42_24 A H S I N E G T G Q V F D Y	2
IGHV2-5_IGHJ4_45_11 A H N S D D S S G Y Q P F D Y	1
IGHV2-5_IGHJ4_48_17 A H R Q K S N S N N V A Y F D Y	1
IGHV2-5_IGHJ4_48_18 A H R L P Y I A A G G D Y F D Y	2
IGHV2-5_IGHJ4_57_10 A R R G R F F A S G I Y Y R G G F D Y	1
IGHV2-5_IGHJ4_57_11 A H R V G R S A G A T W A G G N F D Y	1
IGHV2-5_IGHJ4_57_12 A H L S R V A M T R G V I H R Y F D Y	2
IGHV2-5_IGHJ4_57_13 A H S P S P Y Y D F W S G Y Y V F D Y	3
IGHV2-5_IGHJ4_57_13 A H S P S P Y Y V F W S G Y Y V F D Y	1
IGHV2-5_IGHJ4_60_4 A H S S Y Y Y D S S G S T T P Y Y F D Y	1
IGHV2-5_IGHJ4_60_5 A H R S Y N D L L P G Y Y A S L L F D Y	1
IGHV2-5_IGHJ4_63_4 A H Q Y Y D Y V W G S Y R Y K A L Y F D Y	1
IGHV2-5_IGHJ4_63_5 A H W S H Y D I L T G Y F P P P Y Y F D Y	1
IGHV2-5_IGHJ5_48_10 A H T C S G V R C E R S W F D P	2
IGHV2-5_IGHJ5_51_11 A H S P P H Y D F G G A Q L F D P	1
IGHV2-5_IGHJ6_54_4 A H R R G P S S S S R Y Y Y Y M D V	1
IGHV2-5_IGHJ6_60_2 A H F Y S S S P N S P D Y Y Y Y Y M D V	3
IGHV2-5_IGHJ6_81_1 A H S P G L P D Y Y G S G S Y Y G L L L L E Y G M D V	1
IGHV2-70_IGHJ2_63_1 A R I T S H P I R P Y G R P G Y W Y F D L	1
IGHV2-70_IGHJ3_36_2 A R I K T G S Y G F D I	2
IGHV2-70_IGHJ3_39_4 A R G T V A G Q G V F D I	1
IGHV2-70_IGHJ4_42_15 A R S R T T G A T L S F E N	2
IGHV2-70_IGHJ4_45_9 A R I E D Y Y G S G S P F D Y	1
IGHV2-70_IGHJ4_51_5 A R I R L I Q L E R R D G D F D Y	1
IGHV2-70_IGHJ4_55_1 A R I R H S S G W Y G P L N Y F D L	1
IGHV2-70_IGHJ4_57_2 A R Q Q N Y G S G S Y Y T Y V V F D Y	1
IGHV2-70_IGHJ5_45_5 A R G R V G A T V G A W F D P	2
IGHV2-70_IGHJ6_54_6 A R L R S E Y G D P I Y Y Y G M D V	3
IGHV2-70_IGHJ6_60_6 A R T P M V R G A G E Y Y Y Y Y Y M D V	2
IGHV2-70_IGHJ6_63_4 A R T R P S I A A A G T G Y Y Y Y Y M D V	1
IGHV2-70_IGHJ6_63_4C T D P S L Y S S S W Y G L L L L L H G R	1
IGHV2-70_IGHJ6_69_1 A R I L S D I V V V P A A M R Y Y Y Y Y M D V	3
IGHV2-70_IGHJ6_81_1 A R T T H Y D F W S E Y L S T P L G G Y Y Y Y Y M D V	4
IGHV3-11_IGHJ3_33_8 A R G P K F D A F H M	1
IGHV3-11_IGHJ3_39_15 R E D T A M V T L L L I S	1
IGHV3-11_IGHJ3_39_15 A R G Y S Y G Y L A F D I	1
IGHV3-11_IGHJ3_45_14 A R D P S I T G K T D A F D I	1
IGHV3-11_IGHJ3_60_6 A R G R K K D F W N V S Q L P G A F D S	2
IGHV3-11_IGHJ4_27_28 A R D R A S L G Y	1
IGHV3-11_IGHJ4_30_33 A T G I L R Y T D Y	1
IGHV3-11_IGHJ4_33_43 A R G Y S S G W Y P Y	1
IGHV3-11_IGHJ4_33_44 A R D A G S S G S Y H	2
IGHV3-11_IGHJ4_42_54 A R D L G R T G T T S G G Y	1
IGHV3-11_IGHJ4_48_53 A R D P R A Y S S G W Y V F D Y	2
IGHV3-11_IGHJ4_48_54 A R F Y Y D S S G Y Y Y P F D Y	1
IGHV3-11_IGHJ4_48_60 A R A D F G W E W L A R L F D Y	2
IGHV3-11_IGHJ4_48_61 A R G G I Q L W F V H Y H W D Y	1
IGHV3-11_IGHJ4_51_36 A R E R Y C S S T V C T P Y F D Y	1
IGHV3-11_IGHJ4_57_21 A R G V N Y D F W S G Y S S G Y F G Y	1
IGHV3-11_IGHJ4_63_6 A R T D Y D Y V W G S Y R Y T Y Y Y F D Y	1
IGHV3-11_IGHJ4_63_7 A R V I W L G Y C S G G S C Y L D Y F D Y	1
IGHV3-11_IGHJ5_36_12 A R D I T Q W L V S S S	3
IGHV3-11_IGHJ5_39_17 A R P S A S Y G N W F D P	3
IGHV3-11_IGHJ5_42_12 A R D G S G W E R G W F D P	1
IGHV3-11_IGHJ5_45_12 A R D G L R Y F D Y N W F D P	1
IGHV3-11_IGHJ5_45_13 A R D A S V W G S S G W F D P	2
IGHV3-11_IGHJ6_48_13 A R G I N T R Y H Y Y Y Y M D V	1
IGHV3-11_IGHJ6_48_13 A R G I N T R Y Y Y Y Y Y M D V	2
IGHV3-11_IGHJ6_48_1578 A G G Y S Y G Y Y Y Y Y Y M D V	1
IGHV3-11_IGHJ6_60_18 A R D G M G S G Y Y R Y Y Y Y Y Y M D V	1
IGHV3-11_IGHJ6_63_16 A R D S T A T G S S G D Y Y Y Y Y G M D V	1
IGHV3-11_IGHJ6_66_17 A R D R P P T P K T G D R G Y Y Y Y Y M D V	1
IGHV3-11_IGHJ6_66_19 A R D P V G W F G E L S G L Y Y Y Y G M D V	4
IGHV3-11_IGHJ6_69_14 A S P S A V P G G Y S Y G P T G Y Y Y Y M D V	3
IGHV3-15_IGHJ3_36_7 T T D H G D L D A F D I	1
IGHV3-15_IGHJ3_36_8 T T D H T T I N A F D I	3
IGHV3-15_IGHJ3_57_12 T T G S I I T M V R G V P M G A F D I	1
IGHV3-15_IGHJ3_69_2 A T V Q D P T Y Y Y D S S G Y Y S T D A F D I	2
IGHV3-15_IGHJ4_27_19 N T G V V T Q D F	1
IGHV3-15_IGHJ4_36_47 T T G F V R G W Y V G Y	1
IGHV3-15_IGHJ4_39_38 T T D R S S G W S L F D Y	2
IGHV3-15_IGHJ4_42_37 T T D L A Y C G G D C F D Y	1
IGHV3-15_IGHJ4_45_42 T T L G T V D L D M V P F D Y	1
IGHV3-15_IGHJ4_45_43 T T D S G Y D S S G Y L L Y Y	1
IGHV3-15_IGHJ4_48_32 T T R Y Y Y D S S G P S R I D Y	1
IGHV3-15_IGHJ4_48_33 T T F G L N S W P P K Y Y F D Y	1
IGHV3-15_IGHJ4_48_35 T T I S T R A G Y H Q G G F D Y	1
IGHV3-15_IGHJ4_51_21 T T D L M D S G Y D F E Y Y F D Y	1
IGHV3-15_IGHJ4_51_22 T T D P N I V V V P T T I G V D Y	1
IGHV3-15_IGHJ4_54_22 T T D S L S A W M A T R G Y Y F D Y	1
IGHV3-15_IGHJ4_57_11 T T Q P W G Y S Y G Y A S P T P L D Y	1
IGHV3-15_IGHJ4_57_12 T T G D T Y Y Y D S S G Y Y R Y F D Y	1
IGHV3-15_IGHJ4_63_8 T T G L D R L L W F G D P L G W Y Y F D Y	1
IGHV3-15_IGHJ4_69_1 T T A V S G G Y Y D S S G Y Y Y Y E Y Y F D Y	1
IGHV3-15_IGHJ4_72_2 T T W E D I V A T T T Y Y D S S G Y Y Y G F G Y	1
IGHV3-15_IGHJ5_36_6 T T A L D F W S G F D P	1
IGHV3-15_IGHJ5_42_5 S I H W Y S N N W N Y L G F	3
IGHV3-15_IGHJ6_24_1 T T Q T N G N P	1
IGHV3-15_IGHJ6_45_8 T T V D D L W F G G Y G M D V	1
IGHV3-15_IGHJ6_45_9 T T D P A N V Y Y Y Y G M D V	2
IGHV3-15_IGHJ6_54_18 T L T Y Y D F W S G Y L H Y Y M D V	1
IGHV3-15_IGHJ6_54_19 T T V Q L E W L S Y Y Y Y Y Y M D V	1
IGHV3-15_IGHJ6_57_16 T T D S Y S S S W Y Y Y Y Y Y Y M D V	1
IGHV3-15_IGHJ6_57_17 T T D L R F L E W L D Y Y Y Y G M D V	1
IGHV3-15_IGHJ6_60_12 T T R G A Y Y Y D S S G Y Y Y F Y M D V	1
IGHV3-15_IGHJ6_63_12 T T D L R Y D S S G R V P R W Y Y Y M D V	3
IGHV3-15_IGHJ6_69_9 T T D L Y C S S T S C R P D Y Y Y Y Y Y M D V	2
IGHV3-15_IGHJ6_75_2 T P Q T H G Y Y C S G G S C Y S P Y Y Y Y G M D V	1
IGHV3-20_IGHJ3_42_7 A R H Q A L Y E E S A F D I	1
IGHV3-20_IGHJ4_33_12 A R D H R S Y K T D Y	3
IGHV3-20_IGHJ4_39_19 A R E S T V T T R I L D Y	1
IGHV3-20_IGHJ4_39_20 A R A G Y G D L L P F D Y	2
IGHV3-20_IGHJ4_42_32 A R D L D S P R P S Y F D Y	1
IGHV3-20_IGHJ4_42_33 A R S G G T T V T T P F D Y	3
IGHV3-20_IGHJ4_45_11 A R E G G D N W N Y G H F D Y	1
IGHV3-20_IGHJ4_45_14 A R G G Y G D S A D L W F D Y	1
IGHV3-20_IGHJ4_48_15 A R D I Y D R Y S S S W L I D Y	1
IGHV3-20_IGHJ4_48_16 A T Q R G Y C T N G V C Y V D Y	3
IGHV3-20_IGHJ4_51_570 A R D S Y Y Y D S S G Y Y P F D Y	4
IGHV3-20_IGHJ5_48_2 A R V P F G S T S C L N W F D P	1
IGHV3-20_IGHJ6_45_8 A R R E Y Q L P Q D Y Y M D V	1
IGHV3-20_IGHJ6_81_1 A R V G L Y R S N Y D I L T G Y Y G P Y Y Y Y Y M D V	1
IGHV3-21_IGHJ2_39_4 A R D P V T I D W Y F D L	2
IGHV3-21_IGHJ3_36_19 A R T R V V V D A F D I	4
IGHV3-21_IGHJ3_42_17 A S E G G S G Y Y H A F D I	1
IGHV3-21_IGHJ3_42_18 A S I V K V L Y P N A F D I	1
IGHV3-21_IGHJ3_45_22 A R D F L D T A M G D A F D I	1
IGHV3-21_IGHJ3_45_23 A R D S P V E W L L E A F D I	2
IGHV3-21_IGHJ3_45_24 A R E K G R W L V A D A F D I	2
IGHV3-21_IGHJ3_51_24 A S P I Y D S S G Y G P D A F D I	3
IGHV3-21_IGHJ3_54_15 A R Y R P Q G Y Y H R R N D A F G I	2
IGHV3-21_IGHJ3_60_10 A R D Y Y Y D S R G S Y S P W G T F D I	2
IGHV3-21_IGHJ3_60_11 A R D R Y Y D T S D Y Y S S F D A L D I	3
IGHV3-21_IGHJ3_60_8 A R D G L E Y C T N G V C Y S G A F D I	2
IGHV3-21_IGHJ3_63_8 A R E I L V V P A A L V R G Y S G Y D E D	1
IGHV3-21_IGHJ3_66_7 A R D M P W R G G Y V Q D T A A G D A F D I	1
IGHV3-21_IGHJ3_72_2 A R D S R S A T I F G V V I I K R M G D A F D I	1
IGHV3-21_IGHJ4_27_20 A R E F S R F D Y	1
IGHV3-21_IGHJ4_30_39 A R V G P G D H D Y	3
IGHV3-21_IGHJ4_36_72 A R D V A T S Y Y F D Y	2
IGHV3-21_IGHJ4_36_73 A R D F G Y R T G V D Y	1
IGHV3-21_IGHJ4_39_94 A R P L Y Y D I L T A G Y	1
IGHV3-21_IGHJ4_39_95 A S P N S S G W R P F D Y	2
IGHV3-21_IGHJ4_39_96 A R T G G T G G G S C Y Y	2
IGHV3-21_IGHJ4_42_64 A R G P P G Y N T G W S D Y	2
IGHV3-21_IGHJ4_48_56 A R A D P T L G Q W L V Y F D Y	1
IGHV3-21_IGHJ4_48_57 A R G G P I G V V A P Y Y F D Y	4
IGHV3-21_IGHJ4_48_58 A S A R Y Y Y D S S T Y Y P D Y	1
IGHV3-21_IGHJ4_48_59 A R E F R G L A V A G R G I D Y	1
IGHV3-21_IGHJ4_48_60 A R D R H M T T S Y L Y Y F D Y	1
IGHV3-21_IGHJ4_48_6043 A R A P T Y Y Y D S S G Y Y G Y	2
IGHV3-21_IGHJ4_51_45 A R E T V G G Y Y D S S G Y F D Y	2
IGHV3-21_IGHJ4_51_51 A R E G I R F L E W L L G D F D Y	2
IGHV3-21_IGHJ4_51_52 A R S F P Y C S G G S C Y S F S Y	1
IGHV3-21_IGHJ4_51_53 A R V L M D C S G G S C R Y F D Y	1
IGHV3-21_IGHJ4_54_33 A R D W G A V R D G Y N S P Q R G Y	5
IGHV3-21_IGHJ4_54_34 A R D R I G G Y Y D S S G Y Y C D Y	2
IGHV3-21_IGHJ4_57_31 A R G Y C S G G S C L P T I Y Y F D Y	2
IGHV3-21_IGHJ4_57_31 A R G Y F S G G S C L P T I Y Y F D Y	1
IGHV3-21_IGHJ4_60_15 A R D S L G Y Y D S S G Y Y S V S I D Y	1
IGHV3-21_IGHJ4_69_1 A R D R F G R P E I Y D F W S G Y L R T L D Y	2
IGHV3-21_IGHJ5_39_14 A R D G Q Q A V G W V D P	1
IGHV3-21_IGHJ5_42_13 S I H W Y S N N W N Y L G F	1
IGHV3-21_IGHJ5_48_17 A R G P S G G A A R R G W F D P	1
IGHV3-21_IGHJ5_60_4 A R T A P I T I F G V V F H G G W F D P	1
IGHV3-21_IGHJ6_36_10 A R S R D S Y Y Y M D V	3
IGHV3-21_IGHJ6_39_10 A R D E G P M P S F W D V	2
IGHV3-21_IGHJ6_45_28 A R V I I A L T G S Y Y M D V	1
IGHV3-21_IGHJ6_48_2641 A G G Y S Y G Y Y Y Y Y Y M D V	5
IGHV3-21_IGHJ6_48_27 A R E M G V V L Y Y Y Y Y M D V	1
IGHV3-21_IGHJ6_48_28 A R E S R V V I I G Y Y Y M D V	2
IGHV3-21_IGHJ6_51_19 A R E M G V V L Y Y Y Y Y Y M D V	5
IGHV3-21_IGHJ6_54_24 A R D V L Q G R Y K T L G Y G M D V	2
IGHV3-21_IGHJ6_54_32 A R P P I M V R G V I N Y Y Y M D V	1
IGHV3-21_IGHJ6_57_25 A R D S N S G W Y D P Y Y Y Y G M D V	3
IGHV3-21_IGHJ6_57_26 A R D G P D F W S G L G Y Y Y G M D V	1
IGHV3-21_IGHJ6_57_27 A R D R Y C S G G S C P Y Y Y G M D V	1
IGHV3-21_IGHJ6_60_20 A R D E M D D Y R G S Y Y Y Y Y Y M D V	2
IGHV3-21_IGHJ6_63_13 A R D Q E T G Y S S S L G Y I Y Y G M D V	1
IGHV3-21_IGHJ6_63_14 A R D P G S N S D W S P Y Y Y Y Y G M D V	2
IGHV3-21_IGHJ6_69_11 A R D L R S G P R G Y Y G S Q G Y Y Y Y M D V	2
IGHV3-21_IGHJ6_72_10 A R D V R N D F W S G Y Y S P P H Y Y Y G M D V	1
IGHV3-21_IGHJ6_72_9 A R D K V E P Y Y D I L T G Y F D D Y Y G M D V	1
IGHV3-21_IGHJ6_75_5 A R D G E F D D Y G G N S S L D D Y Y Y Y Y M D V	1
IGHV3-23_IGHJ3_39_21 A K G G S Y Y F G A F D I	1
IGHV3-23_IGHJ3_42_30 A K G G S S S K D D A F D I	7
IGHV3-23_IGHJ3_45_39 A K D P Y G D Y E D D A F D I	2
IGHV3-23_IGHJ3_45_42 A K I G R F L E W P G A F D I	1
IGHV3-23_IGHJ3_48_28 A K D P G G S G W S T D A F D I	3
IGHV3-23_IGHJ3_51_38 A K L P W G A V A L E G D G F E I	1
IGHV3-23_IGHJ3_60_15 A K E T W I S R T D S S G F L G A F D I	1
IGHV3-23_IGHJ3_69_7 A K T Q S R R L M I T F G G V I V P D A F D I	1
IGHV3-23_IGHJ4_30_38 A N A G S G S Y K Y	1
IGHV3-23_IGHJ4_30_39 V K G R L R E Y G N	2
IGHV3-23_IGHJ4_33_68 A K G E G Y S Y G F N	1
IGHV3-23_IGHJ4_33_69 A E R L G N W N D G Y	1
IGHV3-23_IGHJ4_36_76 A P N G D P D V V F D Y	1
IGHV3-23_IGHJ4_36_80 A R I A V T S E N F D Y	1
IGHV3-23_IGHJ4_36_81 A K D R G R S S G F H Y	1
IGHV3-23_IGHJ4_36_82 V K D H N Y S Y G G P Y	3
IGHV3-23_IGHJ4_36_83 A R G G Y I Y S K I D C	2
IGHV3-23_IGHJ4_39_111 A T G T Y S S T W T F D Y	1
IGHV3-23_IGHJ4_39_112 A N P S V V L T A V P R Y	1
IGHV3-23_IGHJ4_39_113 A K D I V G A E P W G N Y	1
IGHV3-23_IGHJ4_39_114 A K D Q A Q W P T Y P G Y	3
IGHV3-23_IGHJ4_39_115 A K A Q R Y S S D C F D Y	1
IGHV3-23_IGHJ4_39_116 A K R G G S Y Q P A V D Y	2
IGHV3-23_IGHJ4_39_16178 A S E Y S S G W Y Y F D Y	3
IGHV3-23_IGHJ4_42_148 A K A S Q D Y G D S R I D Y	1
IGHV3-23_IGHJ4_42_149 A K T G R V T I F G S F D Y	1
IGHV3-23_IGHJ4_42_150 A K P R L I A A D N Y F D Y	2
IGHV3-23_IGHJ4_45_128 A K G P T D L G G G D F F D Y	3
IGHV3-23_IGHJ4_45_129 A K D Q K I T F G G V I P S Y	1
IGHV3-23_IGHJ4_45_130 A K E G V R E W E L E S F D Y	1
IGHV3-23_IGHJ4_45_16998 A K V G Y Y D S S G Y Y F D Y	2
IGHV3-23_IGHJ4_48_104 A K G G G F M V R G V S P F D Y	1
IGHV3-23_IGHJ4_48_105 A K G V E Y G A T T V V T L D Y	4
IGHV3-23_IGHJ4_48_106 A K S G F G K R F L E W L L S H	1
IGHV3-23_IGHJ4_48_107 A K W F Y Y D S S G Y N Y F D Y	2
IGHV3-23_IGHJ4_48_108 A K D G R W T A M A R T N F D Y	1
IGHV3-23_IGHJ4_48_13484 A K S R Y C S G G S C Y Y F D Y	1
IGHV3-23_IGHJ4_51_75 A K D A R I A A R L G P R K F D Y	6
IGHV3-23_IGHJ4_51_80 A K D R V T E D Y G G N S G L D Y	1
IGHV3-23_IGHJ4_51_81 A K E G A L L R F L V W S Y F D Y	1
IGHV3-23_IGHJ4_51_82 A K D R E L Y Y Y D S S G Y F N Y	1
IGHV3-23_IGHJ4_54_56 A K A S Y S S S W L I L V L W L S N	1
IGHV3-23_IGHJ4_54_57 A K A K H D L Y Y Y D S S G C F D Y	1
IGHV3-23_IGHJ4_54_68 A K D R L G I T M I V V V I R F D Y	1
IGHV3-23_IGHJ4_57_36 A T H S L G Y G D F G V P E Y Y F D Y	1
IGHV3-23_IGHJ4_57_41 A K D Q G V G L C T Y A V C P E F D Y	1
IGHV3-23_IGHJ4_57_42 A K D V V K Y D Y V W G S Y R Y L D Y	1
IGHV3-23_IGHJ4_60_29 A K S R Y Y D S S G Y Y Y E V G Y F D Y	1
IGHV3-23_IGHJ4_60_34 A K G D T M I V V V I P N Y P Y Y F D Y	2
IGHV3-23_IGHJ4_63_17 A K Y L G D F G Y Y Y G S G S Y F F F D S	1
IGHV3-23_IGHJ5_33_19 A K G A L A A R L D P	2
IGHV3-23_IGHJ5_39_22 V K G F T M I A W L F H F	1
IGHV3-23_IGHJ5_39_23 V I D R K P G G G S T G W	2
IGHV3-23_IGHJ5_39_24 A K D V R G W Y F W F D P	1
IGHV3-23_IGHJ5_42_38 A K V G S S S W G G R F D P	2
IGHV3-23_IGHJ5_45_33 A K P D R R G G Y D Y V K T S	1
IGHV3-23_IGHJ5_45_34 A N S P Y Y D N A W Y G I D S	3
IGHV3-23_IGHJ5_48_31 A K D P G S G S Y Y L S W F D P	3
IGHV3-23_IGHJ5_51_22 A K D Q G L W D S S G W F R F D P	3
IGHV3-23_IGHJ5_54_13 A K L G G T A V A G H R L A V L D S	1
IGHV3-23_IGHJ5_66_3 A K D P R G W D G S G S Y Y N Y Y N W F D P	3
IGHV3-23_IGHJ5_78_1 A K D H N R N R V L V R L E W F P K G V G H W F D P	1
IGHV3-23_IGHJ6_45_30 R K R L S R P C G T T V W T S	1
IGHV3-23_IGHJ6_45_30 A K A T I A S L W Y Y G M D V	2
IGHV3-23_IGHJ6_45_31 A K D Q R S V T V A G G M D V	3
IGHV3-23_IGHJ6_48_27 A K D E R G C S S T S C Y L S H	2
IGHV3-23_IGHJ6_51_33 S R G A S S A A R A Y Y Y G L D V	1
IGHV3-23_IGHJ6_51_38 A R A F G G S P P Y Y Y Y G M D V	1
IGHV3-23_IGHJ6_51_39 A K S D V V V P A A Y Y Y Y M D V	2
IGHV3-23_IGHJ6_57_463 A K T H C S S T S C N Y Y Y Y G M D V	1
IGHV3-23_IGHJ6_60_37 A Q R G Y Y D S S G Y T Y Y Y Y G M D V	1
IGHV3-23_IGHJ6_63_24 A K D P L P Y Y D S S G G Y Y Y Y Y M D V	1
IGHV3-23_IGHJ6_69_15 A K D Y R A D I Y T K V R G V R R Y Y G V D V	1
IGHV3-23_IGHJ6_72_6 A K S F R Y C S G G S C Y S S R D Y Y Y G M D V	2
IGHV3-23_IGHJ6_90_1 A K G G S G Y S G Y D M S D L G T A M A T F Y Y Y Y Y M D V	1
IGHV3-30_IGHJ1_39_5 A K D A Y V D T E Y F Q H	1
IGHV3-30_IGHJ3_18_25 T D A F D I	3
IGHV3-30_IGHJ3_39_17 A K T V A D N R G A F D I	1
IGHV3-30_IGHJ3_45_23 A K D L F S G W Y R G A F D I	1
IGHV3-30_IGHJ3_45_29 A R R K A L F R V P G A F D L	1
IGHV3-30_IGHJ3_45_30 Y L A E V A A R S Y D A F D I	1
IGHV3-30_IGHJ3_45_31 A R G G P Y Y D S I G G I D I	1
IGHV3-30_IGHJ3_54_22 A R E G P V D T A M V G W D A F D I	1
IGHV3-30_IGHJ3_60_11 A R G P A G G L R L G E L S L G A F D I	2
IGHV3-30_IGHJ4_30_33 A R V P N W N Y A Y	2
IGHV3-30_IGHJ4_33_53 A K G G Y S H D F D Y	1
IGHV3-30_IGHJ4_36_83 A N P S I A A R L F D Y	1
IGHV3-30_IGHJ4_36_84 A K E D S R E L P L D Y	1
IGHV3-30_IGHJ4_36_85 A K E P L Y E Y Y F D Y	1
IGHV3-30_IGHJ4_36_86 A K D A L P H G H F D Y	1
IGHV3-30_IGHJ4_39_104 A R G V S G R W R F F D Y	1
IGHV3-30_IGHJ4_39_112 A K D N C G G D C Y P D Y	1
IGHV3-30_IGHJ4_39_113 A K V G S G S H M E V N Y	1
IGHV3-30_IGHJ4_39_114 A K D R G L L L R Y F D Y	2
IGHV3-30_IGHJ4_42_129 A K D Y Y G R G W A P I D Y	1
IGHV3-30_IGHJ4_42_130 A R D G D Y L T G Y G N D Y	1
IGHV3-30_IGHJ4_42_131 A A Y Y Y D N N V Y Y D H Y	1
IGHV3-30_IGHJ4_42_132 A K D D R Y N A Y P G P L Y	2
IGHV3-30_IGHJ4_42_133 A R E V V A A A T V T F D Y	1
IGHV3-30_IGHJ4_42_134 A R D K I K L E L L L P D Y	1
IGHV3-30_IGHJ4_45_111 A R D P V G Q Q L S P Y F D Y	1
IGHV3-30_IGHJ4_45_119 A K D A G L G Y S S G W P E Y	1
IGHV3-30_IGHJ4_45_120 A K G R D Y P N E Y Y D F D S	1
IGHV3-30_IGHJ4_45_121 A R D V G R I A A A G T L A Y	2
IGHV3-30_IGHJ4_45_122 A R I W V G Q Q L V S H F D Y	1
IGHV3-30_IGHJ4_45_123 A K D P S D Y G D Y V S I D Y	1
IGHV3-30_IGHJ4_45_18361 A R D G G Y Y D S S G H L D Y	1
IGHV3-30_IGHJ4_45_18361 A R D P F Y Y D S S G Y V A Y	1
IGHV3-30_IGHJ4_48_88 A R D F W S S E M A T G N F D Y	1
IGHV3-30_IGHJ4_48_89 A K E F L A Y Y Y D S S N F D Y	1
IGHV3-30_IGHJ4_48_90 A R E E G D S S G W T Y Y F D Y	1
IGHV3-30_IGHJ4_48_91 A R D G G G T N Y H G V F P D Y	1
IGHV3-30_IGHJ4_48_92 A K A N K Y S S G W Y P Y F D Y	1
IGHV3-30_IGHJ4_48_93 A K D L W T K Q L V G G N F D Y	1
IGHV3-30_IGHJ4_54_41 A R D P V P G Y S S G W Y F Y F D Y	2
IGHV3-30_IGHJ4_54_50 A K Y F L G F L E W L E N P Y F D Y	1
IGHV3-30_IGHJ4_54_51 A K D P R P A V A G T G A Y Y F D Y	1
IGHV3-30_IGHJ4_57_32 A R D K G W Y Y G S G G R F Y Y F D Y	1
IGHV3-30_IGHJ4_57_36 A R E G D I D I V L M V Y A Y Y F D Y	1
IGHV3-30_IGHJ4_57_37 A K D R D L G Y C S G G S C F A T D Y	1
IGHV3-30_IGHJ4_60_24 A R G S Y D Y V W G S Y R Y T V P F D Y	1
IGHV3-30_IGHJ4_63_14 A K D L T Y Y Y D S S G Y Y Y G D L F D Y	1
IGHV3-30_IGHJ4_63_15 A K E G L R V H Y Y D S S G Y L Y Y F D Y	1
IGHV3-30_IGHJ5_24_6 A S H N W F D P	3
IGHV3-30_IGHJ5_30_12 A S T I A V G F D P	1
IGHV3-30_IGHJ5_33_11 A K S L P G S G G N P	1
IGHV3-30_IGHJ5_39_18 A R D G Q Q A V G W V D P	1
IGHV3-30_IGHJ5_42_1405 A R D S G G S Y Y D W F D P	1
IGHV3-30_IGHJ5_42_20 A K E G L V A P Y N W F D P	1
IGHV3-30_IGHJ5_42_21 A R E G V I A P A N W F D P	1
IGHV3-30_IGHJ5_45_22 A R V Q W D I V L I G W F D P	2
IGHV3-30_IGHJ5_45_22 A R V Q W D I V L I G W F D S	1
IGHV3-30_IGHJ5_48_25 A N L A A G G G P E P Y W F D P	1
IGHV3-30_IGHJ5_48_26 A R G L K Y S S S W T G W F D P	2
IGHV3-30_IGHJ5_51_38 A R D P L D F W S G Y P N W F D P	1
IGHV3-30_IGHJ5_54_11 A K G S V E N I I S S Q I W V P D L	1
IGHV3-30_IGHJ6_36_9 A R A G S S G G Y M D V	3
IGHV3-30_IGHJ6_48_22 A K G Y L E W L L S F Y Y M D V	1
IGHV3-30_IGHJ6_48_26 A R D P I S T R S Y Y H Y M D V	1
IGHV3-30_IGHJ6_51_40 A R V L P Y A K T S M F Y S M D V	1
IGHV3-30_IGHJ6_51_5580 A K D L G Y S S G W Y Y Y G M D V	1
IGHV3-30_IGHJ6_54_29 A K G N A P V T T R Y Y Y Y G M D V	1
IGHV3-30_IGHJ6_54_29C E R * C S G D Y P V L L L R Y G R	1
IGHV3-30_IGHJ6_57_27 A K D R V P A A R Q I T Y Y Y Y M D V	2
IGHV3-30_IGHJ6_57_28 A K S V R S G Y Y I P Y Y Y Y G M D V	1
IGHV3-30_IGHJ6_57_31 A R G P I V S I R G V L Y F Y Y M D V	1
IGHV3-30_IGHJ6_60_26 A R D G A A L P R P L Y Y F Y Y Y M D V	1
IGHV3-30_IGHJ6_63_28 A R D Q E S R S S G W H R Y Y Y Y Y M D V	2
IGHV3-30_IGHJ6_66_21 A R D Y N I A A R P R F S Y Y Y Y Y Y M D V	2
IGHV3-30_IGHJ6_75_7 A K E T G E Y Y D I L R K H P V L S Y Y Y G M D V	2
IGHV3-30_IGHJ6_78_5 A K A R A E R I T M I V V G V S A Y Y Y Y Y G M D V	1
IGHV3-30_IGHJ6_81_2 A K D L L R R S Y D I L T G Y S R S T Y Y Y Y G M D V	1
IGHV3-33_IGHJ1_60_2 A R G L R Y F D W F I P G A A E Y F Q H	1
IGHV3-33_IGHJ2_66_1 A R G P S R V R K Q W L V L G G Y W Y F D L	1
IGHV3-33_IGHJ3_39_12 A R G R I V V N D A F D I	2
IGHV3-33_IGHJ3_51_20 A R G A N I A V A G T G D A F D I	1
IGHV3-33_IGHJ3_51_21 A R A L H D M V L E L L G A F D I	1
IGHV3-33_IGHJ3_57_18 A R E T Y C G G D C Y S G S S A F D I	1
IGHV3-33_IGHJ4_27_26 A R D S G S F D Y	2
IGHV3-33_IGHJ4_27_27 A R S R G Y F D Y	1
IGHV3-33_IGHJ4_33_4614 A R D Y G D Y Y F D Y	1
IGHV3-33_IGHJ4_36_61 A R G G D I V A T M N Y	1
IGHV3-33_IGHJ4_36_62 A R D R S H G Y Y F D Y	2
IGHV3-33_IGHJ4_39_100 A R L S P D I L T G L D Y	4
IGHV3-33_IGHJ4_39_99 A R D H S F W S G P Q E N	1
IGHV3-33_IGHJ4_42_76 A R D V R Y S G Y A N P D Y	2
IGHV3-33_IGHJ4_42_77 A R D C G T T S C Y S F D Y	2
IGHV3-33_IGHJ4_42_78 A R D Q E G G Y N L I F D Y	1
IGHV3-33_IGHJ4_42_79 V R D L G Y S S G Y Y F D S	1
IGHV3-33_IGHJ4_42_80 A R A W W I Q L W H P F D Y	1
IGHV3-33_IGHJ4_45_100 A R D L H S A T W I Q L P G N	2
IGHV3-33_IGHJ4_45_105 A R D D S S G Y P G V L G G Y	1
IGHV3-33_IGHJ4_45_106 A R D Y G G I E R E N E F D Y	1
IGHV3-33_IGHJ4_45_99 A R S P F S R L R L G E L T N	1
IGHV3-33_IGHJ4_48_63 A R G T R T I S V A G P I F D Y	1
IGHV3-33_IGHJ4_48_67 A R D R A E V G A T L Y Y F D Y	1
IGHV3-33_IGHJ4_48_68 A K D L W T K Q L V G G N F D Y	1
IGHV3-33_IGHJ4_51_45 A R D S Y D S S G Y Y S G P F D Y	2
IGHV3-33_IGHJ4_51_46 A R D M K K F D Y G D Y V G S S Y	2
IGHV3-33_IGHJ4_51_47 A R T L K V A G I T S K G Q F D Y	1
IGHV3-33_IGHJ4_54_38 A R D P G Y Y G S G S P H G K V D Y	1
IGHV3-33_IGHJ4_57_22 A R D L C P Y Y Y D S S G Y C P F D Y	1
IGHV3-33_IGHJ5_36_14 A R D L L W P N W F D P	1
IGHV3-33_IGHJ5_48_17 A R D G Y S N C G G D C Y S G P	2
IGHV3-33_IGHJ5_54_11 A R D L N D I L T G Y Y Q N W F D P	1
IGHV3-33_IGHJ5_57_5 A R E S T P P D R Y Y D S R G W F R P	1
IGHV3-33_IGHJ6_33_7 A R D G G A D Y M D V	2
IGHV3-33_IGHJ6_36_15 A R G I A A A G S M D V	2
IGHV3-33_IGHJ6_42_1550 A R D G W V Y Y Y Y G M D V	1
IGHV3-33_IGHJ6_48_32 A S F S G S Y E G V A I P I D V	1
IGHV3-33_IGHJ6_51_26 A R A T A A G K F Y Y Y Y G M D V	1
IGHV3-33_IGHJ6_54_24 A R D V G E Q L V P N Y Y Y G M D V	1
IGHV3-33_IGHJ6_57_24 A R E G T E P S L W L R R Y Y G M D V	1
IGHV3-33_IGHJ6_60_36 A R E V L P G D L P I S P Y Y Y G M D V	1
IGHV3-33_IGHJ6_63_16 A R G R V E Y Y Y G S G R P Y Y Y G M D V	3
IGHV3-33_IGHJ6_63_18 A R D Y F S Q N Y D F W S G G Y Y G M D V	2
IGHV3-33_IGHJ6_63_19 A R S P Q G G Y S D L W D D Y Y Y Y M D V	1
IGHV3-33_IGHJ6_75_9 A R A G Y C S S T S C Y V R G R N Y Y Y Y Y M D V	3
IGHV3-43_IGHJ4_51_7 A K D G Y A L I A A Q S Y Y F D Y	1
IGHV3-48_IGHJ3_42_32 A L I P L V G A T A A F D I	1
IGHV3-48_IGHJ3_51_14 A R A G S S W Y V V R R D A F D I	1
IGHV3-48_IGHJ3_54_11 A G H Y D Y V W G S Y R Y D A F D I	1
IGHV3-48_IGHJ3_54_848 A R D Q G I T M I V V V H D A F D I	2
IGHV3-48_IGHJ3_63_5 A R D G G Y Y D S S G Y Y A R L D A F D I	1
IGHV3-48_IGHJ4_33_59 A R G R E W V P F D Y	4
IGHV3-48_IGHJ4_33_60 A R V R V P A A S D Y	2
IGHV3-48_IGHJ4_36_66 A R D R A S G W Y Y D Y	3
IGHV3-48_IGHJ4_39_100 A R D R L A A Q G A L V Y	1
IGHV3-48_IGHJ4_39_99 A R D L I I A A Y Y F D Y	2
IGHV3-48_IGHJ4_42_7540 A R E G Y S S G W Y Y F D Y	1
IGHV3-48_IGHJ4_45_60 A R S V A R F W V A T T F D Y	1
IGHV3-48_IGHJ4_48_67 L L S C A G G S C Y P Y Y F D Y	1
IGHV3-48_IGHJ4_51_40 A R G P Q P Y N W N L N K A F D Y	1
IGHV3-48_IGHJ4_57_26 T R D S F Y Q D S N H Y E Y R F F D Y	2
IGHV3-48_IGHJ5_21_1 A V G A G A F	2
IGHV3-48_IGHJ5_45_14 A R E V A G V A D H R W F D P	1
IGHV3-48_IGHJ5_45_15 A D E T T Y Y Y G S G M G R F	3
IGHV3-48_IGHJ5_48_9 A R D L I G R D G R V N W F D P	1
IGHV3-48_IGHJ6_45_28 S R D D I G A S A N C Y M D V	1
IGHV3-48_IGHJ6_45_28 S R D D I G A S A N Y Y M D V	1
IGHV3-48_IGHJ6_54_24 A R P D S G Y D E Y Y Y Y Y Y M D V	1
IGHV3-48_IGHJ6_54_25 A R K K Y Y F G N D Y Y Y Y G M D V	1
IGHV3-48_IGHJ6_57_15 A R D G T P G I T G T T N Y Y G M D V	3
IGHV3-48_IGHJ6_57_18 A R D L Q K W V G D Y Y Y Y Y G M D V	1
IGHV3-48_IGHJ6_60_27 A R D L V R G V I I R P Y Y Y Y G M D V	1
IGHV3-48_IGHJ6_72_11 A R D P V A D Y G D Y D L E G Y Y Y Y Y G M D V	4
IGHV3-48_IGHJ6_78_5 A R D S P P Y Y D F W S G Y Y T T L Y Y Y Y Y M D V	1
IGHV3-48_IGHJ6_87_1 A R D Q T N P L I A V A G T G R G W E A Y Y Y Y Y G M D V	2
IGHV3-49_IGHJ3_39_1 T R S G P D G N D A F D I	1
IGHV3-49_IGHJ4_39_9 T R V G D R Y M E Y F D Y	2
IGHV3-49_IGHJ4_42_10 T R S P S M L D E G V F D Y	2
IGHV3-49_IGHJ4_54_5 T R V R Q S G Y C T N G V C F F D Y	1
IGHV3-49_IGHJ5_42_2 T R A L D P Y R G G W F D P	1
IGHV3-49_IGHJ5_48_3 A R A H V P G Y S S G W Y W G S	1
IGHV3-49_IGHJ6_48_4 T T C G G D C Y S Y Y Y Y M D V	1
IGHV3-49_IGHJ6_48_5 T R G F S G W G Y Y Y Y G M D V	1
IGHV3-49_IGHJ6_57_5 T R G G G I S S S W Y P Y Y Y G M D V	1
IGHV3-49_IGHJ6_66_2 A R N P P G W S L K R G A Y Y Y Y Y Y M D V	1
IGHV3-53_IGHJ4_15_3 S T G G Y	1
IGHV3-53_IGHJ4_15_4 F T R G Y	1
IGHV3-53_IGHJ4_27_14 A R S R G Y F D Y	4
IGHV3-53_IGHJ4_30_380 A R G W H S H F D Y	1
IGHV3-53_IGHJ4_33_16 A R D G S S G S F D Y	1
IGHV3-53_IGHJ4_33_17 A R E S V A G R G D Y	1
IGHV3-53_IGHJ4_33_18 T R E F E V A T L D Y	1
IGHV3-53_IGHJ4_39_27 A K E M L E L A S G S Q Y	1
IGHV3-53_IGHJ4_42_27 A R D S G R A V A G L F D Y	1
IGHV3-53_IGHJ4_45_28 A R V Q N L W F G E L M A D Y	2
IGHV3-53_IGHJ4_45_31 A R E L I G D H L S W V F D Y	2
IGHV3-53_IGHJ4_45_32 A G E R E G S S G T G G F D F	1
IGHV3-53_IGHJ4_48_15 A R E R F D T A A S G G F F D S	1
IGHV3-53_IGHJ4_48_16 A R G V K I N P K R R G S L D Y	2
IGHV3-53_IGHJ4_63_4 A R A S E Y D Y V W G T Y R Y E Y Y F D Y	1
IGHV3-53_IGHJ4_72_1 A R G R G W W R L E W L L Y K N E Q G G A S D Y	1
IGHV3-53_IGHJ5_15_3 A R V Y R	2
IGHV3-53_IGHJ5_45_5 A R G G D K S Y G A L E F D P	1
IGHV3-53_IGHJ5_48_7 A R E R F D T A A S G G F F G S	1
IGHV3-53_IGHJ5_51_5 A V G R G Y S Y G K P Y N W F D P	1
IGHV3-53_IGHJ5_54_6 A G E R Y C S G G S C Y Y N W F D P	3
IGHV3-53_IGHJ6_42_7 A R E S W F G G Y Y Y M D V	3
IGHV3-53_IGHJ6_48_11 A R G G S S S P A Y Y Y Y M D V	2
IGHV3-53_IGHJ6_48_12 A R D P G D W Y Y Y Y Y G M D V	2
IGHV3-53_IGHJ6_66_5 A R I E R C S S T S C Y L W Y Y Y Y G M D V	1
IGHV3-53_IGHJ6_78_3 A R M G L G Y C S G G S C L S R V S Y Y Y Y G M D V	1
IGHV3-64_IGHJ4_36_4 V K R G D A T Y H F D Y	3
IGHV3-64_IGHJ4_39_8 V R S T V T T G G A Y D Y	1
IGHV3-64_IGHJ4_42_9 V K D R C G G D C Y V F D Y	2
IGHV3-64_IGHJ4_45_3 V K V Q R T V A G T G Y F D Y	2
IGHV3-64_IGHJ4_48_4 V K E E I T F G G V I V P Y D Y	1
IGHV3-64_IGHJ4_54_4 V K E G A T R W L Q R A R Y Y F D Y	1
IGHV3-64_IGHJ4_54_6 V K E N H I V V V T A I S L G F D Y	1
IGHV3-64_IGHJ4_57_4 V K G G N G F A I F G V V I R A F D Y	1
IGHV3-64_IGHJ6_69_3 V K N I P P P I T M V R G I Y Y Y Y Y G M D V	1
IGHV3-64_IGHJ6_72_1 A R V S T T Y C S S T S C Y D Y Y Y Y Y Y M D V	3
IGHV3-7_IGHJ3_51_195 A R D H C T N G V C F L D A F D I	1
IGHV3-7_IGHJ3_54_18 A R D L N Y G S G D N W Y D V L D V	1
IGHV3-7_IGHJ4_27_957 A R D T Y Y F D Y	2
IGHV3-7_IGHJ4_39_73 A R G T A V A G Y F F N D	1
IGHV3-7_IGHJ4_39_74 L T E Y S T G W Y I E N Y	1
IGHV3-7_IGHJ4_39_75 A R D P R Y D E F Y F D Y	1
IGHV3-7_IGHJ4_39_76 A S H D Y G D Y F L F D Y	1
IGHV3-7_IGHJ4_39_77 A R D G E V E T Y Y F D Y	1
IGHV3-7_IGHJ4_42_74 A R G G L V V R G A Y S D Y	1
IGHV3-7_IGHJ4_42_75 A R G I Q L W S K Y Y F D Y	2
IGHV3-7_IGHJ4_42_76 A R W T V S S G Y Y W L D N	1
IGHV3-7_IGHJ4_42_77 A R E S E T E D S T F L D C	1
IGHV3-7_IGHJ4_45_64 A S R K V P S S V W Y Y F D Y	1
IGHV3-7_IGHJ4_45_66 A R I T I F G V V I F Y F D Y	2
IGHV3-7_IGHJ4_45_67 A R V F N G Y K S P T L F D Y	2
IGHV3-7_IGHJ4_45_68 A R D L Y Y D S S G Y Y Y A Y	2
IGHV3-7_IGHJ4_51_47 A R D F H E Y Y Y D S S G Y A D Y	1
IGHV3-7_IGHJ4_54_34 A R V R F L E W L L W G P Y Y F D Y	1
IGHV3-7_IGHJ4_69_5 A R G R E T Y Y Y D S S G Y Y Y A T H Y F D Y	1
IGHV3-7_IGHJ5_24_8 A R G G S Y G S	1
IGHV3-7_IGHJ5_42_21 A R D K A K W L V N W F D P	1
IGHV3-7_IGHJ5_48_15 A R D I L H Y D S S E R W F D P	1
IGHV3-7_IGHJ5_48_16 A S L R G R V D T M Y N W F D S	1
IGHV3-7_IGHJ5_66_3 A R D R D F W S G Y L I S R V R T V W F D P	2
IGHV3-7_IGHJ6_42_13 A S D G H S L L Y Y Y M D V	1
IGHV3-7_IGHJ6_48_20 A R T I V G A N G Y Y Y Y M D V	1
IGHV3-7_IGHJ6_54_23 A R L E G S V V M N S Y F Y Y M D V	5
IGHV3-7_IGHJ6_60_14 A R V V G D I V L M V Y A I Y Y G M D V	3
IGHV3-7_IGHJ6_66_10 A R D S P T M I V V P I G E Y Y Y Y Y M D V	4
IGHV3-7_IGHJ6_66_9 A S E R G Y S Y G Y G F E V Y Y Y Y Y M D V	1
IGHV3-7_IGHJ6_72_6 A R V T Y Y Y D S S V Y Y G D Y Y Y Y Y Y M D V	1
IGHV3-7_IGHJ6_72_7 A R F L S T S D Y Y G S G S Y S Y Y Y Y Y M D V	3
IGHV3-72_IGHJ3_48_2 T R G L Y S G S F L S Y G F D I	3
IGHV3-72_IGHJ4_30_5 T K S T A Y Y F D S	1
IGHV3-72_IGHJ4_42_9 S R A G I Q T T P Y Y F D Y	1
IGHV3-72_IGHJ4_45_6 A R V K G R N W S D H Y L D N	1
IGHV3-72_IGHJ4_45_7 T R V K G T N W S D H H L D Y	1
IGHV3-72_IGHJ4_51_3 A R H R G C S G T S C Y G E D D Y	4
IGHV3-72_IGHJ6_51_3 S R G A S S A A R A Y Y Y G L D V	1
IGHV3-73_IGHJ4_30_8 T R P F P T H F D Y	1
IGHV3-73_IGHJ4_33_8 T R Y G G N S F F D Y	1
IGHV3-73_IGHJ4_39_13 T R Q K R D S G S Y F D Y	1
IGHV3-73_IGHJ4_42_12 T R S S Y Y D I L T A P D Y	1
IGHV3-73_IGHJ4_60_1 T G R V D Y D I V T G Y Y N E A D L D Y	2
IGHV3-73_IGHJ6_54_2 T R C I A V A G L L D Y Y Y G M D V	2
IGHV3-74_IGHJ1_51_1 A R G R E E T Y G L N A E Y F Q H	1
IGHV3-74_IGHJ3_36_11 G G T G T L M P A F D I	2
IGHV3-74_IGHJ3_39_412 A R A V A G T R N A F D I	2
IGHV3-74_IGHJ3_48_9 A R D P N W N Y A V P D A F D L	1
IGHV3-74_IGHJ3_75_2 A R D R R R D G I T M I V E P P R E S R E S F D I	1
IGHV3-74_IGHJ4_27_12 A T S P G V F D Y	3
IGHV3-74_IGHJ4_30_18 A R D G S R S F D Y	1
IGHV3-74_IGHJ4_30_19 V R A A A G T I D Y	1
IGHV3-74_IGHJ4_36_28 A R G G D G G E P H D Y	2
IGHV3-74_IGHJ4_39_37 A R S D S S G Y Y H P V Y	2
IGHV3-74_IGHJ4_39_38 A R E G P V T A D Y F D Y	1
IGHV3-74_IGHJ4_42_45 V S P D T E G T G M S F G H	2
IGHV3-74_IGHJ4_48_23 A S R H Y D F W S G Y Y L F G Y	1
IGHV3-74_IGHJ4_48_25 V I G A R K G I V G A T A F D Y	2
IGHV3-74_IGHJ5_48_3 V R G G L Y Y D I L T G R F D S	1
IGHV3-74_IGHJ6_48_14 A R D L Y S N G Y Y Y Y G M D V	1
IGHV3-74_IGHJ6_51_12 A R D Y G D S L S G Y Y Y G M D V	1
IGHV3-74_IGHJ6_57_11 A R A P Y G N K R S I L Y Y Y G M D V	1
IGHV3-74_IGHJ6_60_11C K S S D G S G S Y C P Y Y K V R Y G R	1
IGHV3-74_IGHJ6_63_4 A R G D S S S W K P S F Y Y Y Y Y G M D V	1
IGHV3-74_IGHJ6_66_6 A R E P V C S G G S C Y S Y Y Y Y Y Y M D V	1
IGHV3-h_IGHJ4_60_2 A R E N Y D I L T G Y Y Q G G Y Y F D Y	1
IGHV4-30_IGHJ3_42_3 A R E Y G E A Q G V A F D I	1
IGHV4-30_IGHJ4_27_2 A R Y S G P F D Y	1
IGHV4-30_IGHJ4_39_5 A S Y G G N G V G Y F D Y	1
IGHV4-30_IGHJ4_45_8 A R G Y G D Y P L G V D F D Y	1
IGHV4-30_IGHJ4_57_4 A R V A K Y Y D F W T G Y S S Y F D Y	4
IGHV4-30_IGHJ4_63_2 A R G L A G Y D I L T G Y S R G Y Y F D Y	1
IGHV4-30_IGHJ5_72_1 A R G V Y C S S T S C Y S P L S R Y V G W F D P	1
IGHV4-30_IGHJ6_54_2 A R G G T A M V T G P Y Y Y Y M D V	2
IGHV4-30_IGHJ6_63_2 A G T A F S V W G S Y F P A D G Y F V D V	1
IGHV4-30_IGHJ6_63_3 A T L N R Y S G Y E R G N Y Y Y Y Y M D V	1
IGHV4-30_IGHJ6_66_1 A R G D R T F F Y E S G A Y Y Y Y N Y M D V	1
IGHV4-31_IGHJ1_78_1 A R A I S Y Y D I L T G Y Y R N S L L H P Q Y F Q H	2
IGHV4-31_IGHJ2_48_5 A S V T T V V T P R T G Y F D L	1
IGHV4-31_IGHJ3_36_6 A R D R I G F T I F D I	1
IGHV4-31_IGHJ3_42_10 A R D F W S G Y Y G A F D I	4
IGHV4-31_IGHJ3_42_290 A R V L G S S G S Y A F D I	1
IGHV4-31_IGHJ3_42_9 A R Y I A A A G T G A F D I	1
IGHV4-31_IGHJ3_48_4 A R A R M A A A G A N G A F D I	1
IGHV4-31_IGHJ3_54_5 A R D K G I T M I P G H N D A F D I	1
IGHV4-31_IGHJ3_60_3 A R L S L A Y C S G G S C H S N A F D I	1
IGHV4-31_IGHJ3_60_4 A S S Y Y D S S G Y Y L R G S E A F D I	1
IGHV4-31_IGHJ3_63_2 A R T D R G Y D F W S G Y S P P C A F D I	1
IGHV4-31_IGHJ4_30_14 A R D K A A T G L D	2
IGHV4-31_IGHJ4_33_27 A R E G Y S S S S N Y	1
IGHV4-31_IGHJ4_36_3150 A R Y Y G D Y R H F D Y	2
IGHV4-31_IGHJ4_39_30 A R D L T G T T G P F D Y	2
IGHV4-31_IGHJ4_39_31 A R V T K L Q G R K F D Y	1
IGHV4-31_IGHJ4_42_1374 A R Y C S G G S C Y G F D Y	1
IGHV4-31_IGHJ4_42_16 A R D L G H D S S G Y F D Y	1
IGHV4-31_IGHJ4_42_18 A G E F C S S T T C F F D Y	1
IGHV4-31_IGHJ4_48_30 A R G G I K Y S S G W Y A V D Y	2
IGHV4-31_IGHJ4_48_31 A R V S R P Y Y D S S G Y Y D Y	2
IGHV4-31_IGHJ4_57_7 A R V G V F Y G E E S T T P R L F D Y	3
IGHV4-31_IGHJ5_39_7 A R Y S S G L R G G F D P	1
IGHV4-31_IGHJ5_42_7 A R D N C S G G T C Y I T K	1
IGHV4-31_IGHJ5_51_9 A R G P Y D S S G Y Y D N W F D P	2
IGHV4-31_IGHJ6_39_4 A R D D Y G D Y G G V D V	4
IGHV4-31_IGHJ6_42_5 A R V N G W F G E D Y M D V	1
IGHV4-31_IGHJ6_42_6 A S G F T P P Y Y Y Y M D V	2
IGHV4-31_IGHJ6_60_3 A S S S D I V V V V A A T H S Y G M D V	4
IGHV4-31_IGHJ6_66_8 A R S G G G L L W F G E P P D Y Y Y G M D V	1
IGHV4-31_IGHJ6_75_6 A R D R S Q W S G Y Y T G F E G V D S Y Y G M D V	1
IGHV4-31_IGHJ6_78_3 A R E G E T Y Y Y D S S G Y D S R S G Y Y Y G M D V	1
IGHV4-34_IGHJ1_78_1 A R P N K K P G Y C S G G S C Y P A K A T G W F Q H	1
IGHV4-34_IGHJ2_36_7 A R G S Y S N W Y F D L	2
IGHV4-34_IGHJ2_69_2 A R G R S T L G Y C S G G S C Y S L G Y F D L	1
IGHV4-34_IGHJ3_51_33 A R G R S S S W S S W V D A F D I	1
IGHV4-34_IGHJ3_54_26 A R G I S R A I A T A G L D A F D I	1
IGHV4-34_IGHJ3_75_5 A R V K S R R G Y C S G G S C Y L T R S G A F D I	1
IGHV4-34_IGHJ4_24_1497 A R G R V S D Y	1
IGHV4-34_IGHJ4_24_24 A R V P L G D Y	1
IGHV4-34_IGHJ4_24_24 T R V P L G D Y	1
IGHV4-34_IGHJ4_27_41 A R G F Y F I D Y	1
IGHV4-34_IGHJ4_27_43 A R G Q K Q W P H	11
IGHV4-34_IGHJ4_30_5745 A R G Y G D Y V D Y	1
IGHV4-34_IGHJ4_33_123 A R A G L A A D F D C	1
IGHV4-34_IGHJ4_33_128 A R G G E A T P L R Y	1
IGHV4-34_IGHJ4_36_11155 A R G R G P K Y Y F D Y	1
IGHV4-34_IGHJ4_36_126 A R T G R W L Q F I D Y	1
IGHV4-34_IGHJ4_36_131 A R L V T A T E V F D Y	2
IGHV4-34_IGHJ4_36_132 A R A I N E H R R F D Y	1
IGHV4-34_IGHJ4_36_340 A R N H G S G S Y S D Y	2
IGHV4-34_IGHJ4_39_13594 A R G R G Y S Y G Y V D Y	1
IGHV4-34_IGHJ4_42_12653 A R G R D Y Y D S S G Y S Y	1
IGHV4-34_IGHJ4_42_150 A R V G L D D R R Y Y F D Y	6
IGHV4-34_IGHJ4_45_145 A R G R L T M V R G A P F D Y	1
IGHV4-34_IGHJ4_45_146 A T A A S Y S Y G L R L F D Y	1
IGHV4-34_IGHJ4_45_150 A R D A I A V A G T G G V G Y	1
IGHV4-34_IGHJ4_45_151 A R G I S Y Y Y G S G S F G Y	1
IGHV4-34_IGHJ4_48_124 A R R D R V R N N Y G Y G L D Y	1
IGHV4-34_IGHJ4_48_130 A L R D Y Y R S V T Y Y Y F D Y	3
IGHV4-34_IGHJ4_51_106 A R E R R A V G A A I G G Y F D Y	1
IGHV4-34_IGHJ4_51_110 A R G L F S R S K G D Y G T L G Y	3
IGHV4-34_IGHJ4_54_77 A R V S F M V R G V I A T E P F D Y	1
IGHV4-34_IGHJ4_57_61 A R G G A S R E T V E M A T I S E D Y	2
IGHV4-34_IGHJ4_57_62 A R G R I T V P T V T T Y C Y Y F D Y	1
IGHV4-34_IGHJ4_60_48 A R T A L L W F G G W G F A R Y Y F D Y	2
IGHV4-34_IGHJ5_27_19 A R A G G R Y M G	1
IGHV4-34_IGHJ5_39_48 T R G R R G T G G L L D S	2
IGHV4-34_IGHJ5_42_47 G R E D K L G Y Y G G T S V	1
IGHV4-34_IGHJ5_42_48 A S G S G K G G P G G F D P	1
IGHV4-34_IGHJ5_45_52 A R G Y Q E T G T T D W F D P	2
IGHV4-34_IGHJ5_51_31 A R G G A R R S S S S S R W F D P	1
IGHV4-34_IGHJ5_51_35 A R G R S I A V A G R R N W F D P	1
IGHV4-34_IGHJ5_51_3553 A R G Q Y S S G W Y G L K R F D P	1
IGHV4-34_IGHJ5_54_45 A R G R R R D G Y N H R G H W F D P	1
IGHV4-34_IGHJ5_54_46 A R G L G R S I A P R R G N W F D P	1
IGHV4-34_IGHJ5_57_25 A R G R Y S S S W Y R R S N N W F D P	2
IGHV4-34_IGHJ5_60_25 A R L E A A Y S S S W Y W G G N W F D P	1
IGHV4-34_IGHJ5_60_27 A R G R R D L R A W Y N W I P R G F D P	1
IGHV4-34_IGHJ6_42_30 A R G M V A H Y Y Y Y M D V	4
IGHV4-34_IGHJ6_51_37 A R E V R G A M G Y Y Y Y Y M D V	1
IGHV4-34_IGHJ6_51_38 A S N R Y Y Y G S G S P L G M D V	2
IGHV4-34_IGHJ6_57_64 A R G V A A R P R S R Y Y Y Y Y M D V	1
IGHV4-34_IGHJ6_57_66 A R A V G Y S Y G L D Y Y Y Y Y M D V	3
IGHV4-34_IGHJ6_60_42 A R G D P G I A A A G I S D H Y Y M D A	1
IGHV4-34_IGHJ6_60_45 A R G Y N V W G S Y R Y Y Y Y Y Y M D V	1
IGHV4-34_IGHJ6_60_46 A R A P I L E R L L W E I Y Y Y G M D V	1
IGHV4-34_IGHJ6_63_40 A R G R S L V A G P H R R T Q I Y G M D V	1
IGHV4-34_IGHJ6_63_41 A G R Y Y Y D S S G Y Y T R V H Y G M D V	2
IGHV4-34_IGHJ6_66_32 A R V R G Q G I T I F G V V S P A M G M D V	1
IGHV4-34_IGHJ6_69_2133 A R G R S Y Y G S G S Y Y P P Y Y Y Y Y M D V	1
IGHV4-39_IGHJ3_39_11 A R R A P F A E Q A F D I	1
IGHV4-39_IGHJ3_45_10 A R R D V D T A M V N T E E V	1
IGHV4-39_IGHJ3_45_1015 A R F C S S T S C Y D A F D I	1
IGHV4-39_IGHJ3_45_8 A R L E W G P G V D D A F D I	1
IGHV4-39_IGHJ3_45_9 A R E F L G F D S S S W G D I	1
IGHV4-39_IGHJ3_48_13 A R H D Y A I V G A T G A F D I	1
IGHV4-39_IGHJ3_54_10 A R L R I T M I V V V P Y D A F D I	2
IGHV4-39_IGHJ3_60_8 A S R D T M T M I V V V I T G W F F D I	1
IGHV4-39_IGHJ4_33_7117 A S A S G S Y R F D Y	1
IGHV4-39_IGHJ4_36_52 A R A Y D Y G V L W D Y	1
IGHV4-39_IGHJ4_36_64 A R Q G G R F S P L G Y	1
IGHV4-39_IGHJ4_36_65 A R H Y E A A G Q F D Y	2
IGHV4-39_IGHJ4_36_66 A R H T G S G S Y V D Y	2
IGHV4-39_IGHJ4_39_63 A R V T G Y S S V S F D Y	2
IGHV4-39_IGHJ4_39_64 A S W Y Q L P P Y Y F D Y	1
IGHV4-39_IGHJ4_39_69 A S Q S G S Y W L D L D Y	2
IGHV4-39_IGHJ4_39_70 A R D G Y N R R P P F D Y	1
IGHV4-39_IGHJ4_39_7570 A R H P Y D S S G Y Y T Y	1
IGHV4-39_IGHJ4_42_50 A K Y L R V A G Y Y Y F D N	1
IGHV4-39_IGHJ4_42_51 A S R G S W N Y G L S G D Y	1
IGHV4-39_IGHJ4_45_44 A R L L G I A V A V G Y F D Y	2
IGHV4-39_IGHJ4_45_45 A R V P R H S Y G P S P F D Y	1
IGHV4-39_IGHJ4_45_45 A R V P R Y S C G P S P F D Y	1
IGHV4-39_IGHJ4_45_46 A R H A S I A A R R P L F D Y	1
IGHV4-39_IGHJ4_45_47 A R Q K R S I A A A G T F D Y	1
IGHV4-39_IGHJ4_48_46 A S T M I T F G G V I V I P D Y	1
IGHV4-39_IGHJ4_54_25 A R H L K E W Y G Y S S S W Y I D Y	2
IGHV4-39_IGHJ4_54_28 A R Q R A G P P C G G D C Y T F D Y	1
IGHV4-39_IGHJ4_54_29 A S Q Q I P G Y C S S T S C Y V D Y	5
IGHV4-39_IGHJ4_54_30 A R W G V P G M I V V V I R D P D Y	1
IGHV4-39_IGHJ4_54_31 A R H L K P T Y Y Y D S S G H F D Y	1
IGHV4-39_IGHJ4_54_32 A L R Y G G S Y P P R G H V T L D Y	1
IGHV4-39_IGHJ4_57_22 A R H D P Y P G S G S Y Y N G G L D Y	3
IGHV4-39_IGHJ4_63_11 A R H P R Y Y D I L T G Y Y L T Y Y F D Y	1
IGHV4-39_IGHJ4_72_3 A R H E V F P V Y C G G D C Y F G S R Y Y F D Y	3
IGHV4-39_IGHJ5_33_11 V R R E G R G R F D P	1
IGHV4-39_IGHJ5_36_20 A R Q W G R D N W F D P	1
IGHV4-39_IGHJ5_42_15 A R R Y N W N Y G F W F D P	2
IGHV4-39_IGHJ5_42_18 A R Q L P G Q W L G H F D T	1
IGHV4-39_IGHJ5_45_16 A R H A E P S E L N R A F D P	1
IGHV4-39_IGHJ5_54_17 A R G R Y D F F T D Y Y T G W F D P	2
IGHV4-39_IGHJ5_60_16 A R Q P V Q K I A V A G T N R G W F D P	1
IGHV4-39_IGHJ5_60_16 A R Q P V R K I A V A G T N R G W F D P	1
IGHV4-39_IGHJ5_60_17 V R H P R R F S S D P P G Y V D W F D P	1
IGHV4-39_IGHJ5_69_2 A R H N P P P P Y D F W S G Y Y T G G W F D P	1
IGHV4-39_IGHJ6_39_10 A R L Q Y Y D L H Y M D V	1
IGHV4-39_IGHJ6_48_20 A S P N I V G A T T Y Y G M D V	1
IGHV4-39_IGHJ6_51_12 A R V D T A M V T N Y Y Y Y M D V	1
IGHV4-39_IGHJ6_51_15 A S L K T T P L D H Y K Y Y M D V	1
IGHV4-39_IGHJ6_57_11 A R Q E R K S S G W D T N Y Y G M D V	1
IGHV4-39_IGHJ6_60_8 A R P G V G G Y Y Y G K G Y Y Y G M D V	1
IGHV4-39_IGHJ6_60_9 A R Q V D T A M A P P Y Y Y Y Y G M D V	1
IGHV4-39_IGHJ6_63_11 A R L P V N S S G W Y S F Y Y Y Y G M D V	1
IGHV4-39_IGHJ6_63_12 A T L N R Y S G Y E R G N Y Y Y Y Y M D V	1
IGHV4-39_IGHJ6_69_5 A R H R A N G K T I S L E F Y Y Y Y Y G M D V	2
IGHV4-39_IGHJ6_69_6 A R D A Y Y D S S G Y Y A L Y Y Y Y Y G M D V	1
IGHV4-39_IGHJ6_81_3 A R L T V T Q P R G S P R H V H Q W Y Y Y Y Y Y M D V	1
IGHV4-4_IGHJ3_45_16 A R V G V G A T L G N A F D I	2
IGHV4-4_IGHJ3_48_9 A S D Y D S S G Y K G G A F D I	1
IGHV4-4_IGHJ3_51_831 A R V P Y Y Y G S G S Y F A F D I	1
IGHV4-4_IGHJ3_57_7 A R D Q G Q A T V V T A E S D A F D I	1
IGHV4-4_IGHJ4_30_21 A R R I A R I F D Y	1
IGHV4-4_IGHJ4_30_26 A R G D T V T T G Y	1
IGHV4-4_IGHJ4_33_25 A S A Y S P L G I D Y	2
IGHV4-4_IGHJ4_33_26 A R R T V R P Y E D Y	1
IGHV4-4_IGHJ4_36_42 A R A C Y G Y G Y F D Y	1
IGHV4-4_IGHJ4_39_45 A R V D G G S G T F F D Y	1
IGHV4-4_IGHJ4_42_51 A R A P A I V T Y P Y F D Y	1
IGHV4-4_IGHJ4_42_52 A R D P G V D T A M V K D Y	1
IGHV4-4_IGHJ4_48_27 A R E Q M T T A R G T D R D G Y	1
IGHV4-4_IGHJ4_54_9 A R A A A G S K E D Q E I H H V Y Y	1
IGHV4-4_IGHJ4_60_10 A R R K G A Y S S S W Y V F P F Y F D Y	1
IGHV4-4_IGHJ5_27_6 A R D T L G F D P	1
IGHV4-4_IGHJ5_45_13 A I S V S S S W Y S S W F D P	2
IGHV4-4_IGHJ5_57_5 A R Q N W N Y D F S L R L R F W F D P	1
IGHV4-4_IGHJ5_69_4 A R D I T W V G Y Y Y D S S G Y Y F G W F D P	1
IGHV4-4_IGHJ6_33_6 A S D S S S W V R D V	1
IGHV4-4_IGHJ6_42_10 A R E T I V V G D Y G M D V	1
IGHV4-4_IGHJ6_48_17 A R D L G S S R Y Y Y Y G M D V	1
IGHV4-4_IGHJ6_51_13 A R G Y Y D F L Y Y Y Y Y Y M D V	3
IGHV4-4_IGHJ6_66_10 A R V L L L W F G D G K R T E N Y Y G M D V	1
IGHV4-4_IGHJ6_72_5 A R L V R P G S W H E I K P N N Y Y Y Y Y M D V	2
IGHV4-59_IGHJ3_42_24 A S S G Y S S S W S G G D I	1
IGHV4-59_IGHJ4_39_86 A L M S R G V S G Y F D Y	1
IGHV4-59_IGHJ5_45_25 A R G K G D Y S N Y I R F D P	1
IGHV4-59_IGHJ5_51_26 A R G G A R A S S T R G N W F D P	1
IGHV4-59_IGHJ5_51_27 A V A Y C G G D C Y S E N W F D P	1
IGHV4-59_IGHJ6_45_25 A S G H Y D F W A Y Y Y M D V	2
IGHV4-59_IGHJ6_51_336 A R G G G N P T Y Y Y Y Y Y M D V	1
IGHV4-59_IGHJ6_51_336 A R G G G N P Y Y Y Y Y Y Y M D V	1
IGHV4-59_IGHJ6_60_16 A R G G P S S T S C Y D C Y Y Y G M D V	2
IGHV4-61_IGHJ3_30_3 A R A Y Y D A P D I	6
IGHV4-61_IGHJ3_36_14 A S P L D F D D A F D I	3
IGHV4-61_IGHJ3_45_10 A R L S P W G T T V Y A F D I	1
IGHV4-61_IGHJ3_45_687 A R D V Y Y Y D S S D A F D I	2
IGHV4-61_IGHJ3_51_6 A R A E Y S Y G R E D L D A F D I	1
IGHV4-61_IGHJ3_63_4 A R E M G R K L A T T T W G G S D A F D I	1
IGHV4-61_IGHJ3_63_5 A R V G S R A Y Y Y D S S G S P D A F D I	1
IGHV4-61_IGHJ3_69_2 A R E Y I R G S G S F G V V P E H A N A F D I	1
IGHV4-61_IGHJ4_24_4 A R D T A V G Y	2
IGHV4-61_IGHJ4_30_2128 A R V G S Y S F D Y	2
IGHV4-61_IGHJ4_36_2985 A R E D S S G Y Y F D Y	2
IGHV4-61_IGHJ4_36_49 A L C G G D C Y S F D Y	1
IGHV4-61_IGHJ4_36_50 A R D A H R G G E F D Y	6
IGHV4-61_IGHJ4_36_51 A R G E R W L R P L W Y	3
IGHV4-61_IGHJ4_36_52 A R M I A L D F I F D Y	2
IGHV4-61_IGHJ4_36_53 A R E V A G T L N F E Y	2
IGHV4-61_IGHJ4_42_38 A G E F C S S T T C F F D Y	1
IGHV4-61_IGHJ4_42_39 A R V Y D F W S G H P I D Y	1
IGHV4-61_IGHJ4_42_4262 A R V S C S S T S C Y F D Y	1
IGHV4-61_IGHJ4_45_34 A R A S L D V D W G F F L D Y	1
IGHV4-61_IGHJ4_45_35 A R A I I S S G Y Y R E P D Y	3
IGHV4-61_IGHJ4_45_36 A R N S G P T G D S F Y F D C	1
IGHV4-61_IGHJ4_48_30 A R E G P S G D E I L T G P T D	1
IGHV4-61_IGHJ4_48_36 A S S A G I Q L W Y Q Y Y F D Y	3
IGHV4-61_IGHJ4_48_37 A R A S K Y Y Y D S S G Y N D Y	7
IGHV4-61_IGHJ4_51_1474 A R D L A Y Y D S S G W N Y F D Y	4
IGHV4-61_IGHJ4_54_15 A R E G G D G Y I R H T R G G F D Y	2
IGHV4-61_IGHJ4_54_1579 A R A K Y Y Y D S S G Y Y S N F D Y	2
IGHV4-61_IGHJ4_57_7 A R D L Y Y Y D S S G Y Y Y Q T F D Y	1
IGHV4-61_IGHJ4_60_6 A R T A Y C G G D C S D A P P A T I D Y	1
IGHV4-61_IGHJ5_39_13 A R V R R Y S S G W Y S P	1
IGHV4-61_IGHJ5_48_8 A R D R R N S G S Y Y S E F D P	2
IGHV4-61_IGHJ5_48_9 A R E T Y Q L Q E G W N W F D P	1
IGHV4-61_IGHJ5_51_10 A R A Q G D Y V V F Q L G W F D P	3
IGHV4-61_IGHJ5_54_10 A R D M G G N Y L R A P Y N W F D P	1
IGHV4-61_IGHJ5_57_4 A R D H Y Y G S G S Y Y T E N W F D P	2
IGHV4-61_IGHJ6_36_5 A R G A V T T A D M D V	1
IGHV4-61_IGHJ6_36_6 A R D G V D P Y Y M D V	1
IGHV4-61_IGHJ6_42_15 A R E T I V V G D Y G M D V	1
IGHV4-61_IGHJ6_51_13 A R D W G P Y S S S Y Y Y G M D V	3
IGHV4-61_IGHJ6_54_11 A R W G G H Y D F W A W G Y G M D V	1
IGHV4-61_IGHJ6_57_16 A R D F L V S S G S D H Y Y Y G M D V	6
IGHV4-61_IGHJ6_57_18 A R G Q A A V A G I Y Y Y Y Y Y M D V	1
IGHV4-61_IGHJ6_57_19 A R D N R G H R L W Y T Y N Y Y M D V	3
IGHV4-61_IGHJ6_57_20 A R E S S G Y T E D Y Y Y Y Y Y M D V	1
IGHV4-61_IGHJ6_60_1331 A R E G C S S T S C F Y Y Y Y Y Y M D V	2
IGHV4-61_IGHJ6_60_22 A R S A Y D F W S G Y Y M Y Y Y G M D V	2
IGHV4-61_IGHJ6_69_8 A R S P S R L H Y Y D S S G Y H Y Y Y Y M D V	2
IGHV4-61_IGHJ6_69_9 A R T S E D Y G S G S F V L G D Y Y Y Y M D V	3
IGHV4-61_IGHJ6_75_2 A R V G Y S S G W Y P P G G G E G Y Y Y Y Y M D V	1
IGHV4-61_IGHJ6_78_2C E S G V V A V A W Y P P G X G R G L L L L L H G R	1
IGHV5-51_IGHJ2_39_2 A R Q A V T S Y W Y F D L	2
IGHV5-51_IGHJ3_42_998 A I P S G R M I G D A F D I	1
IGHV5-51_IGHJ3_45_41 A R H D G I T G T D D A F D I	1
IGHV5-51_IGHJ3_45_43 A R P S D T A M V Y D A F D I	1
IGHV5-51_IGHJ3_48_41 A R L R G G V A L G R D A F D I	1
IGHV5-51_IGHJ3_57_18 A R H G Y D Y G D A R A T R G A F D I	2
IGHV5-51_IGHJ4_36_75 A R H W G A G V S G D Y	2
IGHV5-51_IGHJ4_36_76 A R P S E V T L Y F D Y	1
IGHV5-51_IGHJ4_39_74 A R Y E Y S S S Q V L D Y	1
IGHV5-51_IGHJ4_39_75 A R H A S S Q H Y G L I Y	1
IGHV5-51_IGHJ4_39_76 A R R G G A G N E P F D Y	1
IGHV5-51_IGHJ4_39_77 A R P H D S G W W I L L Y	3
IGHV5-51_IGHJ4_39_78 A R L S I A A T P S F D Y	2
IGHV5-51_IGHJ4_39_79 A R H G G S R V R D F D Y	1
IGHV5-51_IGHJ4_39_80 A R H K Y G D Y E P F D Y	5
IGHV5-51_IGHJ4_39_9173 A R L R G Y S Y G P F D Y	1
IGHV5-51_IGHJ4_42_80 A R Q H S S S P R V S F D Y	1
IGHV5-51_IGHJ4_48_56 A T W D R G G S G S Q Y Y F D Y	1
IGHV5-51_IGHJ4_48_57 A R L G D Y Y R T S G Y V F D Y	1
IGHV5-51_IGHJ4_48_62 A R Q D T A A G T R L F A F D Y	1
IGHV5-51_IGHJ4_48_63 A R R L L W F G E L T T A F D Y	1
IGHV5-51_IGHJ4_51_31 A R Q S G R K Y Y D S S A P V D Y	1
IGHV5-51_IGHJ4_54_22 A R E Y R G Y S S S W Y P E P F D Y	1
IGHV5-51_IGHJ4_57_15 A R G M V A K K N I V V V P A A P D Y	1
IGHV5-51_IGHJ4_63_6 A R R G I T M V R G V I I K N H N L F D Y	1
IGHV5-51_IGHJ5_54_11 A R H G N D I L T G Y Y G W W F D P	1
IGHV5-51_IGHJ5_57_12 A R H P Y D S S G Y E V F S F W F D P	3
IGHV5-51_IGHJ6_36_11C E T V F V L L W Y G R	1
IGHV5-51_IGHJ6_48_24 A R Q E R S L L Y Y Y Y G M D V	1
IGHV5-51_IGHJ6_54_23 A R H G G G Y P N Y Y Y Y Y Y M D V	2
IGHV5-51_IGHJ6_57_27 A R D M G H Y Y G S G S P Y Y G M D V	2
IGHV5-51_IGHJ6_57_29 A R Q G W Y N W N Y L P Q V V G M D V	1
IGHV5-51_IGHJ6_60_24 A E G G G D Y G R H P Y Y Y Y Y Y M D V	1
IGHV5-51_IGHJ6_63_19 A R H Q P I V L R Y F D P R G G H Y M D V	1
IGHV5-51_IGHJ6_63_20 A R Q K T A V A G P P P V Y Y Y Y G M D V	1
IGHV5-51_IGHJ6_63_21 A R H R R H C S G G S C Y Y F H Y Y M D V	1
IGHV5-51_IGHJ6_72_7 A R H A D V G I G V I A A R P D Y Y Y Y G M D V	5
IGHV5-51_IGHJ6_93_1 A R H S C R D S G G S C Y S D G Y G D Y Q S S N Y Y Y Y M D V	1
IGHV5-a_IGHJ2_60_2 A I P P E A S Y Y D R V Q N Y W Y F D L	1
IGHV5-a_IGHJ3_48_3 A R L G S P L N Y G D N A F D I	5
IGHV5-a_IGHJ3_51_4 A R K R E P V A G T I H D A F D I	2
IGHV5-a_IGHJ3_54_5 A S Q K Y Y Y D S S G Y R D A F D I	3
IGHV5-a_IGHJ4_42_1433 A S H D Y Y D S S G Y Y N Y	3
IGHV5-a_IGHJ4_48_6 A V E Y Y D I L T G Y Y P F D Y	2
IGHV5-a_IGHJ5_48_3 A R H Y D F W S G Y Y T G F D P	1
IGHV5-a_IGHJ5_48_313 A R L G Y C S G G S C Y W F D P	2
IGHV5-a_IGHJ6_45_3 A S K D D Y V W G S Y E M D V	2
IGHV5-a_IGHJ6_51_4 A R L V L P A P S Y Y Y Y G M D V	6
IGHV5-a_IGHJ6_57_6 A R H L A N V H I A V A G S Y G M D V	1
IGHV6-1_IGHJ3_39_1 A R D P P Y T W S S F D V	1
IGHV6-1_IGHJ3_42_3 S R R G V G I L S E A F D L	2
IGHV6-1_IGHJ3_48_2 A R G D Q L L L Y R G Y A F D I	1
IGHV6-1_IGHJ5_51_1 A R D Y G C S S T S C Y Y W F D P	1
IGHV6-1_IGHJ5_54_2 A R A T T R W L Q F N L Y N W F D P	1
IGHV6-1_IGHJ5_54_3 A R V G Y S S S W Y I D I S W F D P	2
IGHV6-1_IGHJ6_39_5 A R G R D P Y Y Y G M D V	2
IGHV6-1_IGHJ6_57_2 A R M F D K S G Y V G P Y Y Y G Y D V	2
IGHV6-1_IGHJ6_75_1 A R V G I L P H D Y G D Y V R G G R Y Y Y G M D V	3
IGHV7-4-_IGHJ3_39_6 A D H L W Y G G R A F D I	1
IGHV7-4-_IGHJ3_42_8 A R P S Y D V E G D A F D I	2
IGHV7-4-_IGHJ3_51_10 A R G R R N V R S V A I D A F D I	4
IGHV7-4-_IGHJ3_72_1 A R G T R T L T Y Y Y G S G S L Q Q I D A F D I	1
IGHV7-4-_IGHJ4_36_28 A R G W S Y Y S L S D Y	2
IGHV7-4-_IGHJ4_39_31 A R E P Y G S G S Y Y N Y	2
IGHV7-4-_IGHJ4_42_32 A R H I Y F D P L Y Y F D Y	1
IGHV7-4-_IGHJ4_42_33 A R D A G A V A G P S F D Y	1
IGHV7-4-_IGHJ4_48_20 A R D P N T G M V A T V E E D Y	6
IGHV7-4-_IGHJ4_54_9 A R V P G I V V V P A A E Y Y F D Y	4
IGHV7-4-_IGHJ4_57_11 A R A R G A G V F W S G Y Y T G I G Y	2
IGHV7-4-_IGHJ5_36_7 A R D H D I L T G W V A	2
IGHV7-4-_IGHJ5_48_10 A R S G P Y Y Y G S G L W F D P	1
IGHV7-4-_IGHJ5_54_6 A R D S L D G G Y D F L V G W F D P	1
IGHV7-4-_IGHJ6_51_6 A R A E L G Y Y Y G S G S F M D V	4
IGHV7-4-_IGHJ6_54_17 A R E F P D T A M V G Y Y Y Y M D V	1
IGHV7-4-_IGHJ6_57_5 A R D R H S G S Y W D Y Y Y Y Y M D V	3
IGHV7-4-_IGHJ6_57_6 A R E F P D T A M V G Y Y Y Y Y M D V	3
IGHV7-4-_IGHJ6_60_11 A R D R K S G F G E L S G Y Y Y Y M D V	2
IGHV7-4-_IGHJ6_60_12 A R V S D G E Y G D Y D Y Y Y Y Y M D V	2
IGHV7-4-_IGHJ6_60_13 A S Q R D P V V T P S S Y Y Y Y Y M D V	2
IGHV7-4-_IGHJ6_75_5 A R G S G A T S D F W S G Y L L H Y Y Y Y Y M D V	1
VH1-17P_IGHJ4_48_1 * R P * D M V I L A A T P L T T	3

## Sheet: Figure4-edges-sample1_time24
edge1	edge2
IGHV1-69_IGHJ4_54_56 A R F N L V D C S D G S C Y T L D Y	IGHV1-69_IGHJ4_54_56 A R F N L V D C S G G S C Y T L D Y
IGHV2-5_IGHJ4_57_13 A H S P S P Y Y D F W S G Y Y V F D Y	IGHV2-5_IGHJ4_57_13 A H S P S P Y Y V F W S G Y Y V F D Y
IGHV1-18_IGHJ6_39_15 A R M N W N F Y Y Y M D V	IGHV1-18_IGHJ6_39_15C E N E L E L L L L H G R
IGHV4-59_IGHJ6_51_336 A R G G G N P T Y Y Y Y Y Y M D V	IGHV4-59_IGHJ6_51_336 A R G G G N P Y Y Y Y Y Y Y M D V
IGHV1-18_IGHJ3_69_3 A R D P D H L A Y C G G D C Y G P D D A F D I	IGHV1-18_IGHJ3_69_3 A R D P D H L A Y C G G D C Y S P D D A F D I
IGHV3-21_IGHJ4_57_31 A R G Y C S G G S C L P T I Y Y F D Y	IGHV3-21_IGHJ4_57_31 A R G Y F S G G S C L P T I Y Y F D Y
IGHV3-11_IGHJ6_48_13 A R G I N T R Y H Y Y Y Y M D V	IGHV3-11_IGHJ6_48_13 A R G I N T R Y Y Y Y Y Y M D V
IGHV2-70_IGHJ6_63_4 A R T R P S I A A A G T G Y Y Y Y Y M D V	IGHV2-70_IGHJ6_63_4C T D P S L Y S S S W Y G L L L L L H G R
IGHV3-11_IGHJ3_39_15 R E D T A M V T L L L I S	IGHV3-11_IGHJ3_39_15 A R G Y S Y G Y L A F D I
IGHV3-23_IGHJ6_45_30 R K R L S R P C G T T V W T S	IGHV3-23_IGHJ6_45_30 A K A T I A S L W Y Y G M D V
IGHV4-39_IGHJ4_45_45 A R V P R H S Y G P S P F D Y	IGHV4-39_IGHJ4_45_45 A R V P R Y S C G P S P F D Y
IGHV4-39_IGHJ5_60_16 A R Q P V Q K I A V A G T N R G W F D P	IGHV4-39_IGHJ5_60_16 A R Q P V R K I A V A G T N R G W F D P
IGHV1-18_IGHJ6_69_25 A R E S Y C G G D C Y S K W D Y Y Y Y Y I D V	IGHV1-18_IGHJ6_69_25 A R E S Y C G G D C Y S K W D Y Y Y Y Y M D V
IGHV1-69_IGHJ4_45_117 A R E G D C S S T S C Y A H Y	IGHV1-69_IGHJ4_45_117 V R E G D C S S T S C Y A H Y
IGHV3-30_IGHJ5_45_22 A R V Q W D I V L I G W F D P	IGHV3-30_IGHJ5_45_22 A R V Q W D I V L I G W F D S
IGHV3-48_IGHJ6_45_28 S R D D I G A S A N C Y M D V	IGHV3-48_IGHJ6_45_28 S R D D I G A S A N Y Y M D V
IGHV1-2_IGHJ4_48_88 A R D A G G A V A A V Y Y F D Y	IGHV1-2_IGHJ4_48_88 A R N A G G A V A A V Y Y F D Y
IGHV3-30_IGHJ4_45_18361 A R D G G Y Y D S S G H L D Y	IGHV3-30_IGHJ4_45_18361 A R D P F Y Y D S S G Y V A Y
IGHV3-30_IGHJ6_54_29 A K G N A P V T T R Y Y Y Y G M D V	IGHV3-30_IGHJ6_54_29C E R * C S G D Y P V L L L R Y G R
IGHV4-34_IGHJ4_24_24 A R V P L G D Y	IGHV4-34_IGHJ4_24_24 T R V P L G D Y

## Sheet: Figure4-vertex-sample2-time0
Var1	Freq
IGHV1-18_IGHJ3_33_305 A R D I N S N A F D V	2
IGHV1-18_IGHJ3_39_616 A R D D D G V F S A F D I	1
IGHV1-18_IGHJ4_30_1328 A R E Q W H N L D Y	3
IGHV1-18_IGHJ4_33_2374 A R G I A S S G A E Y	15
IGHV1-18_IGHJ4_33_2376 A R G E S V A P L D Y	1
IGHV1-18_IGHJ4_33_2378 A R D K K D S S P D D	3
IGHV1-18_IGHJ4_36_2887 A R D Q G W L P T G D Y	5
IGHV1-18_IGHJ4_36_2890 A R Y E Q W L A V F D Y	2
IGHV1-18_IGHJ4_36_2891 A R S G Y S S G R W G Y	3
IGHV1-18_IGHJ4_39_3721 A R D V V G M T Y Y F D Y	1
IGHV1-18_IGHJ4_39_3725 A R V G Y S G Y A M E G Y	2
IGHV1-18_IGHJ4_39_3726 A R S Y Y D T S G G F D Y	1
IGHV1-18_IGHJ4_39_3727 A R D P Y G S G E I L G Y	4
IGHV1-18_IGHJ4_39_3728 A R Y Y G D Y D G T F D Y	1
IGHV1-18_IGHJ4_42_11553 A R D L G D Y G D Y Y F D Y	5
IGHV1-18_IGHJ4_42_3619 A R D W G Y S F D Y Y F D Y	9
IGHV1-18_IGHJ4_42_3621 A I G A V A G T E G G G D Y	1
IGHV1-18_IGHJ4_42_3622 A R D G N Y Y D S T N R D Y	1
IGHV1-18_IGHJ4_42_3623 A R G R N W N D A S V L G H	2
IGHV1-18_IGHJ4_42_3623 A R G R N W N D A S V L G Y	5
IGHV1-18_IGHJ4_45_10193 G R N Y Y D S S G Y Y Y F D Y	4
IGHV1-18_IGHJ4_45_3020 A R T D G A V A G E H Y F D Y	1
IGHV1-18_IGHJ4_45_3020 A R T D G A V A G E Y Y F D Y	6
IGHV1-18_IGHJ4_45_3021 A R G G G D Y P I N Y Y F D Y	7
IGHV1-18_IGHJ4_45_3021 A R G G G D Y P I N Y Y F N Y	1
IGHV1-18_IGHJ4_48_2478 A R L R E E W P W I H P L S D C	13
IGHV1-18_IGHJ4_48_2480 A R D G L H S G S W A Y Y F D Y	2
IGHV1-18_IGHJ4_48_8353 A R G G G Y Y D S S G Y Y Y D Y	1
IGHV1-18_IGHJ4_51_1942 A R D D M G L Y C T G G S C C P Y	5
IGHV1-18_IGHJ4_51_1943 A R D P I H G L R Y F D W P V D Y	4
IGHV1-18_IGHJ4_51_1945 A R V G L M G I A E L E V Y F D Y	3
IGHV1-18_IGHJ4_54_1484 A R D S V I A V A G I S E Y Y F D Y	1
IGHV1-18_IGHJ4_54_1485 A R T T Y S S G W Y T D P Y Y F D Y	7
IGHV1-18_IGHJ4_54_1486 A R D L K A F G E Q L G P Y Y F D Y	4
IGHV1-18_IGHJ4_54_1491 A R D G T Y Y D F W S G L Y Y F D Y	3
IGHV1-18_IGHJ4_54_1491 A R D G T Y Y R F W S G L Y Y F D Y	1
IGHV1-18_IGHJ4_54_1492 A R V P T I K I S S S W Y Q G I D Y	1
IGHV1-18_IGHJ4_54_1493 A R Y I P S Y S S S W Y V N Y F D Y	8
IGHV1-18_IGHJ4_54_1494 A R D V G S Y Y D S S G Y Y L L D Y	1
IGHV1-18_IGHJ4_57_1107 A R V G E S N G W Y Y D S S G Y F G Y	3
IGHV1-18_IGHJ4_57_1108 A R D S A T G G S L R Y F D W L L A Y	2
IGHV1-18_IGHJ4_60_719 A R D E V Q G R V I S L T E V L G F D H	1
IGHV1-18_IGHJ4_63_454 A R D T R P P Y C S G G S C Y P Q Q L D Y	1
IGHV1-18_IGHJ5_36_609 A R V P G A P Y S F D P	2
IGHV1-18_IGHJ5_45_937 A R D P P Y Y D S S G Y S E P	6
IGHV1-18_IGHJ5_48_863 A R E D C S G G T C P A L F G P	1
IGHV1-18_IGHJ5_51_735 A R R S G R A V A G T W N W F D P	2
IGHV1-18_IGHJ5_54_616 A R G V Y D G D G P V V Y N W F D P	3
IGHV1-18_IGHJ5_54_617 A R D G F C S G D A C Y D R W F D S	2
IGHV1-18_IGHJ5_54_617 A R D G F C S G D A C Y G R W F D S	1
IGHV1-18_IGHJ5_63_246 A R G G A P P Y Y Y D S S G Y S N W F D P	1
IGHV1-18_IGHJ6_45_856 A R T P G V A G N G Y G M D V	1
IGHV1-18_IGHJ6_45_856 A R T P G V A G N S Y G M D V	3
IGHV1-18_IGHJ6_45_858 A R I M T A A L T L F G M D V	1
IGHV1-18_IGHJ6_51_1110 A R D V Y C S G G G C N Y G M D V	2
IGHV1-18_IGHJ6_51_1111 A R D W G A A A G T N Y Y G M D V	7
IGHV1-18_IGHJ6_51_1111C E R L G S S S W Y K L L R Y G R	1
IGHV1-18_IGHJ6_51_1112 A R D S V P A A N V P P Y G M D V	12
IGHV1-18_IGHJ6_54_1218 A R D S V P A A N R P T V T V V D V	1
IGHV1-18_IGHJ6_57_1235 A R N R M T A L V T P D Y Y Y G M D V	4
IGHV1-18_IGHJ6_57_1236 A R D G D T A M V R Y Y Y Y Y G M D V	7
IGHV1-18_IGHJ6_60_1038 A R D V G Y S S G W L P Y Y Y Y G M D V	1
IGHV1-18_IGHJ6_60_1039 A S V T E I Y D S T V P T F F Y G M D V	8
IGHV1-18_IGHJ6_63_979 A R D V G Y S S G W L P Y Y Y Y Y G M D V	3
IGHV1-18_IGHJ6_63_980 A R D I F E D D Y G D Y R G Y Y Y G M D V	1
IGHV1-18_IGHJ6_66_762 A R L G E Y V V A A T P N L Y Y Y Y G M D V	6
IGHV1-18_IGHJ6_69_640 A R D G Y D F W S G Y Y D R E R I R N G M D V	6
IGHV1-18_IGHJ6_69_642 A S W G Y C S S T S C S E T Y F Y Y Y G M D V	6
IGHV1-18_IGHJ6_69_644 A R D V W F G E L F P D F V A N Y Y Y G M D V	3
IGHV1-18_IGHJ6_75_323 A R D P N T L D I V V V P A G G G G Y Y Y G M D V	1
IGHV1-2_IGHJ1_42_106 A R D D T G W A E E Y L H H	3
IGHV1-2_IGHJ1_48_89 A R R P T G G L F S G G S L H H	1
IGHV1-2_IGHJ2_63_43 A R D S S G I A A A G T V P T S W Y L D L	1
IGHV1-2_IGHJ3_36_622 G R V R R T G D A F D I	2
IGHV1-2_IGHJ3_39_1345 A R E Y G D Y G D A F D I	9
IGHV1-2_IGHJ3_54_415 A S S A A G T N K Q P D D D A F D I	10
IGHV1-2_IGHJ3_54_416 A R E H D I L T G Y P R P D A F D I	2
IGHV1-2_IGHJ3_60_289 A I V Q K Y G S G S Y Y N A G G A F D I	1
IGHV1-2_IGHJ3_60_290 A R G T E Y Y Y D S S G Y Y R R A F D I	1
IGHV1-2_IGHJ4_21_423 A R E P F D Y	8
IGHV1-2_IGHJ4_24_408 A R M T T R S Y	7
IGHV1-2_IGHJ4_24_410 A R D S F S D Y	1
IGHV1-2_IGHJ4_30_1419 A R E Y N Y G F D H	3
IGHV1-2_IGHJ4_33_2211 A R S R H A S P F D Y	4
IGHV1-2_IGHJ4_33_2212 A R E V Y D S S G H H	9
IGHV1-2_IGHJ4_36_2973 V W E R S G T S A F D Y	4
IGHV1-2_IGHJ4_39_7886 A R A V A V A G S D F D Y	5
IGHV1-2_IGHJ4_39_9882 A R S L S S G W Y Y F D Y	3
IGHV1-2_IGHJ4_42_3173 V T F G W G A A P Y Y F D Y	4
IGHV1-2_IGHJ4_42_3180 A R V E D S S G W T A N D Y	5
IGHV1-2_IGHJ4_42_3181 A R A Q Q W L D L T K F D Y	1
IGHV1-2_IGHJ4_42_3182 A R G A Q S Y Y K Y Y F D Y	2
IGHV1-2_IGHJ4_45_2658 A R M E R Y S G S E L P F D Y	1
IGHV1-2_IGHJ4_45_2658 A R M K R Y S G S E L P F D Y	1
IGHV1-2_IGHJ4_45_2659 A R D S V G M A T I T S F D Y	3
IGHV1-2_IGHJ4_45_2659 A R G S V G M A T I T S F D Y	1
IGHV1-2_IGHJ4_45_2660 A R V S G I T M V R V H F D Y	1
IGHV1-2_IGHJ4_45_2661 A R D Q E T Y D S S D E F D Y	3
IGHV1-2_IGHJ4_48_2211 A S G Y Y Y D S S G Y G P T Y Y	1
IGHV1-2_IGHJ4_48_2212 A R V R N L G I L F L E V F D Y	2
IGHV1-2_IGHJ4_48_2215 A T N Y D I L T G Y Y N Q L D Y	2
IGHV1-2_IGHJ4_48_2217 A R G D R R F G E L L F S L D Y	1
IGHV1-2_IGHJ4_51_1713 A R G D L R A V A A P R W G F D Y	2
IGHV1-2_IGHJ4_51_1714 A R D E G Y C G G D C S K P P D Y	2
IGHV1-2_IGHJ4_51_1717 A R G Y C T N G V C Y R Y Y F D Y	3
IGHV1-2_IGHJ4_51_1717 A S G Y C T N G V C Y R Y Y F D Y	1
IGHV1-2_IGHJ4_54_1214 A R G S I T M V R G V I S I I F D Y	1
IGHV1-2_IGHJ5_27_280 A R A E D G Y S S	3
IGHV1-2_IGHJ5_33_578 A R A R V D R R F D P	1
IGHV1-2_IGHJ5_45_1053 A R A A L G Y N W N D F L D S	3
IGHV1-2_IGHJ5_51_838 A R D W F C S G G S C Y S S F D P	1
IGHV1-2_IGHJ5_54_687 A R E S G S Y Y G T S G G N R F D S	1
IGHV1-2_IGHJ5_54_687 A R E S G S Y Y G T S G G N W F D S	9
IGHV1-2_IGHJ5_57_530 A R E H Y C S S T S W L P L E W F D P	1
IGHV1-2_IGHJ5_75_26 A R D S G Y C S G G S C Y D I W S V G P N W F D P	2
IGHV1-2_IGHJ6_33_667 A R D Y Y D Y G M D V	6
IGHV1-2_IGHJ6_36_370 A R V E G D Y Y G M D V	6
IGHV1-2_IGHJ6_36_371 A R E I S G T G G M D V	4
IGHV1-2_IGHJ6_39_1413 A R D G P Y Y Y Y G M D V	2
IGHV1-2_IGHJ6_45_846 A R K S S S S G G G Y G M D V	4
IGHV1-2_IGHJ6_48_969 A R D R A V A G T H N Y G M D V	11
IGHV1-2_IGHJ6_54_1107 A R D G S S S S D S N Y Y Y G M D V	4
IGHV1-2_IGHJ6_57_1124 A Q D T F Q S R G G A Y Y Y Y G M D V	1
IGHV1-2_IGHJ6_60_861 A R A P Y S S G W Y R D D Y Y Y G M D V	2
IGHV1-2_IGHJ6_60_862 A R D L G Y S S S W Y P R R E G G M D V	5
IGHV1-2_IGHJ6_60_863 A R D I T M I V V V I T D Q G Y G M D V	9
IGHV1-2_IGHJ6_63_810 A R E L V V P A A M E V G Y Y Y Y G M D V	4
IGHV1-2_IGHJ6_66_629 A R D N E Y M V Y A T Q K Y Y Y Y Y D M D V	6
IGHV1-2_IGHJ6_69_482 A R E D I V V V P A A M V P R V Y Y Y G M D V	1
IGHV1-2_IGHJ6_69_484 A R D L R R P G G N P P P L R Y Y Y Y G M D V	1
IGHV1-24_IGHJ3_48_157 A T S L L P G R G G M G A F D I	1
IGHV1-24_IGHJ3_57_72 A T D R S L W F G E L A L L G A F D I	2
IGHV1-24_IGHJ4_54_217 A T S P H S G W Y D V R V Y Y F D Y	1
IGHV1-24_IGHJ4_57_135 A T L P P T I F G V V P I V G Y F D Y	3
IGHV1-24_IGHJ6_18_2 A A D L V D	1
IGHV1-24_IGHJ6_57_213 A T E Q N V W G S D R H F Y K V M A V	1
IGHV1-24_IGHJ6_57_214 A T T Y S S G W Y P S Y Y Y Y G M D V	1
IGHV1-24_IGHJ6_72_47 A T T S C S S T S C Y L P R N L Y Y Y Y G M D V	2
IGHV1-3_IGHJ2_48_31 A R D G R I A A S H V G Y F D L	1
IGHV1-3_IGHJ3_33_68 A R D S G V G A F D I	2
IGHV1-3_IGHJ4_27_190 A R A G N T G G Y	5
IGHV1-3_IGHJ4_33_545 A R L Y S G Y D L D C	11
IGHV1-3_IGHJ4_33_547 A S E S S G W T F D F	4
IGHV1-3_IGHJ4_33_548 A R A S G F V K L D Y	1
IGHV1-3_IGHJ4_36_713 A R D P S Y G D Y G G H	3
IGHV1-3_IGHJ4_42_809 A R E A V G D F R R E F E Y	8
IGHV1-3_IGHJ4_45_613 A R E A F G R D W S L G F D S	2
IGHV1-3_IGHJ4_45_614 A R S R N V G S S G R Q L D Y	2
IGHV1-3_IGHJ4_48_494 A R D F G G G S G W A W E F D Y	2
IGHV1-3_IGHJ4_66_41 A R R F R N Y Y G S G S Y Y N G I H T L G Y	1
IGHV1-3_IGHJ5_36_153 A G W R K G L G W F D P	3
IGHV1-3_IGHJ5_39_191 A G Q W L P N S G S Y S P	2
IGHV1-3_IGHJ5_39_192 A R N S G S Y P N W F D P	2
IGHV1-3_IGHJ5_45_194 T R S D Y N G Q Y P T W F D P	1
IGHV1-3_IGHJ5_48_188 A R V R S G S G S Y F G G F D P	1
IGHV1-3_IGHJ6_66_138 A R D D G G S G S Y Y P E F N Y Y Y G M D V	3
IGHV1-46_IGHJ4_18_63 I V G E K Y	5
IGHV1-46_IGHJ4_27_484 V R G Y G D A D Y	3
IGHV1-46_IGHJ4_30_772 A R A D G M L S D Y	4
IGHV1-46_IGHJ4_30_773 A S I N H R G F G Y	10
IGHV1-46_IGHJ4_33_1177 A R G R F G E P P D Y	2
IGHV1-46_IGHJ4_33_1178 A R D G H H W N L D Y	1
IGHV1-46_IGHJ4_36_1600 A R L S R T G W N F D F	5
IGHV1-46_IGHJ4_36_1600 A R L S R T S W N F D F	1
IGHV1-46_IGHJ4_36_1601 V R G D Y G G N A F D H	5
IGHV1-46_IGHJ4_36_1602 A R D R T D S S G Y G Y	6
IGHV1-46_IGHJ4_36_1603 A R W S G S V A G F D Y	1
IGHV1-46_IGHJ4_39_1882 A R D I Q E V R G V F D Y	1
IGHV1-46_IGHJ4_39_1884 A S A Q C G G D C S F D Y	8
IGHV1-46_IGHJ4_48_1115 A R A P R D G Y N L D Q P F D Y	2
IGHV1-46_IGHJ4_51_886 A R D G S R E Y S G S Y R N F D Y	1
IGHV1-46_IGHJ4_63_169 A R D S R L G S Y C G G D C Y S G Y F D Y	2
IGHV1-46_IGHJ5_36_331 A R G L G S G S Y Y G F	2
IGHV1-46_IGHJ5_45_379 A R A S S G W Y G A G F G D L	1
IGHV1-46_IGHJ5_57_200 A R D V L L W F G E L F E R G W F D P	2
IGHV1-46_IGHJ6_48_497 A R E G L V L T Y Y Y Y G M D V	4
IGHV1-46_IGHJ6_48_498 A R A P R D G Y N L D Q P F D Y	1
IGHV1-46_IGHJ6_51_537 A R N D L D A T I N H P Y G M D V	2
IGHV1-46_IGHJ6_57_576 A R V H Y G D W T D Y Y F Y Y A I D V	1
IGHV1-46_IGHJ6_66_318 A R D S G L V F G V V I L D Y Y Y Y G M D A	1
IGHV1-46_IGHJ6_66_318 A R D S G L V F G V V I L D Y Y Y Y G M D V	13
IGHV1-46_IGHJ6_66_319 A R V C S S T S C Y A R G D Y Y Y Y G M D V	1
IGHV1-46_IGHJ6_69_247 V R D P A Y D Y V W G S Y W G V Q P Y G M D V	1
IGHV1-46_IGHJ6_72_180 A S P R E Y Q L P P R V R E I N L Y Y Y G M D V	9
IGHV1-46_IGHJ6_78_56 A R D L S H Y C S S T S C Y F L E P K T I Y G M D V	1
IGHV1-58_IGHJ6_51_88 A A P D F S H W N Y Y Y Y G M D V	2
IGHV1-58_IGHJ6_63_52 A A E T R Y F D W L L N Q Q S Y Y G M D V	1
IGHV1-69_IGHJ1_39_77 A R V G N G G D F L F Q H	1
IGHV1-69_IGHJ1_54_84 A R S W H P P Y G D P T A E Y F Q H	5
IGHV1-69_IGHJ1_55_1 A R S W H P P Y G D P T A E Y F Q L	1
IGHV1-69_IGHJ2_45_175 A R D I L T G P P G G Y F D L	2
IGHV1-69_IGHJ2_45_176 A R G G S I V V V T G Y F D L	3
IGHV1-69_IGHJ3_39_587 A R R A D A V G R A F D I	9
IGHV1-69_IGHJ3_45_826 A R S Q E R G Y G L D A F D I	1
IGHV1-69_IGHJ3_45_827 A R D D T A M A G D N A F D I	4
IGHV1-69_IGHJ3_48_746 A R D N S G S Y Y F S G A F D I	8
IGHV1-69_IGHJ3_48_747 A R T E Y S S G G V R Y A F D I	7
IGHV1-69_IGHJ3_48_750 A R A Y S Y G L G P D D A F D I	1
IGHV1-69_IGHJ3_54_1993 A R G L N Y Y D S S G Y N D A F D I	3
IGHV1-69_IGHJ3_54_578 A R G Y C S S T S C Y T N D A F D I	5
IGHV1-69_IGHJ3_54_578 A R G Y C S S T S C Y T N D A F D V	1
IGHV1-69_IGHJ3_57_471 A R S T M V R G V I I T D H D A F D I	3
IGHV1-69_IGHJ3_60_311 A R G Y D Y V W G S Y R Y I D D A F D I	4
IGHV1-69_IGHJ3_63_208 A R D G V S G S Y Y F L F S E V Y A F D I	1
IGHV1-69_IGHJ3_66_132 A R D H L S S V G G D G Y N Y E V Y A F D I	1
IGHV1-69_IGHJ3_69_69 A R D N P P S I A D I V V V P A A P S A F D I	3
IGHV1-69_IGHJ4_30_1047 A R D R G G S Y S Y	7
IGHV1-69_IGHJ4_30_1048 A R D S N D Y G D Y	1
IGHV1-69_IGHJ4_33_1790 A R E C S Y G C L D C	2
IGHV1-69_IGHJ4_33_1791 A Q D T A M G H F D Y	7
IGHV1-69_IGHJ4_33_1793 A S E D G S G S F D Y	5
IGHV1-69_IGHJ4_36_2519 A S G Y F G D Y Y F D Y	4
IGHV1-69_IGHJ4_36_2521 A R F P S R G R Y F D Y	3
IGHV1-69_IGHJ4_36_2522 A R R D G L E Y Y F D Y	1
IGHV1-69_IGHJ4_36_8285 A R N Y Y D S S G Y D Y	10
IGHV1-69_IGHJ4_39_2908 A R E K R I A V A G F D Y	6
IGHV1-69_IGHJ4_39_2909 A R E L V Y G S A T P W D	3
IGHV1-69_IGHJ4_39_2911 A R G R R Y F D W L L G Y	1
IGHV1-69_IGHJ4_39_2912 A R L V T S M V Y Y F D Y	6
IGHV1-69_IGHJ4_39_2914 A R G V Y N Y N Y A L E Y	2
IGHV1-69_IGHJ4_42_2866 A R F L S G S Y S T Q L D Y	4
IGHV1-69_IGHJ4_42_2867 A R R K E D S S G S G F D Y	1
IGHV1-69_IGHJ4_42_2868 A R D R F G S G W Y E W Y Y	5
IGHV1-69_IGHJ4_42_2871 A R A P V V T G L H Y F D Y	4
IGHV1-69_IGHJ4_42_2872 A R W L L L V G E Y Y F D Y	1
IGHV1-69_IGHJ4_42_9502 A R D L G I A V A G D F D Y	1
IGHV1-69_IGHJ4_45_2578 A R V G A A A S A G G F W D Y	2
IGHV1-69_IGHJ4_45_2582 A R G G V V P A A L Y Y F D Y	1
IGHV1-69_IGHJ4_45_9127 A R W L Y Y D S S G Y Y F D Y	3
IGHV1-69_IGHJ4_48_2041 A R D Q Y Y Y D S S G Q P L G Y	6
IGHV1-69_IGHJ4_48_2042 A R L K N S Q Y S G Y A P F D Y	2
IGHV1-69_IGHJ4_48_2043 A R W G V P V T G T T Y Y F D Y	2
IGHV1-69_IGHJ4_48_2044 A R E V S I S D Y V W G S F D Y	4
IGHV1-69_IGHJ4_51_1629 A R F R Y D H S S S W Y G H F D Y	1
IGHV1-69_IGHJ4_51_1634 A R G S Y Y Y G S G S Y Y S D D Y	3
IGHV1-69_IGHJ4_51_1635 A R D L G Y Y Y D S S G Y Y F D Y	1
IGHV1-69_IGHJ4_54_1169 A R A Q I T M V R G V E S Y Y F D Y	1
IGHV1-69_IGHJ4_54_1170 A G W L G A T Q D D F W S G P F D Y	3
IGHV1-69_IGHJ4_54_1174 G T Y Y Y D K S V N S Y W G Y F D Y	1
IGHV1-69_IGHJ4_54_4329 A R V S T Y Y Y D S S G Y Y P F D Y	6
IGHV1-69_IGHJ4_57_805 A R G V E T A M V T G I G I L P L D Y	2
IGHV1-69_IGHJ4_57_806 A R G Q D L A Y D F W S G Y P P F D Y	1
IGHV1-69_IGHJ4_66_174 A R G E G Y C S G G S C Y G G L S H Y F D Y	6
IGHV1-69_IGHJ4_69_103 A R G P T D R K F L S G W S F N S G Y Y F D Y	2
IGHV1-69_IGHJ4_69_104 T R E G D S H S G S G S H N K F E W V G W A H	1
IGHV1-69_IGHJ5_30_304 A R E G G G W Y N L	1
IGHV1-69_IGHJ5_36_600 A R E A P I S N W F D P	2
IGHV1-69_IGHJ5_39_769 A R A F D K F P R W F D P	2
IGHV1-69_IGHJ5_39_770 A R G N R N R D G Y N S L	6
IGHV1-69_IGHJ5_39_771 A R A G G Y D F D W F D P	4
IGHV1-69_IGHJ5_39_772 A R D S T F G G V M G G A	2
IGHV1-69_IGHJ5_42_845 A R R V S S S W Y A W F D P	1
IGHV1-69_IGHJ5_45_912 A S C K G Y S Y G F V W F D P	1
IGHV1-69_IGHJ5_48_822 A R D N P S R Y G L L S F L D P	1
IGHV1-69_IGHJ5_48_823 A R A L A E S G Y D T N W F D P	5
IGHV1-69_IGHJ5_48_824 A R V P S S G M N Y Y D S S G K	9
IGHV1-69_IGHJ5_48_825 A R G E Y Y Y D R N T G W F D P	1
IGHV1-69_IGHJ5_48_827 A L Q S R S A M V P Y N W F D P	1
IGHV1-69_IGHJ5_51_694 A R E G G E D H S A A P W W F D P	2
IGHV1-69_IGHJ5_51_695 A T L Q S G D I N G K G G W F D P	1
IGHV1-69_IGHJ5_54_568 A R D W R D Y F E S S G Y S P L Y Y	1
IGHV1-69_IGHJ5_54_569 A R G D V G A I A A A G T E W F D S	1
IGHV1-69_IGHJ5_57_491 A R E L G Y C S S T A C H A G W F D P	1
IGHV1-69_IGHJ5_60_324 A R E S G G V C S S T S C L N N W F D P	1
IGHV1-69_IGHJ5_60_325 A S Q P A G D C S G G S C Y S D W F D P	7
IGHV1-69_IGHJ5_63_220 A R D C P G V Y S Y G Y V A W T N W F D P	8
IGHV1-69_IGHJ5_63_221 A R D T N E Y Y D S S H F Y S Y G W F D P	1
IGHV1-69_IGHJ5_63_221 T R D T N E Y Y D S S H F H S Y G W F D P	3
IGHV1-69_IGHJ5_63_223 A R V H Y D I L T G Y Y K A Q Y N W F D P	3
IGHV1-69_IGHJ5_66_149 A R S T F L S D Y Y D S S G H I T G W F D P	1
IGHV1-69_IGHJ5_69_67 A R T L G Y C S S T S C Y E D G F L A W F D P	1
IGHV1-69_IGHJ5_69_68 A R V G P G A S C S S T S C P F P Y N W F D P	1
IGHV1-69_IGHJ6_36_343 A I P L Y G S G I M D V	11
IGHV1-69_IGHJ6_42_661 A R P K D L L W F G G L D V	4
IGHV1-69_IGHJ6_45_2981 A R H Y A D F Y Y Y Y G M D V	3
IGHV1-69_IGHJ6_45_932 A R G Q D M A T I I T S M E V	3
IGHV1-69_IGHJ6_45_933 A R G G G I L D Y Y Y G M D V	6
IGHV1-69_IGHJ6_45_936 A R S V A G D Y Y Y Y G M D V	12
IGHV1-69_IGHJ6_45_936C E I C G W R L L L L R Y G R	1
IGHV1-69_IGHJ6_45_937 A R R I T M V R G G Y G M D V	2
IGHV1-69_IGHJ6_48_1203 A R N S G S Y Y H Y Y Y G M D V	1
IGHV1-69_IGHJ6_48_1204 A S P E L I L Y S P L S G M D V	1
IGHV1-69_IGHJ6_51_1273 A R G E I V G G Y Y Y H Y G M D V	7
IGHV1-69_IGHJ6_51_1274 A R D L S V V V P A A S Y G M D V	7
IGHV1-69_IGHJ6_51_2267 A S L G I A A R P G Y Y Y G M D V	7
IGHV1-69_IGHJ6_54_1392 A R R T Q S S S W S L Y Y Y G M D V	3
IGHV1-69_IGHJ6_54_1397 A R G I V P A A R L H P N Y G M D V	4
IGHV1-69_IGHJ6_54_1399 A R R S G V S S G W Y Y Y Y G M D V	4
IGHV1-69_IGHJ6_57_1464 A R D P S E D G V Y D Y Y Y Y G M D V	1
IGHV1-69_IGHJ6_60_1248 A R G V Y C S E S P C Y D A S M G M D V	2
IGHV1-69_IGHJ6_63_1102 A R W D D G G N G G N P D Y Y H Y G M N V	1
IGHV1-69_IGHJ6_66_843 A K T Q A F D Q D S L T G R Y H H Y G M D V	2
IGHV1-69_IGHJ6_66_844 A R V G G D S G S Y Y P P N Y Y Y Y G M D V	4
IGHV1-69_IGHJ6_67_1 D K T Q A F D Q D S L T G R Y H H Y G M D V	1
IGHV1-69_IGHJ6_69_679 A R W S S G K K W L V R P N Y Y Y Y Y G M D V	1
IGHV1-69_IGHJ6_69_680 A T P N Y D S S G Y A L N R N Y Y Y Y G M D V	2
IGHV1-69_IGHJ6_69_681 A R K G T R E Y S S G W Y P V S S Y Y G M D V	3
IGHV1-69_IGHJ6_69_681 V R K G T R E Y S S G W Y P V S S Y Y G M D V	1
IGHV1-69_IGHJ6_72_1390 A R D G C S G G S C Y R T S M Y Y Y Y Y G M D V	1
IGHV1-69_IGHJ6_72_1390 A R D G C S G G S C Y R T S T Y Y Y Y Y G M D V	2
IGHV1-69_IGHJ6_72_466 A R D I V V V V A A T T Q G R S Y Y Y Y G M D V	1
IGHV1-69_IGHJ6_75_294 A R G G G P G P G A P G D T S L D F Y S Y A M D V	1
IGHV1-69_IGHJ6_75_295 A R D W V L G I V V V P A A M S Y Y Y Y Y G M D V	4
IGHV1-69_IGHJ6_78_173 A R P I N V P Q I T M V R G V I K G Y Y Y Y G M D V	3
IGHV1-69_IGHJ6_78_173 A R P I S V P Q I T M V R G V I K G Y Y Y Y G M D V	1
IGHV1-69_IGHJ6_78_175 A R D K F G T S W A P E V V P A A I P S N G G M D V	2
IGHV1-69_IGHJ6_81_107 A R T P Q N R I L R Y F D W L L S R T Y Y Y Y G M D V	3
IGHV1-69_IGHJ6_81_108 A R G T Q R D P Y Y Y D S S G Y Y S Y Y Y Y Y G M D V	1
IGHV1-69_IGHJ6_84_65 A S A T N G Y C S G G S C Y E G G W K G Y Y Y Y G M D V	1
IGHV1-8_IGHJ2_51_66 A R V F R G G K S S G S W Y F D L	3
IGHV1-8_IGHJ2_57_40 A R V P L G F W S G Y L S Y W Y F D L	1
IGHV1-8_IGHJ3_36_237 A T F T G F L D A F D I	2
IGHV1-8_IGHJ4_27_557 A R A V A G K Y Y	1
IGHV1-8_IGHJ4_33_1078 A G E Y G S G S Y I Y	2
IGHV1-8_IGHJ4_36_1233 A R G G G A T L D F D Y	5
IGHV1-8_IGHJ4_36_3252 A R V C S S T S C Y D Y	1
IGHV1-8_IGHJ4_39_1523 A R A I T M V R G V I A Y	8
IGHV1-8_IGHJ4_39_1524 A R G D F W S G Y Y A D Y	1
IGHV1-8_IGHJ4_42_1356 A R S G V A G R R R D W G Y	10
IGHV1-8_IGHJ4_45_1038 A R S Y Y D S S G Y V G L D Y	2
IGHV1-8_IGHJ4_51_660 I T Y Y S G S Y F F R W G S F D Y	4
IGHV1-8_IGHJ4_51_661 A T D Y Y D S S G L R W K I F D Y	1
IGHV1-8_IGHJ4_54_504 A R G R A G Y G S G S Y Y I G S D Y	3
IGHV1-8_IGHJ4_60_243 A R V Q E R R Y C S S T S C S P G F R Y	1
IGHV1-8_IGHJ4_66_100 A R S P A R R I T I F G V L H L G Y Y F D Y	1
IGHV1-8_IGHJ5_27_577 A R G S N W F D P	10
IGHV1-8_IGHJ5_33_338 A M E G G A N W F D P	1
IGHV1-8_IGHJ5_39_424 A R R R G R G I N W F D P	1
IGHV1-8_IGHJ5_51_379 A R G R A P G C S G G S C Y S N P	3
IGHV1-8_IGHJ5_54_354 A R G P S G A A A G K R G G W F D P	1
IGHV1-8_IGHJ5_57_267 A S I P T Y D F W S G P R G D W F D P	6
IGHV1-8_IGHJ5_66_82 A R G Y G W D S G N Y Y A P P G T N W F D P	5
IGHV1-8_IGHJ5_66_83 A R F Y C S S I S C Y A E T T V L G W F D P	1
IGHV1-8_IGHJ5_69_50 A R F Y C S S I S C Y A E T T R P W G G S D P	1
IGHV1-8_IGHJ5_75_18 A R S R S K T F V L L W F G D H M G G S N W F D P	5
IGHV1-8_IGHJ6_39_263 A R A W F G S A D G M D V	5
IGHV1-8_IGHJ6_39_264 A R V V A A R A Y G M D V	2
IGHV1-8_IGHJ6_42_357 A R D V M P Y Y Y Y G M D V	1
IGHV1-8_IGHJ6_45_433 A S P M D R G S Y H Y G M D V	1
IGHV1-8_IGHJ6_45_433 A S P M D R G S Y Y Y G M D V	2
IGHV1-8_IGHJ6_51_584 A R G P N F G E L W H Y Y G M D V	1
IGHV1-8_IGHJ6_51_586 A R G R A V R G W R Y Y Y G M D V	2
IGHV1-8_IGHJ6_54_654 A R G R K G I T M V R R Y Y G M D V	6
IGHV1-8_IGHJ6_66_368 A R A R S V L R Y F D W L S P Y Y Y G M D V	6
IGHV1-8_IGHJ6_69_291 A R L R G V N Y Y G S G L R Y Y Y Y Y G M D V	1
IGHV1-f_IGHJ4_57_3 A T F D T K G G G G Q Q W L V P S D Y	1
IGHV2-26_IGHJ4_30_48 A R M I G W D F D Y	2
IGHV2-26_IGHJ4_36_106 A R I G G Y L N G F D Y	2
IGHV2-26_IGHJ4_36_107 A R V N L P N E S P D Y	1
IGHV2-26_IGHJ4_51_80 A R N R W D D G G Y S F P P F D Y	1
IGHV2-26_IGHJ4_51_82 A R T L C G G D C L Y K G D I D Y	1
IGHV2-26_IGHJ4_63_25 A R I M R G K I W W P N A R R L Y Y F D Y	1
IGHV2-26_IGHJ5_51_49 A R I G V D I L T G Y Y I W F D P	7
IGHV2-26_IGHJ5_60_21 A R V V K D R F W H G S N P T F Y I D I	3
IGHV2-26_IGHJ6_54_55 A R M D T D Y G E G Y Y Y Y G M D V	1
IGHV2-26_IGHJ6_54_56 A R V T G D Y V K K N Y Y Y G M D V	1
IGHV2-26_IGHJ6_57_43 A R M D T D Y G E G Y Y Y Y Y G M D V	6
IGHV2-26_IGHJ6_63_49 A R I R Q Q W L V P N Y Y Y Y Y Y G M D V	6
IGHV2-26_IGHJ6_69_21 A R T Y C S G G S C W L D Q H Y Y Y Y G M D V	1
IGHV2-5_IGHJ1_60_15 A Q G P Y Y Y D S S G Y K R A E Y F Q H	1
IGHV2-5_IGHJ1_69_6 A H R P A S Y Y Y D S S G Y Y G T P E Y F Q H	1
IGHV2-5_IGHJ2_57_20 A H T T Y Y Y G S G S Y Y Y W Y F D L	2
IGHV2-5_IGHJ3_30_28 A H R V K G A F D I	1
IGHV2-5_IGHJ3_33_107 A H S Y G T D A F D I	2
IGHV2-5_IGHJ3_33_108 A H G D Y V G A F D I	1
IGHV2-5_IGHJ3_33_109 A H R E E R S A F D I	2
IGHV2-5_IGHJ3_39_171 A H R R L L G I D G F D I	1
IGHV2-5_IGHJ3_42_219 A H S R T T M T Y D A F D I	2
IGHV2-5_IGHJ3_45_216 A H K D A V A Y P D D A F D I	1
IGHV2-5_IGHJ3_45_216 A H K D A V A Y P D D A F D T	1
IGHV2-5_IGHJ3_51_141 V R R L L R T V N Y G I D A F D V	4
IGHV2-5_IGHJ4_33_691 A H S S G H R H F D Y	2
IGHV2-5_IGHJ4_33_693 A H S S N T G A L D Y	4
IGHV2-5_IGHJ4_36_879 A H L W F G E Q F Y D Y	2
IGHV2-5_IGHJ4_36_881 A H S R R A V T G F D Y	3
IGHV2-5_IGHJ4_42_789 A H M R I A V A G T T L D Y	2
IGHV2-5_IGHJ4_42_790 A H R T L I F G V G W F D Y	2
IGHV2-5_IGHJ4_42_794 A H T S M V R G V I W V D Y	1
IGHV2-5_IGHJ4_45_1835 A H S N E Y Y Y D S S A F D Y	2
IGHV2-5_IGHJ4_45_636 A H S D S S S W Y D T L F D Y	1
IGHV2-5_IGHJ4_45_637 A H C N Y G D Y V W Q V F D Y	8
IGHV2-5_IGHJ4_45_638 A H I P T R L Y G D Y A I D Y	2
IGHV2-5_IGHJ4_45_833 A H S L L W F G E L L P F G Y	1
IGHV2-5_IGHJ4_48_564 A H S S C G G S C F S P A F D S	1
IGHV2-5_IGHJ4_48_565 A H T V K S N A W G Y S Y G D Y	2
IGHV2-5_IGHJ4_48_566 A H S P I H Y S G Y E G Y F D Y	2
IGHV2-5_IGHJ4_51_1488 A H S V Y Y Y D S S G P Y Y F D Y	1
IGHV2-5_IGHJ4_57_216 A H R R E S H Y D F W S G Y Y S F D Y	2
IGHV2-5_IGHJ4_57_216 A H R R E S H Y V F W S G Y Y S F D Y	1
IGHV2-5_IGHJ4_63_110 A H S P R G S C S S T S C Y E A G Y F D Y	1
IGHV2-5_IGHJ4_72_24 A H R R I S G Y S S S W Y F K A P D P Y Y F D Y	2
IGHV2-5_IGHJ5_39_224 A H R L G S G W Y W F D P	4
IGHV2-5_IGHJ5_45_271 A H S I W F G E F E T W F D P	2
IGHV2-5_IGHJ5_48_234 A Y S H G G S N W D S R C F D P	4
IGHV2-5_IGHJ5_51_206 A H S N Y D F W S G Y F S W F D P	1
IGHV2-5_IGHJ5_54_199 A H S D D M L T G Y L V N P L F D S	1
IGHV2-5_IGHJ5_54_200 A H R R E F Y D Y G D Y V A W F D P	6
IGHV2-5_IGHJ5_54_201 A H R S I F L T G S S L P H W F D P	1
IGHV2-5_IGHJ5_60_91 A H S V V E Y D Y V W G R R L N W F D P	1
IGHV2-5_IGHJ5_78_4 A H R H M F R Y W W Y P V L S I A A A G T G W F D P	1
IGHV2-5_IGHJ5_78_5 A H R R L W H S D P L T G Y Y R E L H T L N W F D P	2
IGHV2-5_IGHJ6_33_41 A H N R I G W G M D V	3
IGHV2-5_IGHJ6_39_80 A R T L Y Y Y Y Y G M D V	4
IGHV2-5_IGHJ6_42_79 G H R V A S S D Y H G L D V	1
IGHV2-5_IGHJ6_54_89 A H S I Y G D Y G Y Y Y Y Y G M D V	3
IGHV2-5_IGHJ6_57_102 A H C P L W F G E L G Y Y Y Y G M D V	1
IGHV2-70_IGHJ1_63_1 A R P E G Y Y D I L T G Y Y K G E Y F Q H	1
IGHV2-70_IGHJ3_45_134 A H S R G Y S Y G L R A F D I	3
IGHV2-70_IGHJ4_36_451 A R I K A G G R F F D Y	4
IGHV2-70_IGHJ4_39_1196 A R H Y Y G S G S Y F D Y	1
IGHV2-70_IGHJ4_45_319 A R M P Q Y S S G W L L P D Y	18
IGHV2-70_IGHJ4_48_243 A R F S Y Y Y D S S G Y Y P D Y	4
IGHV2-70_IGHJ4_63_25 A R I G S Y Y D I L T G Y Y S Q G Y F D Y	5
IGHV2-70_IGHJ5_36_58 A R T Y Y G D Y T F D P	2
IGHV2-70_IGHJ5_39_71 A R I N I H G E N W F D P	2
IGHV2-70_IGHJ5_45_78 A R I V G S G W Y W P R F D P	1
IGHV2-70_IGHJ5_51_51 A R T R I T V F G V D G D W F D P	1
IGHV2-70_IGHJ6_33_121 A R L S Y Y Y G M D V	1
IGHV2-70_IGHJ6_60_123 A R T R I T M V R G V I I S R Y G M D V	6
IGHV2-70_IGHJ6_63_79 A R S P G I A A A G T R P Y Y Y Y G M D V	3
IGHV2-70_IGHJ6_72_25 A R M I E S G G Y S S G W R L Y Y Y Y Y G M D V	3
IGHV2-70_IGHJ6_84_4 A R I P V N T Y C G G D C Y V E D Y P E Y Y Y Y G M D V	8
IGHV3-11_IGHJ3_45_402 A R L N D I L T G H D A F D I	1
IGHV3-11_IGHJ3_45_405 A R V G Y D I L T G D A F D I	1
IGHV3-11_IGHJ3_48_366 A R A G L Y G G N S D D A F D F	1
IGHV3-11_IGHJ3_54_223 A R G E H Y Y D S S G T R G A F D I	3
IGHV3-11_IGHJ4_21_102 V S S G F D Y	1
IGHV3-11_IGHJ4_27_740 A S P R G Y I S D	12
IGHV3-11_IGHJ4_27_741 A R A S D S F D Y	2
IGHV3-11_IGHJ4_27_742 A R A S G S Y P Y	2
IGHV3-11_IGHJ4_33_1239 A R A D S S G S C W Y	3
IGHV3-11_IGHJ4_36_1561 A S R G L L I N A L A Y	1
IGHV3-11_IGHJ4_36_1562 A R V G S G G R S W D Y	7
IGHV3-11_IGHJ4_36_1563 A R G G S G D F G V D Y	8
IGHV3-11_IGHJ4_39_1881 A R G R N F D G F I I D Y	3
IGHV3-11_IGHJ4_39_1881 A R G R N F D W F I I D Y	3
IGHV3-11_IGHJ4_39_1884 A R S G F R V R G V L G Y	2
IGHV3-11_IGHJ4_39_1885 A T F G P S S W V E F D Y	7
IGHV3-11_IGHJ4_39_1886 G D S S R L S T V T T T T	1
IGHV3-11_IGHJ4_39_1886 G R F F A L I D G D Y D Y	4
IGHV3-11_IGHJ4_39_1887 A R A R V G A A T R P D Y	6
IGHV3-11_IGHJ4_39_1889 A R H V V L R P Y A V D Y	1
IGHV3-11_IGHJ4_39_1890 G R Y L P L I D T A P D Y	1
IGHV3-11_IGHJ4_42_1689 A R G N K P L G A G Y F D Y	2
IGHV3-11_IGHJ4_42_1690 A R D Y S V D D S S G Y K Y	1
IGHV3-11_IGHJ4_42_1691 A R A P E G G Y N F G F D Y	3
IGHV3-11_IGHJ4_42_1692 A R E W G T M V R G E F D Y	1
IGHV3-11_IGHJ4_42_1693 A R V G S I A A A G T N D Y	1
IGHV3-11_IGHJ4_45_1394 A R D N Y G D Y K P T S H D Y	2
IGHV3-11_IGHJ4_45_1395 A R D F V A T I P R R A F G Y	2
IGHV3-11_IGHJ4_45_1396 A R D L W F G E F T T P F D Y	1
IGHV3-11_IGHJ4_45_1398 A R D Q R Y L Q L R G D F D Y	1
IGHV3-11_IGHJ4_48_1154 A R L D S S G W Y G G W Y F D Y	1
IGHV3-11_IGHJ4_48_1155 A R V G A K C G S D C Y T P D F	9
IGHV3-11_IGHJ4_48_1156 A R D N Y Y D R S G Y H A F D Y	3
IGHV3-11_IGHJ4_51_812 V S N D P P T A A G G L Y Y F D Y	1
IGHV3-11_IGHJ4_54_636 A R I R G T I A V A A D L Y Y F D Y	7
IGHV3-11_IGHJ4_60_242 A R E V D Y Y D S S G Y Y P F K H F D Y	3
IGHV3-11_IGHJ5_54_210 A R G P Y D Y I V V V P A A P F D P	1
IGHV3-11_IGHJ6_27_232 A R G H Y G M D V	7
IGHV3-11_IGHJ6_30_72L V C S A D A Y G R	1
IGHV3-11_IGHJ6_39_284 A R D K T A Y Y Y G M D V	2
IGHV3-11_IGHJ6_42_1058 A R E T G G Y Y Y Y G M D V	1
IGHV3-11_IGHJ6_42_355 V G V R G A V Y Y Y G M D V	4
IGHV3-11_IGHJ6_42_356 A R S L P L I T N Y A M D V	1
IGHV3-11_IGHJ6_48_556 A R V W L R L Y Y Y Y Y G M D V	3
IGHV3-11_IGHJ6_51_563 A R D P E Q L V P F R Y Y G M D V	2
IGHV3-11_IGHJ6_60_473 A R D R G W F G E S S P Y Y Y Y G M D V	1
IGHV3-11_IGHJ6_60_475 A R G F L D K E Q R P H Y Y Y Y G M D V	1
IGHV3-11_IGHJ6_63_1259 A R D I V V V P A A I S Y Y Y Y Y G M D V	2
IGHV3-11_IGHJ6_63_403 A R D R W W N Y P G G V L Y Y Y Y G M D V	3
IGHV3-11_IGHJ6_66_324 A R A G H D Y G D Y Q R P Y Y Y Y Y G M D V	5
IGHV3-11_IGHJ6_66_325 T R A P V D A T M I T V L R V S H Y G M D V	1
IGHV3-15_IGHJ1_60_12 T T L L D Y Y D I L T G Y G P E Y F Q Y	3
IGHV3-15_IGHJ1_60_13 P Q G D V V V L A A T A H C L G T S S T	1
IGHV3-15_IGHJ3_45_209 T T D R R W Y G G N S V K D I	4
IGHV3-15_IGHJ4_21_191 T T P H G R Y	1
IGHV3-15_IGHJ4_24_264 S V V F P F D F	1
IGHV3-15_IGHJ4_24_266 I T T E K R G Y	1
IGHV3-15_IGHJ4_30_681 T T G R K V V N D Y	4
IGHV3-15_IGHJ4_30_682 S T R R D L S I P Y	1
IGHV3-15_IGHJ4_30_682 S T R R D P S I P Y	11
IGHV3-15_IGHJ4_30_684 T T E I W G D P D Y	4
IGHV3-15_IGHJ4_33_764 A T D V E I A V A E Y	1
IGHV3-15_IGHJ4_33_764 T T D V E I A V A E Y	1
IGHV3-15_IGHJ4_33_766 F A E N H E P F I D Y	1
IGHV3-15_IGHJ4_33_767 T T D S G W E S F G Y	1
IGHV3-15_IGHJ4_33_768 T W G D G D F I F D Y	1
IGHV3-15_IGHJ4_33_769 T T M T S R T T G D Y	1
IGHV3-15_IGHJ4_36_1028 T T E V G A T F Y L D Y	1
IGHV3-15_IGHJ4_36_1031 S G S C Y S D G T F D Y	1
IGHV3-15_IGHJ4_36_1031 S G S Y Y S D E T F D Y	1
IGHV3-15_IGHJ4_36_1031 S G S Y Y S D G T F D Y	1
IGHV3-15_IGHJ4_36_1032 T T A P R W W Y S S S H	1
IGHV3-15_IGHJ4_39_1236 T T R I A V A G T D I D Y	3
IGHV3-15_IGHJ4_39_1238 T T F Y D F W S V P Y D Y	1
IGHV3-15_IGHJ4_42_1116 I T G I S T M I L V V R G Y	1
IGHV3-15_IGHJ4_42_1117 T T E K G V G S L H Y F D Y	2
IGHV3-15_IGHJ4_42_1117 T T E K G V G S P H Y F D Y	1
IGHV3-15_IGHJ4_45_843 T T D K G D D Y A P S C F D Y	1
IGHV3-15_IGHJ4_45_844 T T A M V S S S W Y S V V D Y	1
IGHV3-15_IGHJ4_48_727 T T D R G Y C T N G V C Y S P Y	3
IGHV3-15_IGHJ4_48_728 T T D R M I T F G G V I G V D Y	2
IGHV3-15_IGHJ4_48_729 T T L P Q W E L L E R G N F D Y	1
IGHV3-15_IGHJ4_51_1914 T T E Y C S S T S C Y E Y Y F D Y	1
IGHV3-15_IGHJ4_51_583 T T S R S D Y G G N S G G P F D F	2
IGHV3-15_IGHJ4_51_584 T T D Y R V D T A M A L Y Y F D Y	1
IGHV3-15_IGHJ4_51_585 T T E K Y Y D I L T G Y H T Y D Y	3
IGHV3-15_IGHJ4_54_476 T T V E R I M I T F G A I Q I N D Y	1
IGHV3-15_IGHJ4_54_477 T T G G W L S D C S S T S C Y V E Y	3
IGHV3-15_IGHJ4_54_478 T T D E H Y Y D S S G Y W D Y F D Y	1
IGHV3-15_IGHJ5_18_143 T T V G R S	2
IGHV3-15_IGHJ5_21_92 A T D S G R Y	3
IGHV3-15_IGHJ5_30_239 T T R D D Y Y G S G	2
IGHV3-15_IGHJ5_30_241 T T D Y Y W A F G S	1
IGHV3-15_IGHJ5_36_189 T T Y G Y K G N W Y D P	3
IGHV3-15_IGHJ5_42_221 T T R P P P Y G D Y P L D F	3
IGHV3-15_IGHJ5_42_222 T T D S P R L P L P G T N F	1
IGHV3-15_IGHJ5_51_114 T T D S G L R S G S Y F R W F D P	1
IGHV3-15_IGHJ5_51_114 T T D S G L R S G S Y F R W F Y P	1
IGHV3-15_IGHJ6_42_175 T T D P T V T N Y Y G M D V	1
IGHV3-15_IGHJ6_51_347 T T G W L V P K Y Y Y Y Y G M D V	1
IGHV3-15_IGHJ6_51_348 T T D L Y S S S S F A Y Y G M D A	1
IGHV3-15_IGHJ6_51_348 T T D L Y S S S S F A Y Y G M D V	7
IGHV3-15_IGHJ6_60_257 T T V P R L L W F G E L S W Y Y G M D V	1
IGHV3-15_IGHJ6_66_183Y H R G V R G Y S Y G R I L L L L L R Y G R	1
IGHV3-15_IGHJ6_66_185 T T G E R I V G L E G D D Y Y Y Y Y G M D V	1
IGHV3-15_IGHJ6_69_154 T T D K D F W S G Y Y T G S P Y Y Y Y G M D V	1
IGHV3-20_IGHJ4_42_545 A R D R S T G W Q N H F D Y	1
IGHV3-20_IGHJ4_48_310 A R V K Y Y S G G Y R P L F D Y	2
IGHV3-20_IGHJ4_48_311 R E M S G S Y G P T G P S L T T	1
IGHV3-20_IGHJ4_48_311 A R D V R E L R T D G T L F D Y	2
IGHV3-20_IGHJ4_54_176 A R D L G E T R S G W L S P T S G Y	1
IGHV3-20_IGHJ6_54_129 A R F A A A R P D A P G H Y G M D V	3
IGHV3-20_IGHJ6_57_113 A R A Y Y D L W S G A H Y W Y A M D V	1
IGHV3-21_IGHJ1_39_46 A R D P N Y Y D S S G T L	2
IGHV3-21_IGHJ2_45_140 A R A D Y G S T S D W Y F G L	1
IGHV3-21_IGHJ3_30_412 A R L L R D A F D I	1
IGHV3-21_IGHJ3_39_514 A R D A S S G F D A I D I	3
IGHV3-21_IGHJ3_39_515 A R R V A S G N D V F D I	1
IGHV3-21_IGHJ3_42_611 A R D T D Q Q T L G A F D I	1
IGHV3-21_IGHJ3_42_612 A R D H W L E R R L P F D I	3
IGHV3-21_IGHJ3_48_602 A R G R Y S S V A A G D T F D I	1
IGHV3-21_IGHJ3_51_1586 A R D D Y Y D S S G I R D A F D I	1
IGHV3-21_IGHJ3_63_143 A R D L L G V P S Y Y Y D S S G F A F D I	1
IGHV3-21_IGHJ3_69_38 A G K G L T L G Y C S G G S C Y S H D A F D I	1
IGHV3-21_IGHJ4_24_1443 A R D G F F D Y	1
IGHV3-21_IGHJ4_27_963 A R G G I Y L D Y	6
IGHV3-21_IGHJ4_33_1857 A R E W G G T K G D Y	1
IGHV3-21_IGHJ4_33_1858 A S Q S I Y V G F D Y	4
IGHV3-21_IGHJ4_33_1859 A R D E R V A G T N Y	1
IGHV3-21_IGHJ4_33_1860 G G S G Y Y Y A L G Y	7
IGHV3-21_IGHJ4_33_1862 A R P H S S G S H K D	2
IGHV3-21_IGHJ4_36_2388 A R E L V K D S P P P Y	1
IGHV3-21_IGHJ4_36_2389 A R G E N D Y G D Y A Y	2
IGHV3-21_IGHJ4_36_2392 A R D N W G L Y Y F N Y	1
IGHV3-21_IGHJ4_36_2393 A R A M T T I I T D D Y	3
IGHV3-21_IGHJ4_36_2394 A R G Q Q L V P L F D Y	6
IGHV3-21_IGHJ4_39_2791 V R D F S C S S N C F D Y	1
IGHV3-21_IGHJ4_42_2579 A R A M W E L P E G Q F D Y	5
IGHV3-21_IGHJ4_42_2580 A R D R S D Y G D Y T P D C	5
IGHV3-21_IGHJ4_42_2581 A R D G G G Y S Y V G V D Y	1
IGHV3-21_IGHJ4_42_2582 A S P P Y Y D I L T G D D Y	2
IGHV3-21_IGHJ4_42_2583 A R V R S C S G G S C L D Y	9
IGHV3-21_IGHJ4_42_2586 A R D F D D I L T G T I D Y	1
IGHV3-21_IGHJ4_45_2249 A R D P E G I A V A G T T H Y	3
IGHV3-21_IGHJ4_45_2250 A R T A R Y Y Y D S S G A D Y	2
IGHV3-21_IGHJ4_45_2254 A R I R S S G Y G V G P G D Y	2
IGHV3-21_IGHJ4_48_1812 A G G E D Y C S G G S C Y L D Y	1
IGHV3-21_IGHJ4_51_1330 A R D H T G G Q W L L S E Y F D Y	1
IGHV3-21_IGHJ4_51_1331 A R V E D S R G Y S Y G Y H I R Y	6
IGHV3-21_IGHJ4_51_1332 A R D P D D S S G Y Y P Y Y F D Y	4
IGHV3-21_IGHJ4_51_1336 A R D L P Y L H D S S G Y A F D Y	1
IGHV3-21_IGHJ4_51_1336 A R D L P Y L Y D S S G Y A F D Y	6
IGHV3-21_IGHJ4_51_1337 A K A R V A S G E Q I V L S F D S	1
IGHV3-21_IGHJ4_51_1338 A R D V G R E I G G S C Y C Y G Y	1
IGHV3-21_IGHJ4_51_1339 A S D D G D W L P I W G Y Y F D H	2
IGHV3-21_IGHJ4_54_966 A R G G F Y C G G G T C Y G G I D Y	2
IGHV3-21_IGHJ4_54_967 A R D A F E Y Y D S S G Y Y F F D Y	2
IGHV3-21_IGHJ4_57_644 A R L V R H C S G A N C Y V L N L D Y	1
IGHV3-21_IGHJ4_60_434 A R D L H Y Y D S S G Y T Y D D Y F D Y	14
IGHV3-21_IGHJ4_60_436 A R S G V L R F L E W L P K A P Y F D Y	1
IGHV3-21_IGHJ4_63_252 A R G K R R A S Y Y Y D S S D Y Y Y V D Y	1
IGHV3-21_IGHJ4_63_253 A R V W W S Y Y Y D S S G I S G K P T D Y	3
IGHV3-21_IGHJ4_63_253 A R V W W S Y Y Y D S S G I S R K P T D Y	1
IGHV3-21_IGHJ4_72_42 A S A P K D Q K A S A S Y C G G D C Y P P S D Y	1
IGHV3-21_IGHJ5_30_310 A R D R P D G S L R	1
IGHV3-21_IGHJ5_36_404 A R D R A H N N W F D P	1
IGHV3-21_IGHJ5_39_463 A R G S Y P L P N W F D P	1
IGHV3-21_IGHJ5_42_505 A R D R Y S S S W S W F D P	1
IGHV3-21_IGHJ5_42_834 A R E L D Y G D Y G W F D P	1
IGHV3-21_IGHJ5_45_495 A T F G R G Y S D D N W F D S	2
IGHV3-21_IGHJ5_54_250 A R G T Q R Y C S G G S C Y W F D P	2
IGHV3-21_IGHJ5_60_116 A R D G H Y D S S G Y Y L T Y N W C D P	6
IGHV3-21_IGHJ6_39_1352 A R A P E Y Y Y Y G M D V	1
IGHV3-21_IGHJ6_45_705 A G E A D Y Y Y Y Y Y G M D V	1
IGHV3-21_IGHJ6_45_706 A R E A T G P A V H Y G M D V	2
IGHV3-21_IGHJ6_45_707 A R V V G E P Y Y Y Y G M D V	3
IGHV3-21_IGHJ6_51_2234 A R D G W E L Q D Y Y Y Y G M D V	2
IGHV3-21_IGHJ6_51_2327 A R D V V P A A E Y Y Y Y G M D V	8
IGHV3-21_IGHJ6_51_923 A R E P Y V V G V P P Y Y G M D V	2
IGHV3-21_IGHJ6_51_923 A R E P Y V V R V P P Y Y G M D V	1
IGHV3-21_IGHJ6_54_1562 A R G L W F G E L S S Y Y Y G M D V	3
IGHV3-21_IGHJ6_54_983 A R D M T R I A A T E S F F A M D V	1
IGHV3-21_IGHJ6_54_984 A R V Y Y E I L T G R G Y H A M D V	1
IGHV3-21_IGHJ6_54_985 A R F G R K G V V Y Y Y Y H G M D V	1
IGHV3-21_IGHJ6_57_2076 A R A Y G S G S Y Y G Y Y Y Y G M D V	2
IGHV3-21_IGHJ6_57_2799 A R G L C S S T S C P Y Y Y Y G M D V	2
IGHV3-21_IGHJ6_57_962 A R D G A Y N W N Y G P P F Y G M D V	1
IGHV3-21_IGHJ6_60_838 A R D Q T H S S S W Y S R P L Y G M D V	1
IGHV3-21_IGHJ6_60_838 A R D Q T Y S S S W Y S R P L Y G M D V	5
IGHV3-21_IGHJ6_60_839 A R D R L I P A A P R S H Y Y Y G M D V	4
IGHV3-21_IGHJ6_60_841 A R A P I S S S W Y Q Y Y Y Y Y G M D V	5
IGHV3-21_IGHJ6_60_842 A R D T K G V R G V I T F D Y Y G M D V	1
IGHV3-21_IGHJ6_66_552 A R D T A F L D S S T S F Y Y Y Y Y G M D V	5
IGHV3-21_IGHJ6_66_555 A R D Q L N G I T M V Q N Y Y Y Y Y G M D V	2
IGHV3-21_IGHJ6_69_406 A R E G G P L G S G S Y Y N A Y Y Y Y G M D V	1
IGHV3-21_IGHJ6_72_297 A R E W V R Y H K L P D T H T F Y Y Y Y G M D V	3
IGHV3-21_IGHJ6_81_71 A R C G Y S G Y D S E V V V V A A T L E D Y Y G M D V	3
IGHV3-23_IGHJ1_54_126 A I R F N H D I L T G Y S P Y F Q H	1
IGHV3-23_IGHJ1_57_81 A K E G A H Y Y D S S G Y P R G F Q H	1
IGHV3-23_IGHJ1_57_82 A K S D G G R L L V V H T R G Y F Q H	6
IGHV3-23_IGHJ2_42_241 A K P S G T F R Y W Y F D L	1
IGHV3-23_IGHJ2_48_292 A K D L E L G I M V Y W Y F D L	2
IGHV3-23_IGHJ2_54_191 A L D S S G Y Y P I R V F W Y F D L	1
IGHV3-23_IGHJ2_54_193 A K Q S A S S Y S S G W D W Y F D I	1
IGHV3-23_IGHJ2_66_45 A K A L G D Y G D Y V N L F E E S W Y F D L	1
IGHV3-23_IGHJ3_39_632 A K E Y E W G I N S F D I	5
IGHV3-23_IGHJ3_42_968 A K D L Q W L P T D A F D I	2
IGHV3-23_IGHJ3_45_1119 A K D R A H R I T I D A F D I	2
IGHV3-23_IGHJ3_48_913 A R Y L A M S T V P Y D A F D T	4
IGHV3-23_IGHJ3_51_1446 A K G L Y Y Y G S G S Y D A F D I	1
IGHV3-23_IGHJ3_51_733 A K D Y Q L I S P T P Q Y A F D I	1
IGHV3-23_IGHJ3_51_734 A N D I V V V A A T G I G A F D I	2
IGHV3-23_IGHJ3_54_2104 A K D L I H D S S G Y Y Y G A F D I	2
IGHV3-23_IGHJ3_54_565 A K N A F N Y Y D S S G W G A F D I	4
IGHV3-23_IGHJ3_54_566 A K A G Y N Y G H L D F W N A F D I	4
IGHV3-23_IGHJ3_54_567 A K H R D N Y Y D S S G Y G A F D I	1
IGHV3-23_IGHJ3_57_470 A R T L N G H Q R L W G V N D V F D V	2
IGHV3-23_IGHJ3_60_352 A K N R E L L W F G E L L E G D A F D I	3
IGHV3-23_IGHJ3_60_353 A K D W T Q E A G R W L Q F Y D L F D I	3
IGHV3-23_IGHJ3_72_51 A K D E A K E L D F Y G S G S Y S P L V A F D I	2
IGHV3-23_IGHJ4_18_534 A K D Y D Y	1
IGHV3-23_IGHJ4_24_1505 A K D P A G D Y	2
IGHV3-23_IGHJ4_24_2134 A K D P Y F D Y	1
IGHV3-23_IGHJ4_24_679 A K F G G F D Y	5
IGHV3-23_IGHJ4_24_680 A T L E T G D Y	2
IGHV3-23_IGHJ4_24_681 A K I Q L F D Y	1
IGHV3-23_IGHJ4_27_1302 A K G L W P P D Y	5
IGHV3-23_IGHJ4_27_1303 A K D P G E P H Y	2
IGHV3-23_IGHJ4_30_1700 A A G G A G L F D Y	2
IGHV3-23_IGHJ4_30_1701 A N L E L A A I T Y	2
IGHV3-23_IGHJ4_30_1704 A A G F T R T F E Y	1
IGHV3-23_IGHJ4_30_1705 A K A Y G G N S E Y	6
IGHV3-23_IGHJ4_33_2631 A K D G S Y G V F D F	2
IGHV3-23_IGHJ4_33_2633 A R A G D I S W Y D Y	1
IGHV3-23_IGHJ4_36_3588 A K H L T G A W F L D Y	5
IGHV3-23_IGHJ4_36_3589 A K D F L H S S S V S Y	4
IGHV3-23_IGHJ4_36_3590 A R E I Y H S G G G G Y	5
IGHV3-23_IGHJ4_36_3591 A K R G S P L W D F D Y	1
IGHV3-23_IGHJ4_36_3592 A K G G G D H R P F D Y	1
IGHV3-23_IGHJ4_36_3593 A K A N S G R L A L D Y	3
IGHV3-23_IGHJ4_36_3594 A K G I S G S Y G F D S	4
IGHV3-23_IGHJ4_36_3595 A C L C Y D I L A M I Y	4
IGHV3-23_IGHJ4_36_3595C V P V L R Y L G D D L	1
IGHV3-23_IGHJ4_36_3596 A R I A V V G G P F D Y	4
IGHV3-23_IGHJ4_36_3597 A K R G T G R S S F D Y	2
IGHV3-23_IGHJ4_36_3602 A R G R G G Y H S F D Y	1
IGHV3-23_IGHJ4_39_5223 A K Y G D G Y K P G F D Y	3
IGHV3-23_IGHJ4_39_5224 A K S R S G V P S A I N Y	3
IGHV3-23_IGHJ4_39_5225 A K A L M A T I R A L D Y	8
IGHV3-23_IGHJ4_39_5226 A K N V G S G W Y A L D Y	3
IGHV3-23_IGHJ4_39_5227 A K A G A L L P Y Y F D Y	2
IGHV3-23_IGHJ4_39_5228 A K D G V R G V I P N D Y	1
IGHV3-23_IGHJ4_39_5229 A K L G S M V R G A T D Y	8
IGHV3-23_IGHJ4_39_5237 A T S A S G R Y H S F D H	1
IGHV3-23_IGHJ4_39_5238 A K E S G S G P M N F D Y	5
IGHV3-23_IGHJ4_39_5238 A K E S G S G P T N F D Y	1
IGHV3-23_IGHJ4_39_5239 A K D W D D R V R Y F D Y	9
IGHV3-23_IGHJ4_39_5240 A K D K S A A H R S P S N	3
IGHV3-23_IGHJ4_39_5241 A K D H D Y G D R R H D Y	4
IGHV3-23_IGHJ4_39_5242 A K G G N W G F M N F D Y	1
IGHV3-23_IGHJ4_39_5243 A K E Y S S S S H G S D Y	2
IGHV3-23_IGHJ4_39_5244 A K D G S G W I G W F D Y	2
IGHV3-23_IGHJ4_39_5254 V R R T A V N A R V V D Y	2
IGHV3-23_IGHJ4_39_5255 A K E D V W L Q R K F D Y	7
IGHV3-23_IGHJ4_42_18071 A K G S R N S R P Y Y F D H	5
IGHV3-23_IGHJ4_42_18071 A K G S S A S R P Y H F D H	2
IGHV3-23_IGHJ4_42_18071 A K G S S T S R P Y Y F D H	1
IGHV3-23_IGHJ4_42_5763 V R A L G A G T T S L L G Y	6
IGHV3-23_IGHJ4_42_5764 A K D R V I V V V N S F D Y	2
IGHV3-23_IGHJ4_42_5765 A K V S A A E G D F Y F D Y	1
IGHV3-23_IGHJ4_42_5766 A K D Y W V A A P G T F D Y	2
IGHV3-23_IGHJ4_42_5767 A K G L Y Y D Y S A Y G E Y	1
IGHV3-23_IGHJ4_42_5768 A K S M T E W L R F P V D Y	5
IGHV3-23_IGHJ4_42_5769 A K V V V I T W G D Y F D Y	7
IGHV3-23_IGHJ4_42_5770 A K D W D L T V T T S F D H	1
IGHV3-23_IGHJ4_42_5770 A K D W D L T V T T S F D Y	5
IGHV3-23_IGHJ4_42_5781 A K D Q Q Q L V P G G S D Y	1
IGHV3-23_IGHJ4_42_5782 A K G R W N D V R S Y F D Y	1
IGHV3-23_IGHJ4_42_5787 A K E G L A V A G T W F D Y	1
IGHV3-23_IGHJ4_42_5788 A R G G G S G W Q H S F D Y	1
IGHV3-23_IGHJ4_42_5789 A G Y G S G W Y L Y Y F D Y	3
IGHV3-23_IGHJ4_43_1 D E R T L L W F G E L S G L	1
IGHV3-23_IGHJ4_45_4974 A K S G M S R L E L P K F D H	3
IGHV3-23_IGHJ4_45_4975 A K Y S S S W P A S S L L D Y	1
IGHV3-23_IGHJ4_45_4976 A K D H I E R I R I A V V D Y	3
IGHV3-23_IGHJ4_45_4977 A T Y Y Y D S S G Y Y G C R Y	3
IGHV3-23_IGHJ4_45_4978 A K E S H K I L Y G G Y L D Y	1
IGHV3-23_IGHJ4_45_4979 A K G V E R H R R D V G W V Y	1
IGHV3-23_IGHJ4_45_4980 A K R L G C S G A S C Y F D Y	1
IGHV3-23_IGHJ4_45_4981 A K D L E G P E P L G P L H Y	3
IGHV3-23_IGHJ4_45_4982 A K Y P N Y Y G S R S P V D Y	7
IGHV3-23_IGHJ4_45_4990 A K N Y Y G S G S I P H L D Y	1
IGHV3-23_IGHJ4_45_4991 A K D A G P M I V V V T F D Y	1
IGHV3-23_IGHJ4_45_4992 A K V G D C G G D C Y S F A Y	1
IGHV3-23_IGHJ4_45_4993 R K N I V V V V A A T V L T T	1
IGHV3-23_IGHJ4_45_4993 A K E Y C S G G S C Y G T D Y	4
IGHV3-23_IGHJ4_45_4994 A K M K T G I A V A G P F D Y	9
IGHV3-23_IGHJ4_45_4995 A K G L T T V G R P H L F D Y	1
IGHV3-23_IGHJ4_45_4996 A K D S G S S G Y F N P I D Y	1
IGHV3-23_IGHJ4_48_3989 A K D R G S G G W T T Y Y F D D	6
IGHV3-23_IGHJ4_48_3995 A K E R G Y G S G T P P E F D Y	3
IGHV3-23_IGHJ4_48_3996 A K E D L H K W L A Q P Y F D Y	5
IGHV3-23_IGHJ4_48_3997 A K R R G E E W S R R R P F D Y	2
IGHV3-23_IGHJ4_48_3998 A K R Y L Y S G S Y Y G G W D Y	2
IGHV3-23_IGHJ4_48_3999 A K E V P E T Y S S S W P E D Y	3
IGHV3-23_IGHJ4_48_4000 A K N G G V I A L V P Y Y F D Y	2
IGHV3-23_IGHJ4_48_4006 A K D P L L W F G E P R G G D Y	2
IGHV3-23_IGHJ4_48_4007 A K G A A Y Y G D Y E F Y A D Y	2
IGHV3-23_IGHJ4_51_2869 A K S A G V A T A G I Y S Y F D Y	1
IGHV3-23_IGHJ4_51_2870 A K A L G Y S Y G S P Y R Y F D C	3
IGHV3-23_IGHJ4_51_2871 A K G R A G Y S G Y D P Y Y F D Y	7
IGHV3-23_IGHJ4_51_2879 A N L Y S Q F Y D D S D G Y P D Y	1
IGHV3-23_IGHJ4_51_2880 A K D D R G I V V V V A A T F F Y	4
IGHV3-23_IGHJ4_51_2881 A K A L W S H S G N Y Y G F C D Y	3
IGHV3-23_IGHJ4_51_2882 A K I G D K G Y T Y G Y G V N D H	1
IGHV3-23_IGHJ4_51_2888 A K R G H Y D S S Y I Y A A F D F	1
IGHV3-23_IGHJ4_51_2889 A K D D G A R W L Q P I P H F D Y	2
IGHV3-23_IGHJ4_54_2093 A M R N Y Y D A G N H Y W Y Y F D Y	1
IGHV3-23_IGHJ4_54_2093 A M R N Y Y D A G N Y Y W Y Y F D Y	4
IGHV3-23_IGHJ4_54_2094 A K M A G V V V L V L E D V Y F H Y	2
IGHV3-23_IGHJ4_54_2098 A K E W G F F A S G T Y T T F F D Y	1
IGHV3-23_IGHJ4_54_2099 A K V G T P Y Y C S S T S C H L D Y	3
IGHV3-23_IGHJ4_54_2100 A N A G R G V I I T G I Y R Y F D Y	3
IGHV3-23_IGHJ4_54_2103 A K G I E A P H S S G W F W S F D Y	1
IGHV3-23_IGHJ4_54_6603 A K G R Y Y Y D S S G Y Y S P L D Y	1
IGHV3-23_IGHJ4_54_7099 A K A A E P Y Y Y D S S G Y Y F D Y	2
IGHV3-23_IGHJ4_57_1384 A K L V W S G Y Y I F G A Y G F M D Y	1
IGHV3-23_IGHJ4_57_1384C E T C L E W L L Y F R C V W I H G L	1
IGHV3-23_IGHJ4_57_1389 A K D Q Y Y D S S G Y Y Y R L Y F D Y	4
IGHV3-23_IGHJ4_63_547 A K D A M Y Y D F W S G Y Y V V Y Y F D Y	11
IGHV3-23_IGHJ4_63_548 A K P I G V S D I V V V P A A M R P L D Y	2
IGHV3-23_IGHJ4_78_27 A K G S L S L D I Y D I L T G Y S R D P P Y Y F D Y	2
IGHV3-23_IGHJ5_33_591 A K G G H F S F F D P	1
IGHV3-23_IGHJ5_33_592 A K L D E A I W F D P	1
IGHV3-23_IGHJ5_33_593 A K L G T D N G D P W	13
IGHV3-23_IGHJ5_33_596 T K G W W E Y S G D S	3
IGHV3-23_IGHJ5_39_834 A K E L L W F G E L S P G	5
IGHV3-23_IGHJ5_39_836 A K T T G T T D G W F D P	1
IGHV3-23_IGHJ5_39_837 A K L A V A G T M D G D P	1
IGHV3-23_IGHJ5_42_1084 A K S E S Y G V L G S L H C	6
IGHV3-23_IGHJ5_42_1085 A K G S S S S C Y S S V D Q	1
IGHV3-23_IGHJ5_42_1086 A I R P A V A G I R G S G S	16
IGHV3-23_IGHJ5_42_1087 A K S H E Q W L V R W F D P	3
IGHV3-23_IGHJ5_42_1089 A K D G G Y Y A G N G F D P	1
IGHV3-23_IGHJ5_42_1188 A N D Y G D Y V G N W F D P	1
IGHV3-23_IGHJ5_45_1072 A K G Y N S G W W S W W F D P	7
IGHV3-23_IGHJ5_45_1074 A K E L E A N G Y S S S W G W	1
IGHV3-23_IGHJ5_45_1075 A K E G V D T S M V N W F D P	1
IGHV3-23_IGHJ5_46_1 D E R V Q Q W L V V V V V P T	1
IGHV3-23_IGHJ5_48_825 G R D P N G D F F G A W W F D P	1
IGHV3-23_IGHJ5_48_826 A K D W A E S S G R L S W F D S	1
IGHV3-23_IGHJ5_48_827 A K A P N Y Y D S S A Y Y G T R	2
IGHV3-23_IGHJ5_51_614 A K P V V G A T F G A V G G F D P	6
IGHV3-23_IGHJ5_51_615 A S D C S G I A A V G T G V W C S	1
IGHV3-23_IGHJ5_51_616 A K E V V G F G E L L S D W F D P	1
IGHV3-23_IGHJ5_54_502 A K V T D I V G A N N V G G W F D P	4
IGHV3-23_IGHJ5_57_352 A K H G T Y Y D S S G Y E G N W F D P	1
IGHV3-23_IGHJ5_60_198 A K V R N G P F N G N R G T L G W F D P	2
IGHV3-23_IGHJ5_60_200 A K D L A Y Y D S S G Y Y T Y T G F D P	1
IGHV3-23_IGHJ6_18_19 V Y G M D V	4
IGHV3-23_IGHJ6_33_233 H N R D T Y Y G M A V	2
IGHV3-23_IGHJ6_42_813 G K A K Y H D Y W K E V D V	2
IGHV3-23_IGHJ6_42_814 A K E H A E L R N Y G M D V	2
IGHV3-23_IGHJ6_45_976 H A T G T N Y Y Y Y Y G M D V	2
IGHV3-23_IGHJ6_45_977 A K V V D F W N G L G G M D V	3
IGHV3-23_IGHJ6_45_978 A K L I G R I A P E Y A M D A	4
IGHV3-23_IGHJ6_48_1146 A K S F T G G V L R A Y G M D V	2
IGHV3-23_IGHJ6_48_1147 A K D S P I T S R Y Y Y G M D V	1
IGHV3-23_IGHJ6_48_1148 A K A D I V A T F S P Y G M D V	6
IGHV3-23_IGHJ6_48_1152 A K D L V G S G W S A G R M D V	6
IGHV3-23_IGHJ6_48_1153 A K G R K Y S G Y D S A G M D V	1
IGHV3-23_IGHJ6_51_1116 A K D S P I T S R Y Y Y Y G M D V	11
IGHV3-23_IGHJ6_51_1117 A K D G V P G G Y Y Y Y Y G M D V	2
IGHV3-23_IGHJ6_51_1118 A K G G R G V I A T Y Y Y G L D V	1
IGHV3-23_IGHJ6_54_1106 A K G L K G G N E R G Y Y Y G M D V	1
IGHV3-23_IGHJ6_57_1062 A K D Q H G V L P V E R A P Y G L D V	1
IGHV3-23_IGHJ6_60_927 A R V G G G S S S R Y Y Y Y Y Y G M D V	1
IGHV3-23_IGHJ6_60_928 A K S V Q V G S R T T L S V Y Y G M D V	3
IGHV3-23_IGHJ6_60_929 A K D L G H L G G Y S R Y Y Y Y G M D V	3
IGHV3-23_IGHJ6_72_290 T K S A A D V D I S G Y Y Y V G Y Y Y Y G M D V	3
IGHV3-23_IGHJ6_72_291 A K N Y D F W S G Y Y T G V P V G Y Y Y G M D V	5
IGHV3-23_IGHJ6_72_292 A K G G T Y Y Y D S S G Y P I D Y Y Y Y G M D V	6
IGHV3-23_IGHJ6_72_292 A K G G T Y Y Y D S S G Y P I D Y Y Y Y G T D V	1
IGHV3-23_IGHJ6_72_294 A K G D G C N S T S C F S R G L Y Y Y Y G M D V	1
IGHV3-30_IGHJ1_27_13 A K D T S Y L Q H	2
IGHV3-30_IGHJ1_33_46 V R E E L F E Y F Q H	2
IGHV3-30_IGHJ1_48_137 A K D R S F M T V V R G F F Q H	1
IGHV3-30_IGHJ1_48_138 A R D S C S S I R C A T L F Q D	1
IGHV3-30_IGHJ1_51_114 A R D P R N F V V N K P G Y F Q H	2
IGHV3-30_IGHJ1_51_115 A R G R D S I V G A T M G Y F Q H	1
IGHV3-30_IGHJ1_51_116 A N A A L W F G E L S A E Y F Q H	1
IGHV3-30_IGHJ2_36_110 A R G P S G S W Y F D L	1
IGHV3-30_IGHJ3_27_91 A R E W S A F D I	1
IGHV3-30_IGHJ3_36_473 A K S G R L W D A F D I	1
IGHV3-30_IGHJ3_45_972 T R G L E L A T I M V A F D I	1
IGHV3-30_IGHJ3_45_973 A R E R W G W D P G D A F D I	1
IGHV3-30_IGHJ3_45_976 A R A P P Y G G D Q D A F D I	2
IGHV3-30_IGHJ3_45_979 A R D P I S S S W D L A F D I	1
IGHV3-30_IGHJ3_48_777 A K P G I S K I I I Q G A F D I	1
IGHV3-30_IGHJ3_54_470 A K S Y Y D S S G R G T Y D A F D I	1
IGHV3-30_IGHJ3_54_472 A K V F N P S V P A A M Y G A F D I	1
IGHV3-30_IGHJ4_15_150 A T R P Y	1
IGHV3-30_IGHJ4_30_1560 A R D R V V E S D Y	8
IGHV3-30_IGHJ4_33_2201 A R E C Y S R S W C H	1
IGHV3-30_IGHJ4_33_2202 A K D G G G G S F D Y	1
IGHV3-30_IGHJ4_33_2203 A R E V S S G I L D S	1
IGHV3-30_IGHJ4_36_3259 A R D L S G G W S M D Y	1
IGHV3-30_IGHJ4_36_3263 A K E G W E P Y L I D Y	2
IGHV3-30_IGHJ4_36_3264 A R D H S S D Y Y F D Y	2
IGHV3-30_IGHJ4_39_4135 A R D R S E T W Y Y F D Y	3
IGHV3-30_IGHJ4_39_4136 A R E P I H G E W E L L Y	4
IGHV3-30_IGHJ4_39_4137 A R D F L F G Q S Y F D Y	1
IGHV3-30_IGHJ4_42_17150 A R D D Y G D Y T Y Y F D Y	1
IGHV3-30_IGHJ4_42_17846 A S S D Y Y D S S G Y L D Y	1
IGHV3-30_IGHJ4_42_4150 A R D G G G Y S Y V G V D Y	1
IGHV3-30_IGHJ4_42_4151 A K A G D Y G D Y V P F D Y	2
IGHV3-30_IGHJ4_42_4152 A K V W T G T A G A E F D Y	1
IGHV3-30_IGHJ4_42_4153 A R G P Y Y Y D S N Q I D Y	1
IGHV3-30_IGHJ4_42_4157 A R D F G W F G E L S F D Y	2
IGHV3-30_IGHJ4_42_4160 A K V K F G G V I V P C D Y	2
IGHV3-30_IGHJ4_42_9579 A R D R Y Y D I L T G P D Y	3
IGHV3-30_IGHJ4_45_17552 A R D Y Y D S S G H Y Y F D Y	3
IGHV3-30_IGHJ4_45_4154 A R D Q I R E R W L S P I D Y	2
IGHV3-30_IGHJ4_45_4155 A R D R L R Y F P S A L I D Y	2
IGHV3-30_IGHJ4_45_4164 A R D L R Y D N S G Y A F D Y	1
IGHV3-30_IGHJ4_45_4165 A K D S G R K W E L L F P H Y	1
IGHV3-30_IGHJ4_45_4166 A K A R G Y S Y G P T Y F D Y	3
IGHV3-30_IGHJ4_48_12608 A K D L H D Y V W G S Y P F D Y	2
IGHV3-30_IGHJ4_48_14513 A K E N Y D S S G Y Y Y Y F D Y	4
IGHV3-30_IGHJ4_48_3353 A K D N L H T A L V T S Y L D S	1
IGHV3-30_IGHJ4_48_3354 A R D E T Y Y Y D S S G R Y D Y	2
IGHV3-30_IGHJ4_48_3355 A R D R L Q I V V V T A I L F Y	6
IGHV3-30_IGHJ4_48_3355 A S D R L Q I V V V T A I L F Y	1
IGHV3-30_IGHJ4_48_3358 A R E Y S G Y D F R E D Y F D Y	1
IGHV3-30_IGHJ4_48_3359 A R D N Q G D Y G G S S A F D Y	1
IGHV3-30_IGHJ4_48_3359 A R D S Q G D Y G G G S A F D Y	1
IGHV3-30_IGHJ4_48_3359 A R D S Q G D Y G G S S A F D Y	5
IGHV3-30_IGHJ4_51_2435 A K E Q L R G Y S N S L R E L D Y	1
IGHV3-30_IGHJ4_51_2436 A R E E A L T L V R V V P L F D S	2
IGHV3-30_IGHJ4_51_2441 A R G E T Y G S S W N W Y Y F D Y	2
IGHV3-30_IGHJ4_51_2442 A K T L M G G D I V V V L A F D Y	1
IGHV3-30_IGHJ4_51_2443 A R D R T D D R I Q L W F Y L D Y	1
IGHV3-30_IGHJ4_54_1688 A R E P Y Q A T H S F G P Q P F D Y	1
IGHV3-30_IGHJ4_57_1085 A R D S V G A Y D I L T G G Y Y F D Y	7
IGHV3-30_IGHJ4_57_1088 A K D P S P Y C S G G S C R G Y F D Y	1
IGHV3-30_IGHJ4_57_1089 A R P D T A M V R G L V V P Y Y F D Y	1
IGHV3-30_IGHJ5_33_376 A R D R N L V Y Y D F	1
IGHV3-30_IGHJ5_36_444 A R D A S R V D W L L F	2
IGHV3-30_IGHJ5_42_688 A R D R L T T A E H W F D P	1
IGHV3-30_IGHJ5_42_689 A K D N G D Y S P G A V D P	3
IGHV3-30_IGHJ5_45_809 A E G F G F G G F L S Y L E S	1
IGHV3-30_IGHJ5_45_809 A K G F G F G G F L S Y L E S	1
IGHV3-30_IGHJ5_45_810 A R G R G S P S P K N W F D P	1
IGHV3-30_IGHJ5_45_811 A K D A G D G S G W F I L N L	2
IGHV3-30_IGHJ5_45_812 A R E L G S G W T K G W F D P	2
IGHV3-30_IGHJ5_45_813 A K G G W R Y Y D S S G T P I	1
IGHV3-30_IGHJ5_51_554 A K D L R P Y G D Y V E N W F D P	1
IGHV3-30_IGHJ5_51_555 A R E R Y F D W L L K N N W F D P	2
IGHV3-30_IGHJ5_54_397 A K I Y Y D S S G Y D A E N W F D L	1
IGHV3-30_IGHJ5_54_397 A K I Y Y D S S G Y D A E N W F D P	2
IGHV3-30_IGHJ5_54_398 A R D C E V G Y C S G A S T T W D S	1
IGHV3-30_IGHJ5_60_202 A K G G R Q V P I I V E V I S A P L D P	1
IGHV3-30_IGHJ6_30_120 A R G S R G A M D V	3
IGHV3-30_IGHJ6_36_423 A R R E T G P F G M D V	4
IGHV3-30_IGHJ6_39_2211 A R E Y P Y Y Y Y G M D V	2
IGHV3-30_IGHJ6_39_585 A K G F G P L Y Y G M D V	2
IGHV3-30_IGHJ6_45_1092 A N P A N D S Y G L G G M D V	1
IGHV3-30_IGHJ6_48_1376 A R D D L G T P Q P G S S M D V	2
IGHV3-30_IGHJ6_48_1377 A K I N D Y S S S N Y Y G M D V	1
IGHV3-30_IGHJ6_48_1378 A K D I D S S G Y G G Y G M D V	2
IGHV3-30_IGHJ6_48_1385 A N G I Y S G Y D P F W G M D V	2
IGHV3-30_IGHJ6_48_1386 A N G F G S Y Y P Y D Y G M D V	3
IGHV3-30_IGHJ6_48_1387 A K G L S I W F G D D Y G M D V	2
IGHV3-30_IGHJ6_48_1390 A K D Y N W N Y Y Y Y Y G M D V	3
IGHV3-30_IGHJ6_51_1478 A R F T V V I S Y Y Y Y Y G M D V	1
IGHV3-30_IGHJ6_51_1479 A R E D I I V A T I S Y Y G M D V	2
IGHV3-30_IGHJ6_51_4794 A R D R W L V P A Y Y Y Y G M D V	1
IGHV3-30_IGHJ6_57_1332 A K W V S L G A A G I E Y Y Y G M D V	1
IGHV3-30_IGHJ6_60_1188 A S S G W S F G E S H Y Y Y Y Y G M D V	3
IGHV3-30_IGHJ6_60_1189 A K E G S Q Q Q L V G P H Y Y Y G M D V	2
IGHV3-30_IGHJ6_60_1191 A K G A R E Y Y Y G S G S T L S G M D V	1
IGHV3-30_IGHJ6_63_1070 A R V Y C S G G S C Y P Y Y Y Y Y A M D F	1
IGHV3-30_IGHJ6_63_1071 A R D R S S G W P K T T G L Y Y Y G V D V	1
IGHV3-30_IGHJ6_63_1072 A K D G D I V A T S R F Y Y Y Y Y G M D V	2
IGHV3-30_IGHJ6_66_808 A K G E H F G G G Y L R T L Y Y Y Y G M D V	6
IGHV3-30_IGHJ6_66_809 A K D R A P S A Y D Y G D Y D A P G G M D V	1
IGHV3-30_IGHJ6_69_622 A K D Q A R F H E M A T I P N Y Y Y Y G M D V	2
IGHV3-30_IGHJ6_69_623 A R D E A F Y D G W D Y R T D Y Y Y Y G M D V	1
IGHV3-30_IGHJ6_78_169 A K G V W V A A G T R N L G L G D S G Y Y Y G M D V	1
IGHV3-30_IGHJ6_81_99 A R A P P S R P R Y C S G G S C Y P R F R Y Y D M D V	1
IGHV3-30_IGHJ6_87_31 A R G L L S R Y C S S T S C Y G S R G I Y Y Y Y Y G M D V	1
IGHV3-33_IGHJ1_27_9 A G G S P H F Q H	1
IGHV3-33_IGHJ1_33_22 A R D E G T G S L D Y	2
IGHV3-33_IGHJ1_39_70 A S A Y D S S G Y G E W H	2
IGHV3-33_IGHJ1_39_71 A P R G G G G G Y Y F E H	1
IGHV3-33_IGHJ1_60_23 A R D P V S Y C S G G G C N S R F L K H	1
IGHV3-33_IGHJ2_54_90 A R G D C S S T S C Y D Y W Y F D L	1
IGHV3-33_IGHJ3_36_326 A R E T E Y E G A F D I	2
IGHV3-33_IGHJ3_42_480 A R R Q E T D P P G A L D V	1
IGHV3-33_IGHJ3_42_481 A R E Y C S G G R C Y V D I	1
IGHV3-33_IGHJ3_42_483 A R P R G D Y G Q D A F D I	1
IGHV3-33_IGHJ3_48_513 A R V T S E T F G G G G A F D I	1
IGHV3-33_IGHJ3_51_341 A R D L T R G Y S Y G S D A F D I	1
IGHV3-33_IGHJ4_24_273 A R D F W G D Y	1
IGHV3-33_IGHJ4_30_2058 A R E G E L P F D Y	1
IGHV3-33_IGHJ4_30_924 A R A S S G C I D Y	1
IGHV3-33_IGHJ4_30_925 A R Y R S G S S D Y	2
IGHV3-33_IGHJ4_33_1454 A R D H P D C G G D Y	4
IGHV3-33_IGHJ4_33_1455 A R V A L D R Q V D Y	3
IGHV3-33_IGHJ4_33_1456 A R D T R G N Y F D Y	3
IGHV3-33_IGHJ4_36_1883 A R G Y R S H R D V D Y	1
IGHV3-33_IGHJ4_36_1884 A R S H F D W L R P D Y	4
IGHV3-33_IGHJ4_36_1885 A R G Q W L V P D L D Y	2
IGHV3-33_IGHJ4_36_1886 A R G R A V T T L S D Y	2
IGHV3-33_IGHJ4_36_1887 A R V R Y F D W L L Y Y	2
IGHV3-33_IGHJ4_36_1888 A R D D G S G S Y L D Y	1
IGHV3-33_IGHJ4_36_1889 A R G T I T G K A F E Y	2
IGHV3-33_IGHJ4_39_2541 A R D D F G G N A W F D L	1
IGHV3-33_IGHJ4_39_2542 A R S V S S G W Y G P D Y	5
IGHV3-33_IGHJ4_39_2545 A G G A L R D L Y Y F D Y	1
IGHV3-33_IGHJ4_39_2545 A R G A L R D L Y Y F D Y	1
IGHV3-33_IGHJ4_39_2546 A K A I A P A G F Y T D H	1
IGHV3-33_IGHJ4_39_3305 A R G S G Y Y Q Y Y F D Y	2
IGHV3-33_IGHJ4_42_2429 A R D G R S Y G D Y F L Q Y	1
IGHV3-33_IGHJ4_42_2431 A K D I G Q L V L V G L D Y	1
IGHV3-33_IGHJ4_42_2436 A R D S A S I D S S L F D Y	1
IGHV3-33_IGHJ4_45_2339 A R D G S V G Y S Y G Y M D Y	1
IGHV3-33_IGHJ4_45_2340 A R D F G I V G A T T P F D Y	3
IGHV3-33_IGHJ4_45_2341 A R D L S S S S L S P W F D Y	5
IGHV3-33_IGHJ4_45_2342 V R A E G D I S V Y Y V L D H	1
IGHV3-33_IGHJ4_45_2343 A R E L W G Y S S G W Y I D Y	2
IGHV3-33_IGHJ4_45_2345 A R G P G R G A T N P P L D Y	1
IGHV3-33_IGHJ4_45_2346 A R A L R V Y S S S W Y I G Y	1
IGHV3-33_IGHJ4_48_1809 A R D R G T R G Y S Y A P W N Y	1
IGHV3-33_IGHJ4_48_1810 A R D P S P R K M A T S A F D Y	2
IGHV3-33_IGHJ4_48_1811 A K D R D K Y Q L L S A F V D Y	2
IGHV3-33_IGHJ4_48_1812 A R A R E P F T Y V Y G G F D Y	1
IGHV3-33_IGHJ4_48_1816 A R D A I N Y Y D S S G Y L A Y	1
IGHV3-33_IGHJ4_48_1817 A R D F A G S G S S T S C Y G Y	1
IGHV3-33_IGHJ4_51_1250 A R G Y V W G S S H P Q W Y F D Y	2
IGHV3-33_IGHJ4_51_1251 A R G P P A T V T T T E G S F D Y	3
IGHV3-33_IGHJ4_51_1252 A R D L G A P Y D Y G D Y V A D Y	3
IGHV3-33_IGHJ4_51_1255 A R R P P E V W G V I A A A L E Y	1
IGHV3-33_IGHJ4_51_1256 A R D S E E Q W L A L H G S F D Y	1
IGHV3-33_IGHJ4_51_1257 A R D W G V G Y Y D S S G T I D Y	1
IGHV3-33_IGHJ4_51_1259 A R G L G Y C S S T S C F P F D Y	2
IGHV3-33_IGHJ4_54_847 A R D R V V V V A A N L G H Y F D Y	3
IGHV3-33_IGHJ4_54_848 A R W G E D S S G Y Y S G Y Y F D Y	3
IGHV3-33_IGHJ4_60_386 A R D H S G R V F C N G G S C Y V F D S	2
IGHV3-33_IGHJ4_63_240 A R D G P V C G D C Y V P E T T Y Y F D Y	2
IGHV3-33_IGHJ5_39_341 A G S W E L R V G W F D P	2
IGHV3-33_IGHJ5_42_426 A R E W T S G G E T Y F D P	1
IGHV3-33_IGHJ5_42_743 A R D G H Y G D Y G W F D P	1
IGHV3-33_IGHJ5_45_440 A R D E G W V V A N N W F D P	5
IGHV3-33_IGHJ5_48_355 A R D I G Y D Y G Y Q N W F D P	1
IGHV3-33_IGHJ5_51_279 A R G E G I F G T S G A N W F D P	3
IGHV3-33_IGHJ5_51_279 A R G E G I S G T S G A N W F D P	1
IGHV3-33_IGHJ5_51_280 A R D G V L W F G E F Y N W F D P	1
IGHV3-33_IGHJ6_33_186 A R E E V G T S M D V	1
IGHV3-33_IGHJ6_36_265 A R R E T G P Y S M D V	6
IGHV3-33_IGHJ6_42_516 A R D R R S S G L Y G M D V	2
IGHV3-33_IGHJ6_48_808 A R D L F Q E T A M G Y G M D V	2
IGHV3-33_IGHJ6_48_810 A R D S L Q W P P H S Y G M D V	3
IGHV3-33_IGHJ6_51_825 A R E G V D S S S W E A Y G M D V	2
IGHV3-33_IGHJ6_51_827 V R A A F T S S S P Y H Y A M D V	1
IGHV3-33_IGHJ6_51_828 V W G S S S V D D D Y Y Y G M D V	2
IGHV3-33_IGHJ6_54_891 A R G M G G Y D P G N Y Y Y G M D V	4
IGHV3-33_IGHJ6_54_892 A R I R A R R Q V N S Y Y Y A M D V	2
IGHV3-33_IGHJ6_57_824 A G G S G S Y S L F G Y Y Y Y G M D V	1
IGHV3-33_IGHJ6_57_825 A R D P S A A S H D Y Y Y Y Y G M D V	2
IGHV3-33_IGHJ6_57_825 A R D P S A A S H N Y Y Y Y Y D M D V	1
IGHV3-33_IGHJ6_57_825 A R D P S A A S H N Y Y Y Y Y G M D V	3
IGHV3-33_IGHJ6_60_734 A R D P S F M V R G E R D Y Y Y G M D V	1
IGHV3-33_IGHJ6_63_1839 A R K D I V V V P A A N R E Y Y Y G M D V	1
IGHV3-33_IGHJ6_63_571 A R E T R Y S G S Y Y L S D Y Y Y G M D V	1
IGHV3-33_IGHJ6_66_513 A R D T F G E L F V N H Y P Y Y Y Y G M D V	2
IGHV3-33_IGHJ6_66_515 A R G H C S S T S C Y E N G G Y Y Y G M D V	1
IGHV3-33_IGHJ6_69_375 A R E E T F N D I L T G S K N Y N C H G M D V	3
IGHV3-33_IGHJ6_69_376 A R D T F G E L F V N H Y P Y Y Y Y Y G M D V	1
IGHV3-33_IGHJ6_84_26 A S L G V K P R N S S S W Y W V K L A F Y Y Y Y G M D V	1
IGHV3-33_IGHJ6_90_10 A R E A N Q E I R K G F Y C S S T S C Y S L Y Y Y Y G M D V	1
IGHV3-43_IGHJ4_36_120 A K W G H Y G D Y F D Y	1
IGHV3-48_IGHJ2_45_126 A R E L N Y G D P Y R Y F D L	2
IGHV3-48_IGHJ3_15_11 A I A N Y	1
IGHV3-48_IGHJ3_33_259 A R G I D G D A F D I	6
IGHV3-48_IGHJ3_42_509 A R D R Y Y D S S E T F D I	1
IGHV3-48_IGHJ3_45_553 A T E P G I V V A G D A F D I	2
IGHV3-48_IGHJ3_48_495 A R D Q E D G S G W S R A F D I	2
IGHV3-48_IGHJ4_30_1257 A R E L T T V T T D	3
IGHV3-48_IGHJ4_30_1259 A R D S A Y A F D Y	3
IGHV3-48_IGHJ4_33_1748 A R D D L Y T A M V N	2
IGHV3-48_IGHJ4_36_2147 A R D D N W N Y Y F D Y	7
IGHV3-48_IGHJ4_36_2148 A R D L S G R Y T I D Y	7
IGHV3-48_IGHJ4_36_2150 A R T R V Y S Y G Y D F	4
IGHV3-48_IGHJ4_36_2151 A G D P S G L T D F D Y	1
IGHV3-48_IGHJ4_36_2152 T K D G R E L E P F D Y	2
IGHV3-48_IGHJ4_39_2504 A R G L V T S L Y Y F D Y	3
IGHV3-48_IGHJ4_42_2319 V R D N Y Y D S R G F E G Y	1
IGHV3-48_IGHJ4_42_2322 A R D Q A W F G E E T Y D Y	2
IGHV3-48_IGHJ4_42_2323 A R D S I S R D G Y N F D Y	1
IGHV3-48_IGHJ4_42_3911 A R D G T C S S T S C Y D Y	3
IGHV3-48_IGHJ4_45_1982 A R T R C T F H G P A P L G Y	1
IGHV3-48_IGHJ4_45_1982 A R T R Y T F H G P A P L G Y	6
IGHV3-48_IGHJ4_45_1983 A R D Q H E Y S Y G S S F D Y	4
IGHV3-48_IGHJ4_45_1984 A R L V L R Y F D W S H F D Y	7
IGHV3-48_IGHJ4_45_1986 A R E T F P Y G S S Y Y F D Y	2
IGHV3-48_IGHJ4_45_1987 V R V R G Y D Y V W G S C D Y	1
IGHV3-48_IGHJ4_45_1988 A R G R I T M V R G V I L D Y	4
IGHV3-48_IGHJ4_48_1610 A R D D Y G D Y E R L L F L G Y	5
IGHV3-48_IGHJ4_48_1610 A R D D Y G D Y E R P L F L G Y	1
IGHV3-48_IGHJ4_48_1611 A R V P S L E Y S G Y G G M D Y	1
IGHV3-48_IGHJ4_48_1612 A R D Y V R L A A R A Y Y F D Y	3
IGHV3-48_IGHJ4_48_4215 A R E N Y D S S G Y Y Y F F D Y	1
IGHV3-48_IGHJ4_51_1159 A R D L I E R R I F G V V N L D Y	1
IGHV3-48_IGHJ4_54_879 A R E V H S I P V A G T D L S F D H	3
IGHV3-48_IGHJ4_54_882 A R V R R L F S S D S L S Y S F D Y	1
IGHV3-48_IGHJ4_54_883 A R D S E V P R Y F D W L P Y F D Y	2
IGHV3-48_IGHJ4_54_884 A R D V N Y Y G S G S Y Y N A N I D	2
IGHV3-48_IGHJ4_57_555 A R E N C S G E R C Y T P P Y Q F D Y	1
IGHV3-48_IGHJ5_30_308 A R V G W E L L Y G	1
IGHV3-48_IGHJ5_39_444 A R D V E M S G W T F D L	3
IGHV3-48_IGHJ5_39_445 A R D G D M G E W W F D P	2
IGHV3-48_IGHJ5_39_446 A R V P R N Y D N W F D P	3
IGHV3-48_IGHJ5_42_445 A R I P E K W E Y L G L I S	1
IGHV3-48_IGHJ5_54_220 A R D P F I G S G S P Y A N W F D P	1
IGHV3-48_IGHJ5_54_221 A R V T A P S F Y Y D S S G P W G P	1
IGHV3-48_IGHJ5_54_222 A R V R A V A G F L P T P N W F D P	2
IGHV3-48_IGHJ5_57_167 A R S G Y C S G G S C Q Q N N W F D P	1
IGHV3-48_IGHJ5_57_168 A R G A H W T D Y Y D S S G Y Y L G S	1
IGHV3-48_IGHJ6_33_195 A R D Q V T E G M D V	4
IGHV3-48_IGHJ6_45_606 A R R G S G T D Y Y Y G M D V	1
IGHV3-48_IGHJ6_48_759 A R D G E I W V R G S Y G M D V	6
IGHV3-48_IGHJ6_54_2755 A R D Y G D Y V Y Y Y Y Y Y G M D V	2
IGHV3-48_IGHJ6_54_864 A I R Y F D W L P T G F Y Y G M D V	2
IGHV3-48_IGHJ6_54_865 A R D D Y G G P G A Y Y Y Y G M D V	4
IGHV3-48_IGHJ6_57_760 A R P L Y Y D S R L G V Y Y Y G M D V	6
IGHV3-48_IGHJ6_63_590 A R G I T G T A P S P I F Y Y Y Y G M D V	5
IGHV3-48_IGHJ6_63_591 A R E T R Y S G S Y Y L S D Y Y Y G M D V	5
IGHV3-48_IGHJ6_69_314 A R D P G S A P Y V S G H I Y T Y Y E G L D V	1
IGHV3-49_IGHJ3_63_24 T R D R V L R Y F D W L L W R A D A F D I	6
IGHV3-49_IGHJ4_27_179 G R D A Y S A P Y	1
IGHV3-49_IGHJ4_39_513 T R V A S I T G T T L G Y	2
IGHV3-49_IGHJ4_45_464 T R D V Q A G A T T L G W D Y	2
IGHV3-49_IGHJ4_51_276 T R D N P Y Y Y D S S G Y S R D Y	1
IGHV3-49_IGHJ4_63_53 T R A R L G P K P Y I Y S S S W Y Y F D Y	3
IGHV3-49_IGHJ4_63_54 T R D Q L D H R L W F G E S R L T R F D Y	1
IGHV3-49_IGHJ6_45_107 T R D L F T V H Y N N G M D V	2
IGHV3-49_IGHJ6_60_126 A R E R E S Y D Y G N Y Y Y Y Y G M D V	5
IGHV3-49_IGHJ6_66_103 T R F W I W S G S Y P P G G Y Y Y Y G M D V	3
IGHV3-49_IGHJ6_72_56 T T G L G Y G S G S Y Y N W D Y Y Y Y Y G M D V	2
IGHV3-53_IGHJ1_45_16 A R S S S G S Y S P K Y F Q H	1
IGHV3-53_IGHJ3_39_174 A R D Q N P T E Y A F D I	4
IGHV3-53_IGHJ3_42_208 R E I T N P N R I C L L I S	1
IGHV3-53_IGHJ3_48_174 A R D N F H I S G Y F N A L S F	13
IGHV3-53_IGHJ3_60_69 A R D G P Y S G S Y L W A P N D A F D I	1
IGHV3-53_IGHJ3_69_5 A R A Q G G I R Y C S G G S C Y Y G N A F D I	5
IGHV3-53_IGHJ4_15_26 A R V T H	5
IGHV3-53_IGHJ4_15_26C E G H S	1
IGHV3-53_IGHJ4_30_1241 A R D L V G A T N Y	2
IGHV3-53_IGHJ4_33_571 G R S T A Y Y V F D Y	3
IGHV3-53_IGHJ4_36_690 A R V Y G G Y G V V D Y	1
IGHV3-53_IGHJ4_42_637 A S E S L S G S L Y Y F D Y	2
IGHV3-53_IGHJ4_45_580 A R A L R Y S S G A Y Y F D Y	1
IGHV3-53_IGHJ4_45_581 A R E G F G E L S S F Y F D Y	5
IGHV3-53_IGHJ4_48_421 A R I V H Y D I L T G Y Y V D Y	1
IGHV3-53_IGHJ4_48_421 A R V V H Y D I L T G Y Y V D Y	2
IGHV3-53_IGHJ4_48_423 A R V S L G W F G E L S S F D Y	1
IGHV3-53_IGHJ5_36_123 A N Q G T D G W S G D S	2
IGHV3-53_IGHJ6_18_17 A R P G G H	3
IGHV3-53_IGHJ6_36_110 A K R L S S S W G M D V	2
IGHV3-53_IGHJ6_42_210 A R E G T G T T H Y G M D V	1
IGHV3-53_IGHJ6_48_250 A R E R Y F D W L S P Y G M D V	2
IGHV3-53_IGHJ6_54_229 A R P L G S G S S P P Y Y Y G M D V	1
IGHV3-53_IGHJ6_54_230 A R D R P P G D H Y Y Y Y Y G M D V	3
IGHV3-53_IGHJ6_57_262 A R D R V Y G S G S T Y Y Y Y G M D V	1
IGHV3-53_IGHJ6_66_92 A L F G F G Y R A Y E V R G K Y N Y G M D V	4
IGHV3-53_IGHJ6_66_93 A R D Q P Y S V A G T K N Y Y Y Y Y G M D V	1
IGHV3-66_IGHJ4_48_339 A R P P G G Y S Y G F F L L D Y	1
IGHV3-7_IGHJ1_24_13 A R G V T V P D	2
IGHV3-7_IGHJ1_45_102 S R V S G S G W H A E Y F Q H	7
IGHV3-7_IGHJ2_45_168 A R D R S S G W Y R W Y F D L	4
IGHV3-7_IGHJ3_42_568 A R E W D L N D P D A F D I	1
IGHV3-7_IGHJ3_63_137 A R D P L N P Y S D S S D S S L A V F D I	1
IGHV3-7_IGHJ4_27_1359 A R D R V V S G Y	1
IGHV3-7_IGHJ4_27_1360 A R D S D G Y E H	6
IGHV3-7_IGHJ4_27_1361 A R G G A T H D Y	3
IGHV3-7_IGHJ4_30_1738 A T Y R R W S F D Y	3
IGHV3-7_IGHJ4_30_1740 A K V A L R T F D Y	2
IGHV3-7_IGHJ4_30_4897 A R D T D G D L D Y	1
IGHV3-7_IGHJ4_33_2272 A R T T V T T L L D Y	1
IGHV3-7_IGHJ4_33_2275 A R D S V S R S L D Y	2
IGHV3-7_IGHJ4_33_2276 A R D S Y P F A A D Y	1
IGHV3-7_IGHJ4_33_2277 A R A M A A R R L D Y	2
IGHV3-7_IGHJ4_36_2426 A R L T K K T V G G D Y	1
IGHV3-7_IGHJ4_36_2427 A R E N V A V P G G D C	8
IGHV3-7_IGHJ4_36_2428 A R V Y G G Y D V V D Y	3
IGHV3-7_IGHJ4_36_2430 A R V F Y G D Y I F D Y	1
IGHV3-7_IGHJ4_36_2431 A R E G R S D S Y F D Y	2
IGHV3-7_IGHJ4_36_2432 A R I D I A G T L F D Y	2
IGHV3-7_IGHJ4_36_2433 A T L N W G R K D F D Y	4
IGHV3-7_IGHJ4_36_2435 A R I P G S N S W F D Y	2
IGHV3-7_IGHJ4_39_2684 A R V S G V R V A T I F Y	1
IGHV3-7_IGHJ4_39_2685 A R L G I T V T D T G D C	5
IGHV3-7_IGHJ4_39_2687 A R D L R Q L S I R G P Y	4
IGHV3-7_IGHJ4_39_2690 A R V G G Y S Y G S F D Y	3
IGHV3-7_IGHJ4_42_2536 A R V G R Q W L A W S E D Y	1
IGHV3-7_IGHJ4_42_2537 A R G V S G W Y P E Y F D Y	1
IGHV3-7_IGHJ4_42_2539 A R E I G G Q L P P R E D Y	2
IGHV3-7_IGHJ4_42_2540 A R W S S A L A I S G F E Y	2
IGHV3-7_IGHJ4_45_2251 A R G A E Q W L A L Y Y F D Y	4
IGHV3-7_IGHJ4_45_2252 A R F S V W S G D L S L F D S	2
IGHV3-7_IGHJ4_45_2253 A T Y R D D S G R Y G R F D Y	1
IGHV3-7_IGHJ4_48_1807 A R V G N N H D G G G Y F P D Y	2
IGHV3-7_IGHJ4_51_1381 V R D R G L F V V V P A G P V D S	1
IGHV3-7_IGHJ4_54_978 A R D Y W E G F Y D S S G Y Y F D Y	3
IGHV3-7_IGHJ4_60_443 A R D R G D F Y Y D S S G Y Y S S F D Y	2
IGHV3-7_IGHJ4_60_444 A R V Y S T G Y Y S R F F L R Y Y F D Y	1
IGHV3-7_IGHJ4_66_151 A R D R Q V R G T M I V V V T T A S V M D Y	4
IGHV3-7_IGHJ5_21_163 A R G F L S F	7
IGHV3-7_IGHJ5_27_1102 A R D R G W F D P	3
IGHV3-7_IGHJ5_30_1261 R G A V A G K L S L	1
IGHV3-7_IGHJ5_30_1261 A G G S G W Q I E S	1
IGHV3-7_IGHJ5_30_1309 A R D L G N W F D P	2
IGHV3-7_IGHJ5_33_1331 A R A M S R G W F D P	1
IGHV3-7_IGHJ5_33_1331 A R V M S R G W F D P	5
IGHV3-7_IGHJ5_51_318 A R Y G T R L D P A A S D W F D P	1
IGHV3-7_IGHJ6_18_39 A R G L D V	3
IGHV3-7_IGHJ6_21_32 L R D Y G G V	2
IGHV3-7_IGHJ6_21_32 L R G Y G G V	1
IGHV3-7_IGHJ6_21_32S E R L W G R	1
IGHV3-7_IGHJ6_42_448 A R D K M E L S Y Y G M D V	1
IGHV3-7_IGHJ6_51_737 A R D A G D Y V S Y Y Y Y G M D V	5
IGHV3-7_IGHJ6_51_738 A R I V L V E P A A Y H Y G L D V	3
IGHV3-7_IGHJ6_54_2303 A R L Y S S S W Y W Y Y Y Y G M D V	6
IGHV3-7_IGHJ6_57_769 A R D W W G L R G R D Y F Y Y G M D V	1
IGHV3-7_IGHJ6_57_770 A R H I L T G Y Y T S Y Y Y Y G M D V	1
IGHV3-7_IGHJ6_60_664 A R V G G G S S S R Y Y Y Y Y Y G M D V	1
IGHV3-7_IGHJ6_63_535 A R D F H Y Y D S S G P I Y Y Y Y G M D V	4
IGHV3-7_IGHJ6_66_472 A R D P A S I A A L K G A Y Y Y Y Y G M D V	2
IGHV3-7_IGHJ6_72_246 A R A R G D G L Q P L P Q N Y Y Y Y Y Y G M D V	1
IGHV3-7_IGHJ6_75_184 A R I P M V G Y Y D F W S G Y P D P D Q Y G M D V	4
IGHV3-72_IGHJ4_42_196 S R T S C S G G H C Y S D Y	2
IGHV3-72_IGHJ4_48_79 V R L I Q N Y G S G S Y D F D Y	4
IGHV3-72_IGHJ5_33_39 A R D G A V A G H D L	3
IGHV3-72_IGHJ5_60_5 A R G R M V D P Y C G G D C S M G L D P	1
IGHV3-72_IGHJ6_48_51 T R F K Y G D Y Y D Y Y G M D V	1
IGHV3-73_IGHJ4_33_310 T S Q P S Y G E L T N	2
IGHV3-73_IGHJ4_33_312 A R D K K D S S P D D	1
IGHV3-73_IGHJ4_33_313 T R P P N G D D V D Y	1
IGHV3-73_IGHJ4_42_309 I R R W L Q N G R D F L D Y	1
IGHV3-73_IGHJ4_42_310 T R S R I A R G N Y Y F D Y	3
IGHV3-73_IGHJ6_60_79 T R L A N A P G T R D S Y N Y Y G M D V	1
IGHV3-74_IGHJ1_48_29 A R V A D F Y D S S G Y L F Q H	1
IGHV3-74_IGHJ3_33_585 A R G G F D H A F D I	4
IGHV3-74_IGHJ3_42_326 A R G L L V A G R S T F D I	1
IGHV3-74_IGHJ3_42_579 A R E Y S S S S G R V F D I	1
IGHV3-74_IGHJ3_45_345 V R D G G H T S S W V A F D I	1
IGHV3-74_IGHJ3_48_266 A R E F R V T T V T P G A F D F	4
IGHV3-74_IGHJ3_51_186 A R D P E D Y Y D S G T N A F D I	4
IGHV3-74_IGHJ4_21_126 V E L L R D Y	5
IGHV3-74_IGHJ4_30_1046 V R D R W D G P D S	1
IGHV3-74_IGHJ4_33_1169 A K G S G Y G S L D Y	4
IGHV3-74_IGHJ4_33_1171 A T Y N W G S P F D Y	1
IGHV3-74_IGHJ4_36_1375 A R G G G D Y V G I D Y	2
IGHV3-74_IGHJ4_36_1376 A R L Y S D Y L G F D Y	4
IGHV3-74_IGHJ4_42_1352 A R V V R G Q W L A H F D Y	2
IGHV3-74_IGHJ4_42_1354 A R R G Y C S S T S C L D Y	1
IGHV3-74_IGHJ4_45_1083 A R V F G T T V T T R R L D H	4
IGHV3-74_IGHJ4_45_1084 A R D I S Y L V V R G V M R Y	1
IGHV3-74_IGHJ5_21_94 F C S G G I G	1
IGHV3-74_IGHJ5_27_214 V E G N G V A S F	2
IGHV3-74_IGHJ5_36_284 A R G W D Y E D W F D P	2
IGHV3-74_IGHJ5_45_269 T R D V A P A G S R G W F D P	1
IGHV3-74_IGHJ5_54_133 A T E R G V K Y S D T W S T W L D P	2
IGHV3-74_IGHJ6_36_215 V R A K W E L Q G M D V	1
IGHV3-74_IGHJ6_36_217 T K T R T L R N D M D V	1
IGHV3-74_IGHJ6_48_884 T S S S S P G G I V Q E G L D V	1
IGHV3-74_IGHJ6_54_416 A S D G G S Y Y H S Y Y Y Y G M D V	7
IGHV3-74_IGHJ6_54_417 A R D L V V A A T W G Y Y Y G M D V	1
IGHV3-74_IGHJ6_54_418 A R D Q V G E Q W L V P T Y G M D V	2
IGHV3-74_IGHJ6_60_351 A R D R A V R F L E W L S R Y Y G M D V	1
IGHV3-74_IGHJ6_60_352 A S W V L G V P A A R Y Y Y Y Y G M D V	1
IGHV3-74_IGHJ6_69_458 A R I G Y C S G G S C Y S N Y Y Y Y Y G M D V	5
IGHV3-74_IGHJ6_78_33 A S L G Y Y D I L T G Y Y L T S G S Y Y Y Y G M D V	2
IGHV3-9_IGHJ4_30_469 A K G L S G E L R Y	1
IGHV3-9_IGHJ4_36_1004 A G R R D A H K P F D Y	1
IGHV3-9_IGHJ4_39_1709 A K V V A G T A G P F D Y	5
IGHV3-9_IGHJ4_39_1710 A K A Q G P L E R Y F D Y	1
IGHV3-9_IGHJ4_42_2180 A K D M A D K M R Y Y F D Y	1
IGHV3-9_IGHJ4_42_2181 V K G P Y T A M V A T F D W	3
IGHV3-9_IGHJ4_42_2184 A K G D G I A V A G R F D Y	2
IGHV3-9_IGHJ4_42_2185 A K D R G I S G W Y G I D Y	1
IGHV3-9_IGHJ4_42_2186 A K G I G G N S G L R F D Y	1
IGHV3-9_IGHJ4_42_6543 A K G Y Y G S G S Y Y F D Y	2
IGHV3-9_IGHJ4_45_2048 A K D K S I Y G D L Q L F D Y	1
IGHV3-9_IGHJ4_48_1461 A K D N Y D N S G S L T Y F D Y	1
IGHV3-9_IGHJ4_48_1462 A K D M D E V G L A V A G F D Y	2
IGHV3-9_IGHJ5_36_120 A K D R G G V V W F D P	1
IGHV3-9_IGHJ6_33_364 G K D I S P G G M D V	1
IGHV3-9_IGHJ6_54_473 A K D I R Y G D L G Y Y Y Y G M D V	3
IGHV3-9_IGHJ6_54_474 A K D R M V R G P Y Y Y Y Y G M D V	1
IGHV3-9_IGHJ6_63_342 A K D R G S G S Y F P W S T D Y Y G M D V	1
IGHV3-h_IGHJ6_51_17 A R D G W E L Q D Y Y Y Y G M D V	1
IGHV4-30_IGHJ1_54_8 A R G H G Y S Y P P G E A E S F Q H	3
IGHV4-30_IGHJ3_45_141 A R Y V I T R K P R D A F D I	2
IGHV4-30_IGHJ3_48_118 A R H E K Y G D F Y R G A F D V	3
IGHV4-30_IGHJ3_57_79 A R T F Y D S S G L R L G L D V F D I	2
IGHV4-30_IGHJ3_60_50 A R A P S Y Y D I L T G Y Y Q D A F D I	1
IGHV4-30_IGHJ4_33_492 A R G E Y S N G I D H	4
IGHV4-30_IGHJ4_33_493 A R G K Y S R T I D Y	1
IGHV4-30_IGHJ4_33_494 A Q G S G Y W V F Y Y	5
IGHV4-30_IGHJ4_36_565 A R G Q F G E F I F D Y	4
IGHV4-30_IGHJ4_42_487 A R G E V V V P G P Y F D Y	3
IGHV4-30_IGHJ4_45_400 A R D R H D Y G G S S T I D Y	4
IGHV4-30_IGHJ4_54_203 A R G F V I A A A G S D P Y Y F D Y	1
IGHV4-30_IGHJ4_57_127 A R A Y S A R Y Y D S S G Y Y P F D Y	3
IGHV4-30_IGHJ4_63_57 A R E E I L L Y S S S W T D G G D Y F D Y	1
IGHV4-30_IGHJ5_39_178 A R G G G L F A E K S L L	1
IGHV4-30_IGHJ5_42_220 A R A L D G D Y V G W F D P	11
IGHV4-30_IGHJ5_42_220 A R V L D G D Y V G W F D P	1
IGHV4-30_IGHJ5_45_206 A R V Y S S S W Y V N W F D P	2
IGHV4-30_IGHJ5_48_176 A R E V R G V I I M E N W F D P	4
IGHV4-30_IGHJ6_42_120 A R A A P A F F Y Y A M D V	5
IGHV4-30_IGHJ6_54_142 A R G Y F G D G S G S Y Y N L M D V	7
IGHV4-30_IGHJ6_60_518 A R R N Y Y Y D S S G Y Y Y Y Y G M D V	1
IGHV4-30_IGHJ6_60_518 A R R S Y Y Y D S S G Y Y Y Y Y G M D V	7
IGHV4-31_IGHJ3_60_75 A R G G F W D Y V W G S Y R H D A F D I	1
IGHV4-31_IGHJ3_63_68 A R E G Q D K Y Y Y D S K A K N D A F D I	9
IGHV4-31_IGHJ3_63_68 A R E G Q D K Y Y Y D S K A K N D A F G I	2
IGHV4-31_IGHJ3_75_8 A R E K A P L A P Y C T N G V C P T A N D A F D I	1
IGHV4-31_IGHJ4_24_52 A R D G V R P Y	1
IGHV4-31_IGHJ4_27_176 A V G E L W W G N	2
IGHV4-31_IGHJ4_30_370 A R G V G S Y Y D Y	11
IGHV4-31_IGHJ4_33_621 A R D G T M G I F D Y	1
IGHV4-31_IGHJ4_36_871 A R D S G P K E G T D Y	5
IGHV4-31_IGHJ4_39_2920 A R G D Y G S G S Y L D Y	2
IGHV4-31_IGHJ4_39_783 A R G G Y G G N M Y Y G Y	5
IGHV4-31_IGHJ4_39_784 A R W G N E V T T P F D Y	2
IGHV4-31_IGHJ4_39_785 A R A D T V V T R V F D Y	3
IGHV4-31_IGHJ4_42_669 A R G I S S R E G E T F D Y	5
IGHV4-31_IGHJ4_42_670 A R S T Q V M G P V A L Y Y	2
IGHV4-31_IGHJ4_42_671 A R C G G D R N P S Y F D Y	3
IGHV4-31_IGHJ4_42_677 A R G R S G G Y Y E G P D F	4
IGHV4-31_IGHJ4_42_678 A R G G L G G D P Y Y F D Y	2
IGHV4-31_IGHJ4_45_571 A T R P Q G S T W Y A V F D Y	3
IGHV4-31_IGHJ4_45_572 A R G E A C G G V C Y Y L D C	5
IGHV4-31_IGHJ4_45_573 A T R P P T G G W Y A V F D Y	4
IGHV4-31_IGHJ4_45_574 A R G L F S G W Y G P F F D Y	2
IGHV4-31_IGHJ4_45_578 A R E V V P A A M S H Y F D Y	3
IGHV4-31_IGHJ4_45_579 A R R A A R G S G W P E V D Y	9
IGHV4-31_IGHJ4_48_492 A R G G F R G Y S Y T Y Y F D Y	1
IGHV4-31_IGHJ4_48_492 A R S G F R G Y S Y T Y Y F D Y	14
IGHV4-31_IGHJ4_48_493 A R G A L T F G G V S D Y F D Y	14
IGHV4-31_IGHJ4_48_497 A R A G G G Y S Y G S R R L D Y	1
IGHV4-31_IGHJ4_48_498 A R S L G Y C S S T S C Y Y D Y	6
IGHV4-31_IGHJ4_51_358 A R E G G I V A T I P T L Y F D Y	4
IGHV4-31_IGHJ4_51_359 A R V L T Y Y Y D S T K G L F D Y	2
IGHV4-31_IGHJ4_51_360 A T G Y C S G G T C S A V P F E Y	1
IGHV4-31_IGHJ4_54_276 A R E G I D C G G D C Y S G G F D Y	6
IGHV4-31_IGHJ4_63_64 A T L G S G L Y C H S V G C Y K S V F D N	1
IGHV4-31_IGHJ4_69_27 A R V F E V A K N Y V D S E S Y P L G H F D S	1
IGHV4-31_IGHJ4_72_14 A R V A R V R H G S G S L Y Y R H G G I T F D F	1
IGHV4-31_IGHJ5_33_180 A R V G R V K R F D P	5
IGHV4-31_IGHJ5_33_181 A R D L A A R W F D P	3
IGHV4-31_IGHJ5_42_289 A I A V A A P K V G W F D P	9
IGHV4-31_IGHJ5_42_290 A R D S S G Y Y S G W F D P	6
IGHV4-31_IGHJ5_45_258 A R E P E V S R S Y G W F D P	1
IGHV4-31_IGHJ5_45_259 A R G G Y G D S I E N W L D P	7
IGHV4-31_IGHJ5_45_262 A R E D S G Y E L G G W F D P	1
IGHV4-31_IGHJ5_48_241 A R K Y Y Y G S G S Y R W F D P	3
IGHV4-31_IGHJ5_54_170 A R A R G A P H D Y G D Y S W F D P	2
IGHV4-31_IGHJ5_57_147 A R A L D C G G D C Y L G N N W F D P	2
IGHV4-31_IGHJ5_57_148 A R G Y C S G G S C P P P L N W F D P	4
IGHV4-31_IGHJ5_57_149 A R G L I D Y C S G G S C L S G F D P	1
IGHV4-31_IGHJ5_60_92 A R T G G N L Y Y Y G S G S S N W F D P	1
IGHV4-31_IGHJ5_60_94 A R V Q P P T Y Y Y D S S G W G W F D P	1
IGHV4-31_IGHJ5_75_8 A R E F P L D T Y Y Y D S S G Y Y E D G G W F D P	1
IGHV4-31_IGHJ6_36_109 A R I I R R D Y G M D V	1
IGHV4-31_IGHJ6_39_140 A R K D P Y Y Y Y G M D V	2
IGHV4-31_IGHJ6_45_203 A R D H S N S Y Y Y Y G M D V	6
IGHV4-31_IGHJ6_45_204 A R A S R D I W D Y Y G M D V	7
IGHV4-31_IGHJ6_51_201 A R G G R G Y G Y Y Y Y Y G M D V	1
IGHV4-31_IGHJ6_51_202 A R V G G Y C S S T S C Y G M D V	1
IGHV4-31_IGHJ6_54_212 A R G T L N Y V P W L S Y S G M D V	5
IGHV4-31_IGHJ6_69_85 A R E T T Y S Y G S G T Y S G H H Y F G I D V	2
IGHV4-31_IGHJ6_78_17 A R W A A G Y C S G G S C Y S E V Y Y Y Y Y G M D V	2
IGHV4-34_IGHJ3_30_156 A R W G P G A F D I	1
IGHV4-34_IGHJ3_30_158 A R P I D G A F D I	1
IGHV4-34_IGHJ3_30_159 A R W G P S A F D I	1
IGHV4-34_IGHJ3_33_430 A S P I V G G A F D I	1
IGHV4-34_IGHJ3_36_692 A R G Q P D H S L P D I	3
IGHV4-34_IGHJ3_45_867 A S S G G S F P T G S A F D I	3
IGHV4-34_IGHJ3_48_732 A I G Y S Y G P G N H D A F D I	2
IGHV4-34_IGHJ3_48_733 A R G D F G I V G A T R A F D I	3
IGHV4-34_IGHJ4_24_510 A R G L A L L D	4
IGHV4-34_IGHJ4_27_4052 A R G L G S F D Y	4
IGHV4-34_IGHJ4_30_2056 A R G F L G G N D Y	1
IGHV4-34_IGHJ4_33_3369 A R S D S D T A M A N	1
IGHV4-34_IGHJ4_33_3370 A R A R V R G V M A Y	1
IGHV4-34_IGHJ4_33_3371 A G N S Y G Y V G D Y	3
IGHV4-34_IGHJ4_33_3373 A T S G G V V I I H Y	1
IGHV4-34_IGHJ4_33_3707 A R G D V A A R L G Y	1
IGHV4-34_IGHJ4_33_5162 A R G Y L G Y Y F D Y	9
IGHV4-34_IGHJ4_36_3965 A R G D Y G G S Y F D Y	1
IGHV4-34_IGHJ4_39_4602 A R V G K R G N S V V D Y	8
IGHV4-34_IGHJ4_39_4606 A R G S A A A A R A L G Y	6
IGHV4-34_IGHJ4_42_4160 A R G L G Y S S S R R I D Y	1
IGHV4-34_IGHJ4_42_4161 A R V S L R F L G Y G F D Y	1
IGHV4-34_IGHJ4_45_3589 A R G Y Y D I L T G L M F D Y	4
IGHV4-34_IGHJ4_45_3593 A R G R Y P R Y S Y G P P D Y	1
IGHV4-34_IGHJ4_45_3594 A R G R A V M V R G V T L D Y	1
IGHV4-34_IGHJ4_48_3091 A R G P G H Y G P R Y Y F L D Y	3
IGHV4-34_IGHJ4_51_2547 A L G R R I T I F G V V I K H L Y	2
IGHV4-34_IGHJ4_51_2548 A R G W G W L Q T G G L Y Y F D Y	1
IGHV4-34_IGHJ4_51_2551 A R G G Y S S G W Y T T Y Y F D Y	1
IGHV4-34_IGHJ4_51_2553 A R G V D I V T T P R E G E F D Y	1
IGHV4-34_IGHJ4_51_8054 A R E Q N Y Y D S S G Y Y P F D Y	3
IGHV4-34_IGHJ4_54_2143 A R R T V I V V A M I N H Y Y F D Y	1
IGHV4-34_IGHJ4_54_2144 A R V R Y S S S S G R W G A H F D Y	3
IGHV4-34_IGHJ4_54_2146 A R G R I A Y C G G E L C Y Y F D Y	4
IGHV4-34_IGHJ4_54_2147 A R A F M I T M V R G V P Y Y F D Y	1
IGHV4-34_IGHJ4_54_2147 A R A L M I T M V R G V P Y Y F D Y	2
IGHV4-34_IGHJ4_57_1591 A R G D P N Y Y G S G S Y F T P F D Y	1
IGHV4-34_IGHJ4_60_1115 A R G R D V L R Y F D W Y Q G T Y F D Y	2
IGHV4-34_IGHJ4_69_325 A R G G A P R R G S G S Y Y L D R K Y Y F D Y	1
IGHV4-34_IGHJ4_69_325 V R G G A P R R G S G S Y Y L D R K Y Y F D Y	1
IGHV4-34_IGHJ5_39_1157 A S M R T T W A R G F D P	2
IGHV4-34_IGHJ5_42_1316 A R R R V A T I I N W F D P	6
IGHV4-34_IGHJ5_48_1393 A R G R V V R G V I I R W F D P	2
IGHV4-34_IGHJ5_54_1200 A R G S N K A M R R P T R N W F D P	1
IGHV4-34_IGHJ5_57_905 A R G R G S S S S W F L G R N W F D P	1
IGHV4-34_IGHJ5_57_906 A R G N P P Y D Y G D Y R K G W F D P	3
IGHV4-34_IGHJ5_60_685 A S G G V V V P A T L V R R W R W F D P	1
IGHV4-34_IGHJ5_60_686 A R G A G G S Y Y I G R N G R N W F D P	1
IGHV4-34_IGHJ5_63_568 A R F S S Y C S S T S C H R R Y N W F D P	1
IGHV4-34_IGHJ5_66_328 A R C S S Y Y D F W S G Y Y G H Q N W F D P	1
IGHV4-34_IGHJ5_66_329 A R V A Y G G Y C S S T S C Y A R G W F D P	1
IGHV4-34_IGHJ5_69_226 A R G R L Y Y D F W S G Y Q N L K N N W F D P	1
IGHV4-34_IGHJ5_75_76 A R G R S K T R I T M I V V V I T R K Y G W F D P	1
IGHV4-34_IGHJ5_75_77 A R G T Y H N I M T S L N G G K L N K A A H F D V	1
IGHV4-34_IGHJ6_36_466 A R G R R A Y Y G M D V	2
IGHV4-34_IGHJ6_48_1198 A R G P K R F G E L F N G M D V	2
IGHV4-34_IGHJ6_57_1498 A R S G P R Y F D W P P H N Y G M D V	1
IGHV4-34_IGHJ6_60_1323 A R A P G D V D T S P T Y Y Y Y G M D V	1
IGHV4-34_IGHJ6_60_1325 A G A L L I V A T N D I Y Y Y Y G M D V	2
IGHV4-34_IGHJ6_63_1191 A R E S I A V A G K Y F S Y Y Y Y G M D V	3
IGHV4-34_IGHJ6_66_872 A R G S D G S S W Y E M Y Y Y Y Y Y G M D V	1
IGHV4-34_IGHJ6_69_734 A R G G Y D I L T G Y S G R N Y Y Y Y G M D V	1
IGHV4-34_IGHJ6_69_735 A R G R S P R R F G E L N S Y Y Y Y Y G M D V	3
IGHV4-34_IGHJ6_69_738 A R D R K D R R S Y Y G S G S L I E Y G M D V	1
IGHV4-34_IGHJ6_75_354 A R A Y H P S R G S G S Y R L S Y Y Y Y Y G M D V	5
IGHV4-39_IGHJ3_39_464 A R Y W N D V G D A F D I	1
IGHV4-39_IGHJ3_42_575 A T Q G W L I P H A A F D I	1
IGHV4-39_IGHJ3_42_575 A T Q G W L M P H A A F D I	1
IGHV4-39_IGHJ3_42_576 A P S P R G Y S Y G F L G I	2
IGHV4-39_IGHJ3_45_610 A R R R S G W Y R I N A F D I	1
IGHV4-39_IGHJ3_48_467 A R H I I A V A G G A D A F D I	1
IGHV4-39_IGHJ3_51_454 A R S L P G Y S S G W C G A F D I	1
IGHV4-39_IGHJ3_51_831 A K G H I L T G Y Y H T D A F D I	1
IGHV4-39_IGHJ3_60_219 A R H F P P G G D S P P H R F T A F D I	1
IGHV4-39_IGHJ4_24_231 A R L G G V D Y	2
IGHV4-39_IGHJ4_33_2080 A R H I A V A G A G Y	2
IGHV4-39_IGHJ4_33_2081 A R V D T A M A F D Y	2
IGHV4-39_IGHJ4_33_2082 A R Q G H G S G N D Y	1
IGHV4-39_IGHJ4_36_2546 A R H A G Y G D Y L G Y	3
IGHV4-39_IGHJ4_36_2550 A R H L T G I E I F D Y	2
IGHV4-39_IGHJ4_36_2551 A R Y M I N G D Y F D Y	1
IGHV4-39_IGHJ4_36_9192 A T V G Y S S G W Y D Y	3
IGHV4-39_IGHJ4_39_2751 A R P G G N F W Y Y F D F	7
IGHV4-39_IGHJ4_39_2752 A S R S Y S G W H Y F D Y	2
IGHV4-39_IGHJ4_39_2753 A R H S S R A A P N F D Y	6
IGHV4-39_IGHJ4_39_2761 A R H Y W H S S G F V D Y	3
IGHV4-39_IGHJ4_39_2762 A R G V G A T T S N F D Y	3
IGHV4-39_IGHJ4_42_2467 A R R V V G A T I G T F D Y	1
IGHV4-39_IGHJ4_42_8113 A R Q G Y Y G S G S Y F D Y	1
IGHV4-39_IGHJ4_45_2031 A R H G E A V A G R G N F D Y	1
IGHV4-39_IGHJ4_45_7410 A R H C S G G S C F D Y F D Y	3
IGHV4-39_IGHJ4_48_1745 A R L I L D D Y G D Y T Y F D Y	1
IGHV4-39_IGHJ4_48_1746 A R L A Y C G G D C Y L G F D Y	3
IGHV4-39_IGHJ4_48_1747 A R H C R S G G A C Y T N F D H	1
IGHV4-39_IGHJ4_48_1750 A R S L Y S T G W G D R Y F D S	1
IGHV4-39_IGHJ4_51_1373 A R Q K G S T S W F R R A G F D Y	1
IGHV4-39_IGHJ4_51_4087 A R R Y Y H D S S G Y H Y H F D H	3
IGHV4-39_IGHJ4_51_5300 A R H R T Y Y Y D S S G Y H F D Y	1
IGHV4-39_IGHJ4_57_696 A R H D T Y R E A P P K T W G S L D S	2
IGHV4-39_IGHJ4_57_697 V S A P T G G A R F L E W F S P F D Y	1
IGHV4-39_IGHJ4_57_702 A R L P L H Y D Y V W G S Y R Y F D Y	1
IGHV4-39_IGHJ4_66_194 A R P F G F Y D I L T G Y Y N G E S Y F D Y	1
IGHV4-39_IGHJ5_27_737 A R L S N W F D P	2
IGHV4-39_IGHJ5_30_300 A R H K D V D Y R E	2
IGHV4-39_IGHJ5_33_602 A R Y G L D N W F D P	4
IGHV4-39_IGHJ5_36_698 A R Q G S V G N W F D P	1
IGHV4-39_IGHJ5_36_699 A R Q K A T V A W F D P	2
IGHV4-39_IGHJ5_39_774 A R Y S G S Y F F W F D P	1
IGHV4-39_IGHJ5_42_796 A R V L W W L Q R E Q F D P	5
IGHV4-39_IGHJ5_45_796 A R H V W S A V E I N W F D P	3
IGHV4-39_IGHJ5_51_664 A R Q G W R W E L L G G N W F D P	2
IGHV4-39_IGHJ5_57_447 A T T R P F L P T T E N R L Y W F D P	2
IGHV4-39_IGHJ5_60_364 A R S L Q R W E L L G R S V G D W F D P	1
IGHV4-39_IGHJ6_36_256 A G G I W F G A S M D V	1
IGHV4-39_IGHJ6_42_414 A R Q G A G T L L Y G M D V	2
IGHV4-39_IGHJ6_42_416 A R H Y D Y V W G S C M D V	1
IGHV4-39_IGHJ6_45_481 A R R G P K S S S L P G M D V	3
IGHV4-39_IGHJ6_54_666 A R S N D G D S Y Y Y Y F Y G M D V	3
IGHV4-39_IGHJ6_54_669 A G H P V D T M V A F Y Q N V M D V	1
IGHV4-39_IGHJ6_54_670 A S G R F G E L L V Y Y Y Y G M D V	1
IGHV4-39_IGHJ6_60_559 A R H R Y D S S G Y Y L D Y Y Y G M D V	1
IGHV4-39_IGHJ6_81_37 A R H M G S I F G V V P Q F R P V D S Y H Y Y G M D V	1
IGHV4-4_IGHJ4_33_1308 A R D S A G I H F D Y	4
IGHV4-4_IGHJ4_33_1309 A R Y K R P Y T F D Y	1
IGHV4-4_IGHJ4_36_1601 A S L G Y S G Y D F D Y	4
IGHV4-4_IGHJ4_39_1636 A R G G N S G S Y S F V Y	3
IGHV4-4_IGHJ4_42_1472 A R E F P S G W S R P F D Y	3
IGHV4-4_IGHJ4_42_1474 A R D R D F G V V T G F D Y	2
IGHV4-4_IGHJ4_45_1285 A R A P Y C N G G N C Y L A Y	1
IGHV4-4_IGHJ4_45_1286 A R D L G E Q W L A R G N D Y	2
IGHV4-4_IGHJ4_45_3507 A R D Q H G N Y V S D Y F D Y	3
IGHV4-4_IGHJ4_48_1017 A S G H N Y G L G S Y A P F D S	2
IGHV4-4_IGHJ4_51_754 A R T A D I V V V P A A Y Y F D Y	1
IGHV4-4_IGHJ4_51_755 A R C E Y T D Y Y M G C R D F D Y	1
IGHV4-4_IGHJ4_51_756 A R D R P S P H Y Y G S G S Y D Y	2
IGHV4-4_IGHJ4_57_337 A R D R T A S E W G R R S D Y F S D F	1
IGHV4-4_IGHJ5_42_586 A S R E W L T P S T S F D P	1
IGHV4-4_IGHJ5_48_550 A S R G S G Y Y S L Y N W F D P	3
IGHV4-4_IGHJ5_51_412 A G R G S G S Y Y N S F N W F D P	1
IGHV4-4_IGHJ5_60_228 A R S Y Y G S G S P P A P P Y N W F D P	5
IGHV4-4_IGHJ6_18_16 A G G M D V	11
IGHV4-4_IGHJ6_18_16 A G G V D V	1
IGHV4-4_IGHJ6_57_546 A R D Q A P I Y Y V P S Y Y Y G M D V	1
IGHV4-4_IGHJ6_60_511 A R D R G L Q R P G S R Y Y Y Y G M D V	4
IGHV4-4_IGHJ6_69_212 A R A P R P G I T M I V V P G P Y Y Y G M D V	1
IGHV4-59_IGHJ3_36_2594 A C Y Q L L N D A F D I	1
IGHV4-59_IGHJ3_36_833 A R D G N G P D A F D I	1
IGHV4-59_IGHJ3_39_852 A R V D S Y G T N A F D I	2
IGHV4-59_IGHJ3_42_938 A R G G W K N P K R S F D I	1
IGHV4-59_IGHJ3_51_724 A R G R K R T V I G G H D A F D I	3
IGHV4-59_IGHJ4_24_308 G S G Y D L D Y	5
IGHV4-59_IGHJ4_36_10914 A R A D S S G W Y F D Y	1
IGHV4-59_IGHJ4_36_3547 A R G L T T V V K L D Y	11
IGHV4-59_IGHJ4_36_3550 A R V S G W Y T A I D Y	2
IGHV4-59_IGHJ4_36_3551 A R G V F G S G Y C D Y	1
IGHV4-59_IGHJ4_36_3553 A R G S G N S W H L D Y	1
IGHV4-59_IGHJ4_39_11563 A R E D Y F D T S G F D F	3
IGHV4-59_IGHJ4_39_3516 A R G G F K V A G T I D Y	1
IGHV4-59_IGHJ4_39_3517 A R L E D G S S P Y F D Y	1
IGHV4-59_IGHJ4_42_3140 A R L T I G A A A V Y F D H	1
IGHV4-59_IGHJ4_42_3141 A R F W N A D G Y R L F D Y	2
IGHV4-59_IGHJ4_42_3142 A R G G D I A A P Y Y F D Y	1
IGHV4-59_IGHJ4_48_2004 A R G H S S S W Y E G V R F D Y	1
IGHV4-59_IGHJ4_54_1140 A R E G G Q R W L Q I K G A Y F D Y	1
IGHV4-59_IGHJ4_57_785 A R G S P P P P D S S G Y T D Y F D Y	1
IGHV4-59_IGHJ5_39_1055 A R E L R Y G D Y M F D P	1
IGHV4-59_IGHJ5_42_1223 A R G Y L S T T P L G F D P	2
IGHV4-59_IGHJ5_42_1224 A G Q R D Y G P L S W F D P	1
IGHV4-59_IGHJ5_42_1224 A G Q R D Y G P L S W F D P	1
IGHV4-59_IGHJ5_42_1224C G A K G L R S F K L V R P	1
IGHV4-59_IGHJ5_42_1226 A R A S K S K P L N W F D P	1
IGHV4-59_IGHJ5_48_1087 A R D D Y S S G W Y S N W F D P	1
IGHV4-59_IGHJ5_54_784 A G G V W G G M V T P T A D W F D P	3
IGHV4-59_IGHJ6_45_954 A R D S K Y Y G G P Y G M D V	1
IGHV4-59_IGHJ6_48_1007 A R V S L V R G P R P Y G M D V	2
IGHV4-59_IGHJ6_51_2968 A S G A Y G D Y D H Y Y Y G M D V	2
IGHV4-59_IGHJ6_54_1227 A R L K P Q G Y S S G W Y Y G M D V	1
IGHV4-59_IGHJ6_57_1198 A R G G V G D Y W D D Y S Y Y G M D V	2
IGHV4-61_IGHJ2_57_72 A R E P H C S G G S C Y P Y W Y F D L	2
IGHV4-61_IGHJ3_30_86 A R P I D G A F D I	4
IGHV4-61_IGHJ3_30_87 A R I S H D A F D I	1
IGHV4-61_IGHJ3_33_204 A R E G G D G A F D I	1
IGHV4-61_IGHJ3_39_347 A R H Q L L A N D V F D I	2
IGHV4-61_IGHJ3_39_348 A R D A G Y D T G A F D I	2
IGHV4-61_IGHJ3_42_396 A R D S L V A V T H V F D I	1
IGHV4-61_IGHJ3_45_411 A R E G G G S S L L D A F D I	5
IGHV4-61_IGHJ3_51_263 A R G R K R T V I G G H D A F D I	1
IGHV4-61_IGHJ3_51_265 A R G G W E V G P T P H D A F D I	1
IGHV4-61_IGHJ4_24_139 G S G Y D L D Y	2
IGHV4-61_IGHJ4_24_140 G R A N Y F D Y	2
IGHV4-61_IGHJ4_30_2128 A R D R W D Y F D Y	6
IGHV4-61_IGHJ4_30_666 A R T T V V T V D Y	5
IGHV4-61_IGHJ4_33_1200 A R R V M A A A T D Y	3
IGHV4-61_IGHJ4_36_1463 A A G I A A A G T L D Y	6
IGHV4-61_IGHJ4_36_1465 A R T S D Y G D Y F D Y	1
IGHV4-61_IGHJ4_36_1466 A R D N R D Y Y D F D Y	3
IGHV4-61_IGHJ4_39_1534 A R E V A G T G V Y F D Y	1
IGHV4-61_IGHJ4_39_1535 A R S S G Y I L D P F D Y	1
IGHV4-61_IGHJ4_39_4473 A R S Y S S G W Y Y F D Y	1
IGHV4-61_IGHJ4_42_1324 A R T P T T S G W Y Y F D Y	3
IGHV4-61_IGHJ4_42_1325 A R G P D Y G D Y G V F D Y	1
IGHV4-61_IGHJ4_42_1326 A S G V N S G Y S L P L D Y	1
IGHV4-61_IGHJ4_42_1327 A R D R R I G S G N Y H D Y	4
IGHV4-61_IGHJ4_45_1142 A R A H S S D Y G D F Y F D Y	1
IGHV4-61_IGHJ4_45_1146 A R A A P M L P L H G Y F D Y	4
IGHV4-61_IGHJ4_48_945 A S I Y G Y E S Q S S P N F D Y	3
IGHV4-61_IGHJ4_48_949 T R A K N W D T L E G P Y F D Y	5
IGHV4-61_IGHJ4_48_950 A R V L Y S G S F Q L Y Y F D Y	1
IGHV4-61_IGHJ4_51_644 A R E P N Q L L G P S E G Y F D Y	4
IGHV4-61_IGHJ4_54_487 A R A A R T Y Y Y D S S G Y F I D Y	5
IGHV4-61_IGHJ4_57_331 A R G S P P P P D S S G Y T D Y F D Y	1
IGHV4-61_IGHJ4_57_332 A S S S F L G Y S I V G A T A G F D Y	2
IGHV4-61_IGHJ4_57_333 A R V G G T I P G V G A P V V Y F D Y	3
IGHV4-61_IGHJ4_57_334 A R E Q K A T Y C G R D C P G Y L D Y	1
IGHV4-61_IGHJ5_30_239 A R E V D T A M D C	2
IGHV4-61_IGHJ5_33_380 A R D G V D Y G V D P	1
IGHV4-61_IGHJ5_39_482 A S K S D F W N N W F D P	1
IGHV4-61_IGHJ5_42_585 A R G Y L S T T P L G F D P	2
IGHV4-61_IGHJ5_45_519 A R V G Y S S S R A I W F D P	1
IGHV4-61_IGHJ5_48_464 A R A R Y S S S W R N H W F D P	3
IGHV4-61_IGHJ5_48_465 A R V G E Y C S P G I C S T D S	1
IGHV4-61_IGHJ5_48_465 A R V G E Y C S P G S C S T D S	4
IGHV4-61_IGHJ5_51_364 A R E Y D F W S G Y W N N W F D P	1
IGHV4-61_IGHJ6_42_312 A R D E T G F Y Y Y G I D V	4
IGHV4-61_IGHJ6_42_313 A R A L R P Y Y Y Y G M D V	2
IGHV4-61_IGHJ6_48_515 A R D G G S G F N N Y Y G M D V	10
IGHV4-61_IGHJ6_57_572 A R E G V G D Y W D D Y S Y Y G M D V	2
IGHV4-61_IGHJ6_57_572 A R E G V G D Y W D D Y S Y Y G M N V	1
IGHV4-61_IGHJ6_63_1183 A R V P I V V V P A A T R Y Y Y Y G M D V	3
IGHV4-61_IGHJ6_63_392 A R S Y Y D F W S G Y Y N D Y Y Y G M D V	3
IGHV4-61_IGHJ6_66_279 A R D H G L L Y F G E F P Y H F Y Y G M D V	2
IGHV4-61_IGHJ6_69_202 A R V R G G Y S Y A W G F D Y Y Y C Y G M D V	1
IGHV4-61_IGHJ6_72_143 A R D H L A Y Y G S G S Y Y T N Y Y Y Y G M D V	3
IGHV4-61_IGHJ6_96_2 A R E T G I A V A G P Y Y Y D S S G Y L G G I Y Y Y Y Y G M D V	1
IGHV4-b_IGHJ4_63_81 A G R R Q D Y G L L T G Y Y D R Y C F D Y	3
IGHV5-51_IGHJ2_60_73 A R R E G K Y C S G G S C Y H W Y F G L	2
IGHV5-51_IGHJ3_45_1125 A R H R E W E L L G S A F D I	1
IGHV5-51_IGHJ3_45_1126 A S G S S G W S P W P A F D I	2
IGHV5-51_IGHJ3_54_574 A R R R Y D S S G F Y P H D G F D I	3
IGHV5-51_IGHJ4_30_1003 A R E V R Y S F D Y	1
IGHV5-51_IGHJ4_30_1005 A R I D K R N L D Y	11
IGHV5-51_IGHJ4_30_1006 V R R I Y G Y A D Y	1
IGHV5-51_IGHJ4_33_1917 A R R G N W N D D D Y	1
IGHV5-51_IGHJ4_33_1918 A R Q G T V N A F D Y	1
IGHV5-51_IGHJ4_33_1919 A R H G Q W L V G D Y	4
IGHV5-51_IGHJ4_33_4346 A T N D I L T G Y H Y	1
IGHV5-51_IGHJ4_33_5322 A R R G Y G Y D F D Y	1
IGHV5-51_IGHJ4_36_3071 S I C S G F P P Y F D Y	1
IGHV5-51_IGHJ4_39_3232 A R Q D V N S Y G Y F D F	1
IGHV5-51_IGHJ4_39_3233 A R R S G D G Y K T F D Y	1
IGHV5-51_IGHJ4_39_3234 A R D Y G D S S S Y F D Y	7
IGHV5-51_IGHJ4_39_3242 A R Y S D Y Y D D G G H Y	6
IGHV5-51_IGHJ4_39_3243 A L P Y S S S S V G F D Y	1
IGHV5-51_IGHJ4_39_6253 A R P T V G A T Y Y F D Y	3
IGHV5-51_IGHJ4_42_2700 A R P E G G A W E S Y F D Y	7
IGHV5-51_IGHJ4_42_2703 A R P A L W F G D G R E D Y	1
IGHV5-51_IGHJ4_42_2703C E T R P M V R G R T R G L	1
IGHV5-51_IGHJ4_42_2704 A T P S T R I Q L W P P D Y	1
IGHV5-51_IGHJ4_42_2709 A R G H S S S S S T V F D Y	2
IGHV5-51_IGHJ4_42_2710 A R F R G E R W F S T D D Y	2
IGHV5-51_IGHJ4_51_1254 A R T P Y D Y V W G S D K Y F D Y	1
IGHV5-51_IGHJ4_51_1256 A R R G L I P G T T G R Y L L D Y	1
IGHV5-51_IGHJ4_51_1257 A R L G G Y C S S G S C Y G Y D Y	1
IGHV5-51_IGHJ4_51_1258 A R P G G G P D Y G G N S G F D Y	2
IGHV5-51_IGHJ4_54_902 A R G T R G S R W T T V T T L F D Y	1
IGHV5-51_IGHJ4_57_604 A R A Q Y Y D I S T G Y W P Y Y F D H	14
IGHV5-51_IGHJ4_57_605 A R F S W P Y V P A T A K N A L F D Y	1
IGHV5-51_IGHJ4_66_125 A R R E E D S S G W W S N D A P S V G F D Y	1
IGHV5-51_IGHJ4_66_126 A R L P T F L S G Y S G Y D R Q S Y Y F D Y	1
IGHV5-51_IGHJ5_54_408 A R T Y C S G G S C Y L F G W F D P	1
IGHV5-51_IGHJ6_33_448 V R D I G Y Y G M D V	1
IGHV5-51_IGHJ6_42_558 A R R D D Y S Y T Y G L D V	8
IGHV5-51_IGHJ6_48_760 A R H N A Q A Y Y Y Y Y G M D V	3
IGHV5-51_IGHJ6_54_722 A R H R G S L T A T K R Y Y D V D V	5
IGHV5-51_IGHJ6_54_724 A R L Q Y N S G R Y Y Y Y S G M D V	2
IGHV5-51_IGHJ6_60_608 A R H V G G G E V P A A K P D Y G M D V	1
IGHV5-51_IGHJ6_63_511 A R F G I W F G E S N D Y Y Y Y Y G I D V	1
IGHV5-51_IGHJ6_69_256 A R H G T Y Y Y D S S G Y W D Y Y Y Y G M D V	4
IGHV6-1_IGHJ3_48_76 A R G N W N Y T G A P W A F D I	1
IGHV6-1_IGHJ3_57_32 A K E K N Y Y D S S G Y S Y D A F D I	1
IGHV6-1_IGHJ4_33_239 T R G H N G D L G D S	2
IGHV6-1_IGHJ4_36_272 A R D S T V A G L F D Y	2
IGHV6-1_IGHJ4_39_233 A R D D E Y E S N H F D Y	6
IGHV6-1_IGHJ5_51_58 A R G L L L W F G S I N N W F D P	1
IGHV6-1_IGHJ5_51_59 A R S V E P L E P L Q Y N W F D P	3
IGHV6-1_IGHJ6_54_101 A R D T R T A V T Q Y F Y Y G M V V	4
VH1-17P_IGHJ5_45_3 * E H T R I T M I R G V P S S	4
VH1-17P_IGHJ6_57_2 * E G Y S Y G Y P F T T T T T V W T S	2
VH1-17P_IGHJ6_87_1 * E I F E V S T * * W L L L D M D T R R Y T T T T V W T S	4

## Sheet: Figure4-edges-sample2-time0
edge1	edge2
IGHV1-69_IGHJ6_72_1390 A R D G C S G G S C Y R T S M Y Y Y Y Y G M D V	IGHV1-69_IGHJ6_72_1390 A R D G C S G G S C Y R T S T Y Y Y Y Y G M D V
IGHV3-21_IGHJ4_51_1336 A R D L P Y L H D S S G Y A F D Y	IGHV3-21_IGHJ4_51_1336 A R D L P Y L Y D S S G Y A F D Y
IGHV1-69_IGHJ6_69_681 A R K G T R E Y S S G W Y P V S S Y Y G M D V	IGHV1-69_IGHJ6_69_681 V R K G T R E Y S S G W Y P V S S Y Y G M D V
IGHV1-69_IGHJ5_63_221 A R D T N E Y Y D S S H F Y S Y G W F D P	IGHV1-69_IGHJ5_63_221 T R D T N E Y Y D S S H F H S Y G W F D P
IGHV4-30_IGHJ6_60_518 A R R N Y Y Y D S S G Y Y Y Y Y G M D V	IGHV4-30_IGHJ6_60_518 A R R S Y Y Y D S S G Y Y Y Y Y G M D V
IGHV2-5_IGHJ4_57_216 A H R R E S H Y D F W S G Y Y S F D Y	IGHV2-5_IGHJ4_57_216 A H R R E S H Y V F W S G Y Y S F D Y
IGHV3-23_IGHJ4_54_2093 A M R N Y Y D A G N H Y W Y Y F D Y	IGHV3-23_IGHJ4_54_2093 A M R N Y Y D A G N Y Y W Y Y F D Y
IGHV3-30_IGHJ5_54_397 A K I Y Y D S S G Y D A E N W F D L	IGHV3-30_IGHJ5_54_397 A K I Y Y D S S G Y D A E N W F D P
IGHV3-21_IGHJ6_51_923 A R E P Y V V G V P P Y Y G M D V	IGHV3-21_IGHJ6_51_923 A R E P Y V V R V P P Y Y G M D V
IGHV3-7_IGHJ6_21_32 L R D Y G G V	IGHV3-7_IGHJ6_21_32S E R L W G R
IGHV3-7_IGHJ6_21_32 L R D Y G G V	IGHV3-7_IGHJ6_21_32 L R G Y G G V
IGHV3-7_IGHJ6_21_32 L R G Y G G V	IGHV3-7_IGHJ6_21_32S E R L W G R
IGHV5-51_IGHJ4_42_2703 A R P A L W F G D G R E D Y	IGHV5-51_IGHJ4_42_2703C E T R P M V R G R T R G L
IGHV3-21_IGHJ6_60_838 A R D Q T H S S S W Y S R P L Y G M D V	IGHV3-21_IGHJ6_60_838 A R D Q T Y S S S W Y S R P L Y G M D V
IGHV3-21_IGHJ4_63_253 A R V W W S Y Y Y D S S G I S G K P T D Y	IGHV3-21_IGHJ4_63_253 A R V W W S Y Y Y D S S G I S R K P T D Y
IGHV4-4_IGHJ6_18_16 A G G M D V	IGHV4-4_IGHJ6_18_16 A G G V D V
IGHV1-69_IGHJ3_54_578 A R G Y C S S T S C Y T N D A F D I	IGHV1-69_IGHJ3_54_578 A R G Y C S S T S C Y T N D A F D V
IGHV1-2_IGHJ4_45_2658 A R M E R Y S G S E L P F D Y	IGHV1-2_IGHJ4_45_2658 A R M K R Y S G S E L P F D Y
IGHV1-69_IGHJ6_78_173 A R P I N V P Q I T M V R G V I K G Y Y Y Y G M D V	IGHV1-69_IGHJ6_78_173 A R P I S V P Q I T M V R G V I K G Y Y Y Y G M D V
IGHV1-2_IGHJ5_54_687 A R E S G S Y Y G T S G G N R F D S	IGHV1-2_IGHJ5_54_687 A R E S G S Y Y G T S G G N W F D S
IGHV3-48_IGHJ4_45_1982 A R T R C T F H G P A P L G Y	IGHV3-48_IGHJ4_45_1982 A R T R Y T F H G P A P L G Y
IGHV4-59_IGHJ5_42_1224 A G Q R D Y G P L S W F D P	IGHV4-59_IGHJ5_42_1224C G A K G L R S F K L V R P
IGHV4-59_IGHJ5_42_1224 A G Q R D Y G P L S W F D P	IGHV4-59_IGHJ5_42_1224 A G Q R D Y G P L S W F D P
IGHV4-59_IGHJ5_42_1224 A G Q R D Y G P L S W F D P	IGHV4-59_IGHJ5_42_1224C G A K G L R S F K L V R P
IGHV4-61_IGHJ5_48_465 A R V G E Y C S P G I C S T D S	IGHV4-61_IGHJ5_48_465 A R V G E Y C S P G S C S T D S
IGHV1-18_IGHJ5_54_617 A R D G F C S G D A C Y D R W F D S	IGHV1-18_IGHJ5_54_617 A R D G F C S G D A C Y G R W F D S
IGHV4-31_IGHJ3_63_68 A R E G Q D K Y Y Y D S K A K N D A F D I	IGHV4-31_IGHJ3_63_68 A R E G Q D K Y Y Y D S K A K N D A F G I
IGHV2-5_IGHJ3_45_216 A H K D A V A Y P D D A F D I	IGHV2-5_IGHJ3_45_216 A H K D A V A Y P D D A F D T
IGHV1-2_IGHJ4_51_1717 A R G Y C T N G V C Y R Y Y F D Y	IGHV1-2_IGHJ4_51_1717 A S G Y C T N G V C Y R Y Y F D Y
IGHV1-2_IGHJ4_45_2659 A R D S V G M A T I T S F D Y	IGHV1-2_IGHJ4_45_2659 A R G S V G M A T I T S F D Y
IGHV4-61_IGHJ6_57_572 A R E G V G D Y W D D Y S Y Y G M D V	IGHV4-61_IGHJ6_57_572 A R E G V G D Y W D D Y S Y Y G M N V
IGHV3-23_IGHJ6_72_292 A K G G T Y Y Y D S S G Y P I D Y Y Y Y G M D V	IGHV3-23_IGHJ6_72_292 A K G G T Y Y Y D S S G Y P I D Y Y Y Y G T D V
IGHV1-18_IGHJ4_42_3623 A R G R N W N D A S V L G H	IGHV1-18_IGHJ4_42_3623 A R G R N W N D A S V L G Y
IGHV1-18_IGHJ4_45_3020 A R T D G A V A G E H Y F D Y	IGHV1-18_IGHJ4_45_3020 A R T D G A V A G E Y Y F D Y
IGHV3-23_IGHJ4_42_5770 A K D W D L T V T T S F D H	IGHV3-23_IGHJ4_42_5770 A K D W D L T V T T S F D Y
IGHV1-18_IGHJ6_45_856 A R T P G V A G N G Y G M D V	IGHV1-18_IGHJ6_45_856 A R T P G V A G N S Y G M D V
IGHV3-33_IGHJ6_57_825 A R D P S A A S H N Y Y Y Y Y D M D V	IGHV3-33_IGHJ6_57_825 A R D P S A A S H N Y Y Y Y Y G M D V
IGHV3-33_IGHJ6_57_825 A R D P S A A S H D Y Y Y Y Y G M D V	IGHV3-33_IGHJ6_57_825 A R D P S A A S H N Y Y Y Y Y D M D V
IGHV3-33_IGHJ6_57_825 A R D P S A A S H D Y Y Y Y Y G M D V	IGHV3-33_IGHJ6_57_825 A R D P S A A S H N Y Y Y Y Y G M D V
IGHV1-18_IGHJ4_54_1491 A R D G T Y Y D F W S G L Y Y F D Y	IGHV1-18_IGHJ4_54_1491 A R D G T Y Y R F W S G L Y Y F D Y
IGHV1-69_IGHJ6_45_936 A R S V A G D Y Y Y Y G M D V	IGHV1-69_IGHJ6_45_936C E I C G W R L L L L R Y G R
IGHV3-23_IGHJ4_39_5238 A K E S G S G P M N F D Y	IGHV3-23_IGHJ4_39_5238 A K E S G S G P T N F D Y
IGHV1-46_IGHJ4_36_1600 A R L S R T G W N F D F	IGHV1-46_IGHJ4_36_1600 A R L S R T S W N F D F
IGHV3-15_IGHJ6_51_348 T T D L Y S S S S F A Y Y G M D A	IGHV3-15_IGHJ6_51_348 T T D L Y S S S S F A Y Y G M D V
IGHV3-15_IGHJ4_36_1031 S G S Y Y S D E T F D Y	IGHV3-15_IGHJ4_36_1031 S G S Y Y S D G T F D Y
IGHV3-15_IGHJ4_36_1031 S G S C Y S D G T F D Y	IGHV3-15_IGHJ4_36_1031 S G S Y Y S D E T F D Y
IGHV3-15_IGHJ4_36_1031 S G S C Y S D G T F D Y	IGHV3-15_IGHJ4_36_1031 S G S Y Y S D G T F D Y
IGHV3-48_IGHJ4_48_1610 A R D D Y G D Y E R L L F L G Y	IGHV3-48_IGHJ4_48_1610 A R D D Y G D Y E R P L F L G Y
IGHV3-15_IGHJ4_42_1117 T T E K G V G S L H Y F D Y	IGHV3-15_IGHJ4_42_1117 T T E K G V G S P H Y F D Y
IGHV1-46_IGHJ6_66_318 A R D S G L V F G V V I L D Y Y Y Y G M D A	IGHV1-46_IGHJ6_66_318 A R D S G L V F G V V I L D Y Y Y Y G M D V
IGHV1-8_IGHJ6_45_433 A S P M D R G S Y H Y G M D V	IGHV1-8_IGHJ6_45_433 A S P M D R G S Y Y Y G M D V
IGHV3-7_IGHJ5_33_1331 A R A M S R G W F D P	IGHV3-7_IGHJ5_33_1331 A R V M S R G W F D P
IGHV3-33_IGHJ5_51_279 A R G E G I F G T S G A N W F D P	IGHV3-33_IGHJ5_51_279 A R G E G I S G T S G A N W F D P
IGHV3-33_IGHJ4_39_2545 A G G A L R D L Y Y F D Y	IGHV3-33_IGHJ4_39_2545 A R G A L R D L Y Y F D Y
IGHV3-15_IGHJ4_33_764 A T D V E I A V A E Y	IGHV3-15_IGHJ4_33_764 T T D V E I A V A E Y
IGHV3-53_IGHJ4_48_421 A R I V H Y D I L T G Y Y V D Y	IGHV3-53_IGHJ4_48_421 A R V V H Y D I L T G Y Y V D Y
IGHV3-30_IGHJ5_45_809 A E G F G F G G F L S Y L E S	IGHV3-30_IGHJ5_45_809 A K G F G F G G F L S Y L E S
IGHV1-18_IGHJ6_51_1111 A R D W G A A A G T N Y Y G M D V	IGHV1-18_IGHJ6_51_1111C E R L G S S S W Y K L L R Y G R
IGHV4-34_IGHJ4_69_325 A R G G A P R R G S G S Y Y L D R K Y Y F D Y	IGHV4-34_IGHJ4_69_325 V R G G A P R R G S G S Y Y L D R K Y Y F D Y
IGHV3-15_IGHJ4_30_682 S T R R D L S I P Y	IGHV3-15_IGHJ4_30_682 S T R R D P S I P Y
IGHV3-23_IGHJ4_45_4993 R K N I V V V V A A T V L T T	IGHV3-23_IGHJ4_45_4993 A K E Y C S G G S C Y G T D Y
IGHV3-23_IGHJ4_42_18071 A K G S S A S R P Y H F D H	IGHV3-23_IGHJ4_42_18071 A K G S S T S R P Y Y F D H
IGHV3-23_IGHJ4_42_18071 A K G S R N S R P Y Y F D H	IGHV3-23_IGHJ4_42_18071 A K G S S A S R P Y H F D H
IGHV3-23_IGHJ4_42_18071 A K G S R N S R P Y Y F D H	IGHV3-23_IGHJ4_42_18071 A K G S S T S R P Y Y F D H
IGHV4-39_IGHJ3_42_575 A T Q G W L I P H A A F D I	IGHV4-39_IGHJ3_42_575 A T Q G W L M P H A A F D I
IGHV3-7_IGHJ5_30_1261 R G A V A G K L S L	IGHV3-7_IGHJ5_30_1261 A G G S G W Q I E S
IGHV3-23_IGHJ4_36_3595 A C L C Y D I L A M I Y	IGHV3-23_IGHJ4_36_3595C V P V L R Y L G D D L
IGHV1-18_IGHJ4_45_3021 A R G G G D Y P I N Y Y F D Y	IGHV1-18_IGHJ4_45_3021 A R G G G D Y P I N Y Y F N Y
IGHV3-20_IGHJ4_48_311 R E M S G S Y G P T G P S L T T	IGHV3-20_IGHJ4_48_311 A R D V R E L R T D G T L F D Y
IGHV3-53_IGHJ4_15_26 A R V T H	IGHV3-53_IGHJ4_15_26C E G H S
IGHV3-11_IGHJ4_39_1886 G D S S R L S T V T T T T	IGHV3-11_IGHJ4_39_1886 G R F F A L I D G D Y D Y
IGHV4-30_IGHJ5_42_220 A R A L D G D Y V G W F D P	IGHV4-30_IGHJ5_42_220 A R V L D G D Y V G W F D P
IGHV4-31_IGHJ4_48_492 A R G G F R G Y S Y T Y Y F D Y	IGHV4-31_IGHJ4_48_492 A R S G F R G Y S Y T Y Y F D Y
IGHV3-23_IGHJ4_57_1384 A K L V W S G Y Y I F G A Y G F M D Y	IGHV3-23_IGHJ4_57_1384C E T C L E W L L Y F R C V W I H G L
IGHV3-11_IGHJ4_39_1881 A R G R N F D G F I I D Y	IGHV3-11_IGHJ4_39_1881 A R G R N F D W F I I D Y
IGHV3-30_IGHJ4_48_3359 A R D N Q G D Y G G S S A F D Y	IGHV3-30_IGHJ4_48_3359 A R D S Q G D Y G G S S A F D Y
IGHV3-30_IGHJ4_48_3359 A R D N Q G D Y G G S S A F D Y	IGHV3-30_IGHJ4_48_3359 A R D S Q G D Y G G G S A F D Y
IGHV3-30_IGHJ4_48_3359 A R D S Q G D Y G G G S A F D Y	IGHV3-30_IGHJ4_48_3359 A R D S Q G D Y G G S S A F D Y
IGHV3-30_IGHJ4_48_3355 A R D R L Q I V V V T A I L F Y	IGHV3-30_IGHJ4_48_3355 A S D R L Q I V V V T A I L F Y
IGHV4-34_IGHJ4_54_2147 A R A F M I T M V R G V P Y Y F D Y	IGHV4-34_IGHJ4_54_2147 A R A L M I T M V R G V P Y Y F D Y
IGHV3-15_IGHJ5_51_114 T T D S G L R S G S Y F R W F D P	IGHV3-15_IGHJ5_51_114 T T D S G L R S G S Y F R W F Y P

## Sheet: Figure4-vertex-sample2-time6
Var1	Freq
IGHV1-18_IGHJ2_57_82 A R V T P M V T H W G V S D W Y F D L	1
IGHV1-18_IGHJ2_63_44 A R G A W Y Y Y D S S G P A S N W Y F D L	1
IGHV1-18_IGHJ3_33_304 A V P V T T I A F D I	1
IGHV1-18_IGHJ3_33_304 A V P V T T T A F D I	2
IGHV1-18_IGHJ3_36_482 A T Q D G L V D A F D I	1
IGHV1-18_IGHJ3_39_615 A R V V Q L V N D A F D I	1
IGHV1-18_IGHJ3_42_655 A R V G N S V Y G Y A F D F	2
IGHV1-18_IGHJ3_42_656 A R A G T P R P D D A F D I	1
IGHV1-18_IGHJ3_42_657 A I G W D R N T W N A F D I	1
IGHV1-18_IGHJ3_45_805 A R A D S G S Y N D D A F D I	1
IGHV1-18_IGHJ3_45_806 A R D L G I A P R G D A F D I	5
IGHV1-18_IGHJ3_57_457 A R D W P P G Y S Y G S G S D A F D I	5
IGHV1-18_IGHJ3_63_225 A R L G V L R Y F D W L S D R R N A F D I	1
IGHV1-18_IGHJ3_69_85 A I R G F I R N Y D Y V W G S Y R H D A F D I	2
IGHV1-18_IGHJ4_27_976 A A I T G T T D Y	4
IGHV1-18_IGHJ4_30_1326 A R D S Y Y D I L Y	4
IGHV1-18_IGHJ4_30_1327 G R Y A S G L M D Y	10
IGHV1-18_IGHJ4_33_2377 A R D H A I A W T D Y	3
IGHV1-18_IGHJ4_33_2379 V R G S Y G D V L D Y	2
IGHV1-18_IGHJ4_33_7276 A R D W G S G W Y C Y	1
IGHV1-18_IGHJ4_36_2885 A R W E L L E A Y F D Y	4
IGHV1-18_IGHJ4_36_2888 A R G S Y G P S P F D Y	1
IGHV1-18_IGHJ4_36_2892 A R T M A A A A P S G Y	4
IGHV1-18_IGHJ4_36_2893 A R G H S G S Y V D D Y	4
IGHV1-18_IGHJ4_39_3719 A R C V R G V I T P F D Y	6
IGHV1-18_IGHJ4_39_3729 A R D D Y G S G T Y Y Y Y	1
IGHV1-18_IGHJ4_39_3730 A R S T W D D G S K F D Y	1
IGHV1-18_IGHJ4_42_11035 A R D R R Y G S G S Y S D Y	8
IGHV1-18_IGHJ4_42_3616 A R E G V A G T S T I F D Y	9
IGHV1-18_IGHJ4_42_3624 A R D R G E L K S R Y F D Y	1
IGHV1-18_IGHJ4_42_3625 A R D N E V I V V T D L D Y	6
IGHV1-18_IGHJ4_45_3017 A R D I L T G Y Y K T G V D Y	4
IGHV1-18_IGHJ4_45_3018 A R E G A G D S S G H P V D Y	1
IGHV1-18_IGHJ4_45_3022 A R G E L W F G E F H Y F D Y	2
IGHV1-18_IGHJ4_45_3023 A R T F D S Y G H P Y Y F D Y	5
IGHV1-18_IGHJ4_48_2475 A R I T M V R G V I I T A L D Y	2
IGHV1-18_IGHJ4_48_2476 A R A S G W G L W F G E L E C D	2
IGHV1-18_IGHJ4_48_2481 A R V R G N Y Y D S S G Y W D Y	4
IGHV1-18_IGHJ4_51_1946 A R G R E P Y S S S W K N E F D Y	4
IGHV1-18_IGHJ4_51_1948 A R G N A F F G V I R D H Y F D Y	2
IGHV1-18_IGHJ4_51_1949 A R D L I Q L W K P S L H Q I D Y	5
IGHV1-18_IGHJ4_54_1482 A R G R M S A A M A L E A A S F D Y	1
IGHV1-18_IGHJ4_54_1483 A R D L Y Y D S S G Y Y Y I T R Y Y	3
IGHV1-18_IGHJ4_54_1495 A R D G G R I V G Q W L T Y Y F D Y	1
IGHV1-18_IGHJ4_54_1496 A R D R T G Y D Y V W G T S N S D Y	4
IGHV1-18_IGHJ4_54_5179 A R D R Y Y Y D S S G Y Y P T F D Y	7
IGHV1-18_IGHJ4_57_1106 A R V G R Y Y Y D S S A K A T S L D Y	1
IGHV1-18_IGHJ4_60_715 A R E G G D I V V V V A A T P G P L D Y	1
IGHV1-18_IGHJ4_60_716 A R A R N Y Y D S S G Y Y P V A Y F D Y	3
IGHV1-18_IGHJ4_60_819 A R G R Q D Y V W G S Y R S V Y Y F D Y	1
IGHV1-18_IGHJ4_69_134 A R V E A Q N Y Y D S S G F N E R V T E F D Y	7
IGHV1-18_IGHJ4_72_85 A R D L P I Y D I L T G Y Y R P L P S P L F D Y	3
IGHV1-18_IGHJ5_36_610 A R V S P R Y G D Y P F	1
IGHV1-18_IGHJ5_42_927 A R E S S G S Y P N W F D P	1
IGHV1-18_IGHJ5_45_936 A R S G G G S E R D N W F D P	2
IGHV1-18_IGHJ5_48_862 A R E A R D C S G G S C Y L D S	2
IGHV1-18_IGHJ5_51_2103 A R D I V V V P A A M K G W F D P	1
IGHV1-18_IGHJ5_51_733 A R L S Y Y Y G S G T H E A F D P	3
IGHV1-18_IGHJ5_54_613 A R D L F S I A V A G T G N W F D P	4
IGHV1-18_IGHJ5_57_544 A R E D C S G G S C Y S K V N W F D P	7
IGHV1-18_IGHJ5_57_546 A R E R Y G L A R R V K E L N W F D P	3
IGHV1-18_IGHJ5_60_398 A R D R E A V L W F G E K G N N W F D P	2
IGHV1-18_IGHJ5_60_398 A R G R E A V L W F G E K G N N W F D P	1
IGHV1-18_IGHJ5_60_399 A R R G V R F S S S W S F M G N W F D P	2
IGHV1-18_IGHJ5_60_400 A R S L S Y Y G S G R G R A R A W F E H	1
IGHV1-18_IGHJ6_39_432 A R D C S S T S C W M D V	3
IGHV1-18_IGHJ6_42_584 A R E A G V D Y R Y G M D V	2
IGHV1-18_IGHJ6_42_584 A R E A S V D Y R Y G M D V	1
IGHV1-18_IGHJ6_51_1113 A R I A R E G R R D Y Y Y G M D V	1
IGHV1-18_IGHJ6_54_1220 A R E G R Y F N G Y Y Y Y Y G M D V	5
IGHV1-18_IGHJ6_54_1220 A R E G R Y F N R Y Y Y Y Y G M D V	1
IGHV1-18_IGHJ6_54_3054 A R D R G Y S G F D G Y Y Y G M D V	5
IGHV1-18_IGHJ6_60_1035 A Y N Y Y D S S G Y P S Y Y Y Y G M D V	1
IGHV1-18_IGHJ6_60_1036 A R G T Y T I F G V V I N Y Y Y G M D V	2
IGHV1-18_IGHJ6_60_1037 A R A P Q I T D D F W S G Y N Y G M D V	4
IGHV1-18_IGHJ6_60_1040 A R S L S Y Y G S G R G R A R A W F E H	1
IGHV1-18_IGHJ6_60_1041 A R D F V R Y H L P L S I E Y Y G M D V	4
IGHV1-18_IGHJ6_63_978 A R D R Q Y Q L L W A D Y Y Y Y Y G M D V	1
IGHV1-18_IGHJ6_63_981 A R D L P A V A G E T R N Y Y Y Y G M D V	3
IGHV1-18_IGHJ6_66_2061 A R A Y Y Y D S S G Y Y Y G D Y Y Y G M D V	4
IGHV1-18_IGHJ6_66_761 A S N Y Y D S S G Y Y Y G V Q Y Y Y G M D V	2
IGHV1-18_IGHJ6_69_643 A R E G G Y D Y F G R G R N Y Y Y Y Y G M D V	2
IGHV1-18_IGHJ6_75_322 A R D L G G Y S S G W Y N P G S L Y Y Y Y V M D V	1
IGHV1-2_IGHJ1_60_103 A R D T H Y Y D S S G Y Y Y P E Y F Q H	1
IGHV1-2_IGHJ2_45_158 A R D F F E D T A M V P F D L	1
IGHV1-2_IGHJ3_30_369 A R D R R N A F D I	1
IGHV1-2_IGHJ3_36_620 A G E A Y S E D A F D I	1
IGHV1-2_IGHJ3_36_620 A R E A Y S E D A F D I	1
IGHV1-2_IGHJ3_42_698 A R L Y S Q P R G D A F D I	8
IGHV1-2_IGHJ3_48_648 A R G G M V R G V I T D A F D I	1
IGHV1-2_IGHJ3_57_406 A R T S Y Y D S R A H R P H D A F D I	1
IGHV1-2_IGHJ3_63_169 A R V R K D Q Y H S S G D E G D D A F D I	1
IGHV1-2_IGHJ3_66_106 A R E G T Y Y Y G S G S A R W M Y D A F D I	3
IGHV1-2_IGHJ3_78_14 A R G G I T R A W D S Y D F W S G Y Y P S D A F D I	1
IGHV1-2_IGHJ4_15_96 T R E D Y	1
IGHV1-2_IGHJ4_24_407 A T G R S Q D Y	5
IGHV1-2_IGHJ4_27_911 A R N R D G V D S	2
IGHV1-2_IGHJ4_30_1418 A R F T S S G W L D	5
IGHV1-2_IGHJ4_30_1420 A R V V S A V S D Y	1
IGHV1-2_IGHJ4_33_2209 A I S S G G W Y G D D	2
IGHV1-2_IGHJ4_33_2210 A R G D L I S T R D Y	1
IGHV1-2_IGHJ4_33_2213 A R E R H N S G F D Y	1
IGHV1-2_IGHJ4_36_2972 A R V S I T G T L F D Y	3
IGHV1-2_IGHJ4_36_3187 A R D L R V G A T T D Y	9
IGHV1-2_IGHJ4_39_3420 A R F S T G D Y G S G D Y	9
IGHV1-2_IGHJ4_39_3421 G R G G G T V E G P T D Y	1
IGHV1-2_IGHJ4_39_3422 A R E K Y S G S Y Y F G Y	1
IGHV1-2_IGHJ4_39_3423 A R A G G Y S S G D F D Y	1
IGHV1-2_IGHJ4_42_3171 A R E G G S G S Y Y E F D Y	7
IGHV1-2_IGHJ4_42_3172 A R L G P V A P P Y Y F D Y	7
IGHV1-2_IGHJ4_42_3183 A R S A Y C G G A C G F D Y	1
IGHV1-2_IGHJ4_42_3185 A R D G A L A G T F Y F D S	1
IGHV1-2_IGHJ4_42_3742 A R V S H D Y G D Y D F D Y	1
IGHV1-2_IGHJ4_45_2654 A D G S P Y G D Y V H Y F D Y	1
IGHV1-2_IGHJ4_45_2655 A R G P P Y G D Y V H Y F D Y	3
IGHV1-2_IGHJ4_45_2656 A R A Y N S G S Y Y S D F D Y	1
IGHV1-2_IGHJ4_45_2662 A R V S R F L E W L H A F D Y	2
IGHV1-2_IGHJ4_45_2663 A R G R L A D L W L I H F D Y	1
IGHV1-2_IGHJ4_45_2664 A R A G L V V S L S S S P D Y	4
IGHV1-2_IGHJ4_48_2208 A R D R S N S G S G W F D F D Y	4
IGHV1-2_IGHJ4_48_2209 A R A L E L E Q Q L D T E F D Y	4
IGHV1-2_IGHJ4_48_2216 A R G V Y E G S G Y Y F Y F D S	7
IGHV1-2_IGHJ4_48_2218 A R E L A L S G T N V P A L D Y	2
IGHV1-2_IGHJ4_51_1710 A R E S F V D T A M V A Y Y F D Y	4
IGHV1-2_IGHJ4_51_1711 A R E L G A T T W L P H R I F D Y	6
IGHV1-2_IGHJ4_51_1712 A R G S S V Q A A L S L Y Y F D Y	10
IGHV1-2_IGHJ4_51_1718 A R G S S L L K G E G K R A F D Y	1
IGHV1-2_IGHJ4_54_1210 A S W A G D I N H D F W S G P F D F	3
IGHV1-2_IGHJ4_54_1211 L A S G S G Y Y W I P N P D D F D Y	3
IGHV1-2_IGHJ4_54_1212 A R G Y F Y Y Y D S S G Y Y P P D Y	1
IGHV1-2_IGHJ4_54_1216 A R G R M S A A M A L E A A S F D Y	1
IGHV1-2_IGHJ4_57_868 A S G E G Y C S G G S C Y A G P N D Y	1
IGHV1-2_IGHJ4_60_508 A R D R G V W G S G G S Q P R W A E D Y	3
IGHV1-2_IGHJ4_63_296 A R E L Q P I P E R H Y Y D S S G P T D Y	2
IGHV1-2_IGHJ4_66_501 A R D G G Y Y Y D S S G Y Y W G E Y Y F D Y	1
IGHV1-2_IGHJ5_15_28 T T V T T	5
IGHV1-2_IGHJ5_24_165 A R I V V P P A	3
IGHV1-2_IGHJ5_30_342 A R F T S S G W L G	1
IGHV1-2_IGHJ5_30_343 A C D R T G D R Y F	7
IGHV1-2_IGHJ5_39_879 A R D G G D G Y N W F D P	2
IGHV1-2_IGHJ5_42_927 A R G S P G D S S D W Y Q T	4
IGHV1-2_IGHJ5_42_928 A R S K Y S G S F N W F D P	2
IGHV1-2_IGHJ5_42_932 A R D P S G T Y H T W F D P	1
IGHV1-2_IGHJ5_42_932 A R D P S G T Y H T W L D P	1
IGHV1-2_IGHJ5_45_1052 A R D L R Q L P G W G W F D P	7
IGHV1-2_IGHJ5_49_2 A R D Y E V V G A T N N W F R P	1
IGHV1-2_IGHJ5_51_836 A R T G E T R D S S T S M P C D P	15
IGHV1-2_IGHJ5_57_529 A R E A A P L K W L R F R H N W F D P	3
IGHV1-2_IGHJ5_57_531 A R D G S A M I V V V P D P N W F D P	2
IGHV1-2_IGHJ5_57_531 A R D G S T M I V V V P D P N W F D P	1
IGHV1-2_IGHJ5_60_401 A R R G R S E G S R G Y S Y G G W F D P	2
IGHV1-2_IGHJ5_66_156 A R S R G Y Y Y D S S G Y Y Y P P D W F D P	1
IGHV1-2_IGHJ6_39_534 A R A S P A A N Y G M D V	1
IGHV1-2_IGHJ6_39_535 A R M A A A G I H G M D V	4
IGHV1-2_IGHJ6_42_633 A E S G Y N G S G V V G D V	1
IGHV1-2_IGHJ6_42_634 A R V D I M V R G V V G D V	5
IGHV1-2_IGHJ6_42_635 A T E T P V A G H H F M D V	1
IGHV1-2_IGHJ6_45_847 A V S S G W E Y Y Y Y G M D V	1
IGHV1-2_IGHJ6_45_849 A R G S G Y L N Y Y Y G M D V	2
IGHV1-2_IGHJ6_51_1099 A S S N K Y Q T S V Y Y Y G M D V	3
IGHV1-2_IGHJ6_51_1100 A R D V G R S T R D Y Y Y G I D V	1
IGHV1-2_IGHJ6_51_1100 A R D V G R S T R D Y Y Y G M D V	9
IGHV1-2_IGHJ6_51_1102 A R D G V V R G R G Y Y Y G M D V	4
IGHV1-2_IGHJ6_51_1104 A R E R I V M V A A T N Y G M D V	6
IGHV1-2_IGHJ6_54_1108 A R Q R F L E W S D Y Y Y Y G M D V	3
IGHV1-2_IGHJ6_57_1121 A R D M F F Y Y G S R P R P G G M D V	1
IGHV1-2_IGHJ6_57_1122 A R D R Y D T A I S Y Y Y Y Y G M D V	2
IGHV1-2_IGHJ6_57_3131 A R N R Y C R G G S C Y T Y Y G M D V	4
IGHV1-2_IGHJ6_63_804 A R E E I V V V P A A Y W A Y Y Y G M D V	7
IGHV1-2_IGHJ6_63_805 A R D H L L E L W P P T Y Y Y Y Y G M D V	2
IGHV1-2_IGHJ6_63_806 A R D R I Q L W P S L E V Y Y Y Y G M D V	4
IGHV1-2_IGHJ6_63_807 A R D P K L P Y G S N T S F Y Y D A M D V	1
IGHV1-2_IGHJ6_66_631 A R D A E G R S G G T L K Y Y Y Y Y G M D V	1
IGHV1-2_IGHJ6_69_480 A R D L A S K M Y F D W L F R Y Y Y Y G M D V	5
IGHV1-2_IGHJ6_75_187 A R D N A K I S D I L T G Y Y G G D Y Y Y G M D V	1
IGHV1-2_IGHJ6_84_42 A R D G Y Y G S G S Y Y N G L T D Q Y Y Y Y Y Y G M D V	1
IGHV1-24_IGHJ4_33_492 A T S A W S G Y Y G Y	1
IGHV1-24_IGHJ4_39_683 A T I T Y S S S R I V D Y	2
IGHV1-24_IGHJ4_39_684 A K D P L V E Q G A F D Y	1
IGHV1-24_IGHJ6_33_43 A R G R G Y Y G M D V	1
IGHV1-24_IGHJ6_45_144 A T A S Q A T W F G N G M D V	4
IGHV1-24_IGHJ6_60_169 A T S H G N S G S Y Y E Y Y Y Y G M D V	1
IGHV1-24_IGHJ6_69_79 A T D L P E Q Q L V R K S R N Y Y Y Y G M D V	1
IGHV1-3_IGHJ1_45_27 A R S S G V T D V A E Y F Q H	1
IGHV1-3_IGHJ3_30_43 S T G A G V A F D I	3
IGHV1-3_IGHJ4_18_21 A S N F D Y	1
IGHV1-3_IGHJ4_36_714 A R E K S E V G A T D Y	1
IGHV1-3_IGHJ4_39_819 A R T S I W F G E F F D Y	2
IGHV1-3_IGHJ4_39_820 A R T L Y S G T G V F G Y	1
IGHV1-3_IGHJ4_45_612 A W E Q Y Y Y D T S G Y Y P N	1
IGHV1-3_IGHJ4_63_83 A R R G G F P Y C S S I S C Y R G P P D Y	10
IGHV1-3_IGHJ5_42_228 A R D R L A A G H N W F D P	2
IGHV1-3_IGHJ5_45_193 A R G K V R G V I D S T P V F	1
IGHV1-3_IGHJ5_45_193 T R G K V R G V I D S T P V F	1
IGHV1-3_IGHJ5_48_187 A S S L H H Y L G S E S V F D T	3
IGHV1-3_IGHJ5_54_160 A R D V S P A R T T L R V V A M R E	2
IGHV1-3_IGHJ5_54_161 A R E D G M V A T L N P Y N W F D P	2
IGHV1-3_IGHJ5_69_18C E S W S R G M I V V V I T T R V G G L V R P	1
IGHV1-3_IGHJ6_51_259 A R D G G Y S G R Y Y Y Y G M D V	5
IGHV1-3_IGHJ6_66_137 A S S S S C S G G S C Q L G Y Y Y Y G M D V	5
IGHV1-45_IGHJ3_36_13 V Y D S S G P G A F D I	3
IGHV1-46_IGHJ2_57_33 A R S Y Y D S S G Y Y Y E H W Y F D L	1
IGHV1-46_IGHJ3_51_306 A R D S I F D C G G D C Y A F D I	2
IGHV1-46_IGHJ3_54_269 A R A G R G Y S G Y D R F D A F D I	1
IGHV1-46_IGHJ4_21_277 A R D R G D Y	1
IGHV1-46_IGHJ4_27_483 A R V S V T T Y Y	4
IGHV1-46_IGHJ4_36_1604 A R D L L Y S Y G S D Y	1
IGHV1-46_IGHJ4_36_1606 A R A K S S G R L F D Y	5
IGHV1-46_IGHJ4_39_1883 A R D L G N Q D G Y P H Y	1
IGHV1-46_IGHJ4_42_1661 A R S I A V A G G N P L D Y	3
IGHV1-46_IGHJ4_42_1663 A R D R G T L G G L V V D Y	1
IGHV1-46_IGHJ4_42_1664 A R A S Y Y D S S G L L D Y	3
IGHV1-46_IGHJ4_51_887 A R D S V D I V A T T F T Y F D Y	1
IGHV1-46_IGHJ4_51_888 A R D A S L G A A A G L L P P D Y	2
IGHV1-46_IGHJ4_57_419 A R G C Y D Y V W G S Y R C D V F D Y	1
IGHV1-46_IGHJ4_57_420 A R V W V R Y F D W L S P R Y Y F D Y	2
IGHV1-46_IGHJ4_78_10 A R G G T P D T R Y C S G G S C Y K F L P S H T D Y	1
IGHV1-46_IGHJ5_30_148 G R G L R H G N N W	1
IGHV1-46_IGHJ5_51_365 A R D L G G S G S Y Y L N W F D P	1
IGHV1-46_IGHJ5_66_73 A R G P R L N P D I H M I T F G G V I V A Q	1
IGHV1-46_IGHJ5_72_18 A R S P D D L N Y Y G S A Q P D S P N N W F D P	5
IGHV1-46_IGHJ6_36_206 A R E H S R S T G L D V	3
IGHV1-46_IGHJ6_36_207 A R E L T Y L Y G M D V	1
IGHV1-46_IGHJ6_36_394 A R G N Y G Y Y G M D V	1
IGHV1-46_IGHJ6_54_546 A R D L S V L G V K Y Y Y Y G M D V	1
IGHV1-46_IGHJ6_54_547 A R G G L W S G Y R Y Y Y Y G M D V	2
IGHV1-46_IGHJ6_57_577 A R E N V W G P L Y Y Y Y Y Y G M D V	5
IGHV1-46_IGHJ6_57_578 A R V L D Y G D P P E P G Y Y G M D V	3
IGHV1-46_IGHJ6_60_435 A R E G K I V V V V A A T R T Y G M D V	7
IGHV1-46_IGHJ6_60_438 A T A G K A F M I T F G S D Y Y G M D V	8
IGHV1-46_IGHJ6_63_1253 A R G G Y Y Y G S G S Y Y H Y Y Y G M D V	2
IGHV1-46_IGHJ6_63_416 A R D E V V P A A M G R M T Y Y Y G M D V	1
IGHV1-46_IGHJ6_66_317 A R D I W V D L P D S S G T Y Y Y Y G M D V	2
IGHV1-58_IGHJ3_30_11 A A E R N D A F D I	1
IGHV1-58_IGHJ3_39_48 A S S G S S G Y Y A F D I	1
IGHV1-58_IGHJ3_48_44 A A M T H D Y G D Y A N A F D I	2
IGHV1-58_IGHJ4_42_159 A A G D N Y S S S S N F D Y	2
IGHV1-58_IGHJ4_42_160 A A D I Y D R A G G Y F D Y	1
IGHV1-58_IGHJ4_51_70 A A E G Y C S G G S C Y S V L S Y	2
IGHV1-58_IGHJ4_60_17 A A D G S P P D Y G D Y S A G S I L D Y	1
IGHV1-58_IGHJ6_36_27 A A A S T S Y Y G M D V	3
IGHV1-58_IGHJ6_72_22 A A D R A V C S S T S C Y S S G R Y Y Y G M D V	3
IGHV1-69_IGHJ1_48_110 A R G P T V T T T G N K Y F Q H	7
IGHV1-69_IGHJ1_51_104 A R A L T G T L N S S A E Y F Q H	3
IGHV1-69_IGHJ1_60_39 A R E H Y G G N F P K Q P R A E Y F Q H	2
IGHV1-69_IGHJ3_36_518 A R G R K D I V V L D I	2
IGHV1-69_IGHJ3_36_519 A S F E G G P D A F D I	4
IGHV1-69_IGHJ3_39_588 A R D E R D S S T F F D I	1
IGHV1-69_IGHJ3_45_822 A R E L V V T A I T D A F D I	3
IGHV1-69_IGHJ3_45_823 A R G V D T A M V M D A F D I	1
IGHV1-69_IGHJ3_45_824 A G A G R T D S L W D A F D I	10
IGHV1-69_IGHJ3_45_828 A R E N S A A K N N D A F D I	2
IGHV1-69_IGHJ3_45_829 A K S L Q L E L E N D A F D I	4
IGHV1-69_IGHJ3_45_830 A R H E V G A T F G S A F D I	4
IGHV1-69_IGHJ3_48_744 A R E T W D I L D Q L S A F D I	4
IGHV1-69_IGHJ3_48_745 A R G V P T Q S Y Y S D A F D I	5
IGHV1-69_IGHJ3_48_748 A R D S H D Y G D P S G T F D I	3
IGHV1-69_IGHJ3_48_751 A R P F K E G F G E L D A F D I	2
IGHV1-69_IGHJ3_54_577 A R G S V G A T P N H A I D A F D I	2
IGHV1-69_IGHJ3_54_579 A R N L R Y F D W L L Y Y D A F D F	1
IGHV1-69_IGHJ3_60_313 A S R S P Y Y Y D S S G Y W A G A F D I	2
IGHV1-69_IGHJ3_69_68 A T R T G M K T P Y G S G S S P T Y G A F D I	1
IGHV1-69_IGHJ4_21_120 L L A Y F D Y	4
IGHV1-69_IGHJ4_21_121 A N L A F D Y	4
IGHV1-69_IGHJ4_22_1 L L A Y F D Y	1
IGHV1-69_IGHJ4_24_255 A L L D V F D Y	4
IGHV1-69_IGHJ4_27_687 A Q D N G L N D Y	2
IGHV1-69_IGHJ4_30_1046 A S A P R G A I D Y	8
IGHV1-69_IGHJ4_30_1051 V G Y S S A Y F N Y	2
IGHV1-69_IGHJ4_33_1787 A R V R G V N S I D Y	1
IGHV1-69_IGHJ4_33_1787 A S V R G V N S I D Y	1
IGHV1-69_IGHJ4_33_1788 G T G Y S S G W P D Y	6
IGHV1-69_IGHJ4_33_1789 A T Y G S G S S P D Y	3
IGHV1-69_IGHJ4_33_1794 A R G S S G W Y S D Y	3
IGHV1-69_IGHJ4_33_1795 A A L T G Y Y K F P Y	2
IGHV1-69_IGHJ4_33_5187 A R G I A V A A F D Y	6
IGHV1-69_IGHJ4_33_5187 A R G M A V A A F D Y	1
IGHV1-69_IGHJ4_33_5187 A R G T A V A A F D Y	1
IGHV1-69_IGHJ4_36_2516 A R V Y H Y D S S G S N	3
IGHV1-69_IGHJ4_36_2517 A V V A A A L Y Y F D Y	6
IGHV1-69_IGHJ4_36_2523 A G G S G Y Y S N F D Y	1
IGHV1-69_IGHJ4_39_2905 A R A F Y T N M A L F H F	2
IGHV1-69_IGHJ4_39_2906 A R S I V A A G K H L S Y	1
IGHV1-69_IGHJ4_39_2907 A R G E R D W N D G F D Y	5
IGHV1-69_IGHJ4_39_2915 A T S S V V D T S H F D C	3
IGHV1-69_IGHJ4_39_2916 A R I G E D G Y N S V D Y	3
IGHV1-69_IGHJ4_39_2917 R L I A V A G R F P F D Y	4
IGHV1-69_IGHJ4_39_2918 A R G S R G S D W V F G F	5
IGHV1-69_IGHJ4_39_9343 A R T Y Y Y G S G S L D Y	2
IGHV1-69_IGHJ4_42_2861 A R H R I T K G P A S F D Y	1
IGHV1-69_IGHJ4_42_2862 A R P Y G S G S Y N P F D Y	4
IGHV1-69_IGHJ4_42_2863 A R V T A M V T E R Y F D Y	5
IGHV1-69_IGHJ4_42_2864 A S H N S G Y D W P L F D Y	2
IGHV1-69_IGHJ4_42_2873 A R G P I Y G G N W R F D Y	2
IGHV1-69_IGHJ4_42_2874 A R D G S G D T E Y Y F D Y	3
IGHV1-69_IGHJ4_42_2875 A R E N G S P G R L H F D Y	3
IGHV1-69_IGHJ4_42_2876 A R D R R Y S G S Y Y P G Y	6
IGHV1-69_IGHJ4_42_4453 A R D F D Y Y G S G S Y W Y	2
IGHV1-69_IGHJ4_42_9624 A R N H Y Y D S S G Y Y A Y	1
IGHV1-69_IGHJ4_45_2576 A R N S P Y S S S S G A E D Y	2
IGHV1-69_IGHJ4_45_2577 A R V S T I I A V A G A L D Y	2
IGHV1-69_IGHJ4_45_2583 A R E S T G S F Y W G A I D Y	2
IGHV1-69_IGHJ4_45_2584 A R T D F H D F W N G S L D Y	3
IGHV1-69_IGHJ4_45_2585 A R D E K G T S P Y Y Y F D Y	2
IGHV1-69_IGHJ4_45_2586 A R T T Y I A A A G N H P D Y	1
IGHV1-69_IGHJ4_48_2040 A R V S S S A G G R G Y F F D F	1
IGHV1-69_IGHJ4_51_1628 A A Q P Y R R Y S S S P T Y F D Y	1
IGHV1-69_IGHJ4_51_1636 A R S T Y S G Y D I A S Y Y F D Y	1
IGHV1-69_IGHJ4_51_1639 A R D R Y P P T V T Q P P S A D Y	4
IGHV1-69_IGHJ4_51_5744 A R A T D Y Y D S S G Y S H F D Y	3
IGHV1-69_IGHJ4_54_1165 A R V G Y Y D S S G V A Q Y Y F D Y	2
IGHV1-69_IGHJ4_54_1166 A R G R S Y Y A I G G H Y S G C D Y	4
IGHV1-69_IGHJ4_54_1167 A T P V F Y N R V W S G F P P F D Y	2
IGHV1-69_IGHJ4_54_1168 A R A Q P Y S S G W Y E G S S F D Y	1
IGHV1-69_IGHJ4_54_1171 A R A S K V G R Y F D W Q Y Y F D Y	1
IGHV1-69_IGHJ4_54_1175 A R G G V R G Y S G Y D A S G F D Y	9
IGHV1-69_IGHJ4_54_1176 A R K A G I Q C I T G T C F S L D F	2
IGHV1-69_IGHJ4_54_1177 A R D S T L S Y S S S W E W C F G Y	3
IGHV1-69_IGHJ4_57_798 A R E T S R I T M V R G A S S T L G Y	1
IGHV1-69_IGHJ4_57_799 A R Q V G Y G S G S Y V L I T R F A Y	2
IGHV1-69_IGHJ4_57_800 A R G P F R P P G S Y W T N L N F D Y	2
IGHV1-69_IGHJ4_57_801 A R S Y Y Y D S S G A T N T E Y F D Y	5
IGHV1-69_IGHJ4_57_801 A R S Y Y Y D S S G A T N T E Y L D Y	1
IGHV1-69_IGHJ4_75_30 A R A G E A S R Q Y Y Y D S S G Y Y S G Y Y F D Y	2
IGHV1-69_IGHJ5_21_68 A A V A G A F	1
IGHV1-69_IGHJ5_33_438 A R D V Y D F W S G L	2
IGHV1-69_IGHJ5_36_599 A R E A R G Y G G N S G	2
IGHV1-69_IGHJ5_36_601 A R A Y E R A N W F D P	4
IGHV1-69_IGHJ5_42_844 A Q R W L H R S G G W F D P	4
IGHV1-69_IGHJ5_45_910 A K S D T A M A G G G W F D P	1
IGHV1-69_IGHJ5_45_911 A R V P D G F G D S W W P D P	9
IGHV1-69_IGHJ5_45_913 A R D I T A M V N I R W F D P	1
IGHV1-69_IGHJ5_48_821 V H F D D Y V W A E G G W F D P	6
IGHV1-69_IGHJ5_48_828 A R E D T V T T S R Y N W F D P	4
IGHV1-69_IGHJ5_51_690 A R D L E D C G G D C Y R W F D P	2
IGHV1-69_IGHJ5_51_691 A R L S Y Y Y G S G T H E A F D P	1
IGHV1-69_IGHJ5_51_696 A G S P S P D Y Y G S G S S R E G	1
IGHV1-69_IGHJ5_51_697 A R G L S E R R W A L N N W F D P	4
IGHV1-69_IGHJ5_51_698 A R E R S V G I A A A S S W F D P	2
IGHV1-69_IGHJ5_57_1215 A R D E Y Y Y G S G S Y Y P N W F D P	5
IGHV1-69_IGHJ5_57_493 A R V R E S G Y S S S W N N N W F D P	1
IGHV1-69_IGHJ5_57_494 A R R Q P V D S Y D S L D G N W F D P	1
IGHV1-69_IGHJ5_57_495 A R V P Y D F W S G Y F P N N W F D P	1
IGHV1-69_IGHJ5_63_219 A R D R P P Q Y C S S T S C Y S F W F D P	2
IGHV1-69_IGHJ5_63_224 A S S L S P Y Y D F W S G Y L G N W F D P	1
IGHV1-69_IGHJ5_84_7 A R G K L S Y Y D S S G Y Y S D A R L M N N L N W F D P	3
IGHV1-69_IGHJ6_30_338 A R E G G E G M D V	1
IGHV1-69_IGHJ6_36_340 A S K V G T G Y G M D V	3
IGHV1-69_IGHJ6_36_341 A R G L R F D Y G M D V	10
IGHV1-69_IGHJ6_36_342 G A T I H Y Y Y G M D V	4
IGHV1-69_IGHJ6_36_344 S L E L P T I T N R D V	1
IGHV1-69_IGHJ6_42_662 A A L D Y G G S Y Y G M D V	11
IGHV1-69_IGHJ6_45_1091 A R A D I V V V R G Y G M D V	2
IGHV1-69_IGHJ6_45_931 A R V Q G S S W Y Q N G M D V	3
IGHV1-69_IGHJ6_45_938 A R E R R S G T Y F D G M D V	1
IGHV1-69_IGHJ6_45_939 A R D G T D P Y Y Y Y G M D V	3
IGHV1-69_IGHJ6_45_939 A R D G T D P Y Y Y Y G T D V	1
IGHV1-69_IGHJ6_48_1199 A R A P T S Y D R E Y Y G M D V	1
IGHV1-69_IGHJ6_48_1200 A S D P P R Y C S S T S C M D V	2
IGHV1-69_IGHJ6_48_1201 A R A Y P A M D Y Y Y Y G M D V	3
IGHV1-69_IGHJ6_48_1205 A R D G S Y G F S Y Y Y G M D V	2
IGHV1-69_IGHJ6_48_1205 A R D G S Y G F S Y Y Y G T D V	1
IGHV1-69_IGHJ6_48_1206 A R V A G C S S T S C S G M D V	7
IGHV1-69_IGHJ6_51_1269 A S G Y S G Y D P P Y Y Y G M D V	5
IGHV1-69_IGHJ6_51_1270 A S L P S L R Y F D W L S G M D V	1
IGHV1-69_IGHJ6_51_1271 A R S Y Y G T N G F Y Y Y G V D V	2
IGHV1-69_IGHJ6_51_1276 A R G G G L G D Y Y Y Y Y G M D V	1
IGHV1-69_IGHJ6_51_1277 A R E S Q G G V I D S L Y G M D V	1
IGHV1-69_IGHJ6_51_1279 A R E G R V G D I V V V N G M D V	2
IGHV1-69_IGHJ6_54_1387 A R K V R D V R G N Y Y Y Y G M D V	1
IGHV1-69_IGHJ6_54_1388 A K V G G Y N P H A Y Y Y Y G M D V	1
IGHV1-69_IGHJ6_54_1389 A R I T I L G G N S L Y Y Y G M D V	4
IGHV1-69_IGHJ6_54_1398 A R D M L A H Y Y S S S S S G M D V	1
IGHV1-69_IGHJ6_57_1454 T R D R Q N W D N K Y Y Y Y C E M D V	1
IGHV1-69_IGHJ6_57_1455 A K V G G Y N P H A Y Y Y Y Y G M D V	1
IGHV1-69_IGHJ6_57_1456 A R D G G T N W N A V Y Y Y Y G M D V	3
IGHV1-69_IGHJ6_57_1457 A C N D Y G D Y E V G G Y Y Y G M D V	2
IGHV1-69_IGHJ6_57_1458 A R T P L S T G E H Y Y Y Y Y G M D V	1
IGHV1-69_IGHJ6_57_1459 A R D G R I T M V R G A S Y Y G M D V	1
IGHV1-69_IGHJ6_57_1459C E R R E N Y Y G S G S F L L R Y G R	1
IGHV1-69_IGHJ6_57_1465 A R G I Y Y Y G S G S Y S Y Y G M D V	2
IGHV1-69_IGHJ6_60_1247 A R D N G S T K G P M D L Y Y Y G M D V	1
IGHV1-69_IGHJ6_60_1250 A R D S I T G T P S E Y Y Y Y Y G M D V	3
IGHV1-69_IGHJ6_60_1251 A R D D R Y S S A L G P G D F Y G M D V	3
IGHV1-69_IGHJ6_60_1252 A R E T S G S Y G F H S Y Y Y Y G M D V	9
IGHV1-69_IGHJ6_60_1254 A S R D G Y K I M F D P R E V Y G M D V	1
IGHV1-69_IGHJ6_60_1255 A R D N D F W S G Y K H L Y Y Y G M D V	1
IGHV1-69_IGHJ6_60_1256 A R E E S R D G Y N P P Y Y Y Y G M D V	2
IGHV1-69_IGHJ6_60_1257 A R G E G P R G Y S Y G Y Y Y Y G M D V	10
IGHV1-69_IGHJ6_60_4347 A R A I V V V V A A T S P Y Y Y G M D V	4
IGHV1-69_IGHJ6_60_4347 A R A T V V V V A A T S P Y Y Y G M D V	1
IGHV1-69_IGHJ6_63_1100 A R E Y S G S Y P E G S S Y Y Y Y G M D V	2
IGHV1-69_IGHJ6_63_1101 A R G Q L T E Y Y Y G S G S F K Y G M D V	1
IGHV1-69_IGHJ6_63_1103 A S V S E Y Y D I L T G Y Y N A Y G M D V	2
IGHV1-69_IGHJ6_63_1104 A A K Y C S A G N C Y A G Y Y F Y A M D V	1
IGHV1-69_IGHJ6_63_1107 A R D R G N I A A T E Y Y Y Y Y Y G M D V	5
IGHV1-69_IGHJ6_63_2654 A R D I V V V V A A T P S Y Y Y Y G M D V	2
IGHV1-69_IGHJ6_66_2787 A R G R Y Y G S G S Y S H Y Y Y Y Y G M D V	4
IGHV1-69_IGHJ6_66_841 A R G R G L S Y G V V G A T L D Y Y G M D V	10
IGHV1-69_IGHJ6_66_842 A R D T F D D I L T G Y S P P I Y Y G M D V	3
IGHV1-69_IGHJ6_69_682 A V W F G E L L G Y S Y P H Y Y Y Y Y G M D V	2
IGHV1-69_IGHJ6_72_465 A S H T N S I A A A G T G S W Y Y Y Y Y G M D V	1
IGHV1-69_IGHJ6_72_465 A S R T N S I A A A G T G S W Y Y Y Y Y G M D V	1
IGHV1-69_IGHJ6_72_468 A R P P S E P V L Y C G G D C H Y Y Y Y G M D V	2
IGHV1-69_IGHJ6_72_469 A R D N A G A D Y G D Y E G D I Y Y Y Y G M D V	2
IGHV1-69_IGHJ6_75_291 A R R L T A A A G T D R F W G F G N Y Y Y G M D V	2
IGHV1-69_IGHJ6_75_292 A R D L L G R I V G A S P L S G W S D Y Y G M D V	2
IGHV1-69_IGHJ6_75_293 A R V P A T H D C S G G S C Y P T Y Y Y Y G M D V	3
IGHV1-69_IGHJ6_87_29 A R Q I V I Q F P S T I F G V P S R G Q Y Y Y Y Y G M D V	2
IGHV1-8_IGHJ2_33_97 A R G P P N W G F D L	3
IGHV1-8_IGHJ3_27_158 A R G E D A F D I	4
IGHV1-8_IGHJ3_42_306 A S G F Y G S A Y D A F D I	2
IGHV1-8_IGHJ3_45_283 A I S G S G W Y L S F A F D I	1
IGHV1-8_IGHJ4_24_299 A R G P D L E N	2
IGHV1-8_IGHJ4_30_717 A R V Q G I T M V N	2
IGHV1-8_IGHJ4_33_1079 A R D A L A V N W D Y	1
IGHV1-8_IGHJ4_33_2827 A S F G S G W Y F D Y	1
IGHV1-8_IGHJ4_39_1522 A R V G Y Y H G S G Y F D	4
IGHV1-8_IGHJ4_39_1525 A R G I P A A G T V L G Y	1
IGHV1-8_IGHJ4_42_1354 A R G R G R L R F L D V V Y	2
IGHV1-8_IGHJ4_42_1355 A I R L L S G S Y Y H F D Y	2
IGHV1-8_IGHJ4_42_1359 A R V Q N R I Q L W L L G Y	1
IGHV1-8_IGHJ4_42_1360 A V N T A Y D S E E A F D Y	3
IGHV1-8_IGHJ4_48_867 A R G Y P T R G Y S Y G T F D Y	3
IGHV1-8_IGHJ4_48_869 A R G R V I G R L R L G E F P Y	5
IGHV1-8_IGHJ4_51_657 A R G L P H T W I Q L V A L F D Y	1
IGHV1-8_IGHJ4_51_658 A Q T Y C S G A R C S S Y Y F G S	2
IGHV1-8_IGHJ4_51_659 A R G R G I R P M V R G A T H D Y	5
IGHV1-8_IGHJ5_33_339 T K I L M G A T Q D S	1
IGHV1-8_IGHJ5_39_423 A R G L G A V A G T I D P	2
IGHV1-8_IGHJ5_48_417 A R A P K G S V R D H D W F D P	2
IGHV1-8_IGHJ5_48_418 A R G D K N Y Y D R R D W F D P	2
IGHV1-8_IGHJ5_51_377 A R D H H C T T G T C Y S S F D P	1
IGHV1-8_IGHJ5_51_380 A R A P I F G V V K P R N W F D P	2
IGHV1-8_IGHJ5_54_353 A R G V V M V R G I F T H S W F D P	1
IGHV1-8_IGHJ6_39_265 A R G Y K G V P A D M D V	5
IGHV1-8_IGHJ6_51_811 A R G D G S G R I Y Y Y Y G M D V	15
IGHV1-8_IGHJ6_57_603 A I Q K V G A T P L Y Y Y Y Y G M D V	5
IGHV1-8_IGHJ6_57_605 A R L Y Y H G S G S Y H Y Y Y G M D V	1
IGHV1-8_IGHJ6_63_456 A R T G Y S Y G Y A T W G Y Y Y Y G M D V	7
IGHV1-8_IGHJ6_66_880 A R G H Y Y Y G S G S Y Q D Y Y Y Y G M D V	11
IGHV1-8_IGHJ6_69_290 A R G G D Y D F W S G Y F L G Y Y Y Y G M D V	4
IGHV1-8_IGHJ6_72_194 A R A G P G Y S S S W F P Y S Y Y Y Y Y G M D V	5
IGHV1-8_IGHJ6_87_16 A R G P P Q P K Y Y D F W S G Y Y F G D R D Y Y Y G M D V	2
IGHV1-f_IGHJ4_33_13 A T S A L G G Q L D Y	1
IGHV1-f_IGHJ4_45_10 A T D L G S Y S S S W Y M V Y	1
IGHV1-f_IGHJ6_48_3 A T E V V V A A K V Y Y G M D V	1
IGHV1-f_IGHJ6_78_1 A T G G N M D I V V V P A A I S R F Y Y Y Y G M D V	1
IGHV2-26_IGHJ2_57_14 A R I L L D P Y Y D S S G I W Y F D L	2
IGHV2-26_IGHJ3_60_14 A R F R G S Y D I L T G Y Y T G A F D I	2
IGHV2-26_IGHJ4_36_105 A R E Y S S S S G F D Y	2
IGHV2-26_IGHJ4_36_108 A R S M T R N L F G D Y	1
IGHV2-26_IGHJ4_39_135 A R M G G Y S Y G Y L D Y	1
IGHV2-26_IGHJ4_42_126 A R I G S Y Y D S G E T D Y	4
IGHV2-26_IGHJ4_45_116 A R T P N T A M V T F L F D Y	3
IGHV2-26_IGHJ4_45_116C T D A K Y S Y G Y V S F R L	1
IGHV2-26_IGHJ4_48_106 A R I E R D A V V T T P I F D Y	1
IGHV2-26_IGHJ4_51_81 A R I L G D Y G M K S P F L L D Y	1
IGHV2-26_IGHJ4_57_50 A R I L P P Y L W F G E Q T Y Y F D Y	1
IGHV2-26_IGHJ4_60_34 A R I Q R I R R Y C S G G S C Y S D D Y	7
IGHV2-26_IGHJ4_66_25 A R I L R S H Y D Y V W G S Y R Y Y Y F D Y	2
IGHV2-26_IGHJ5_39_33 A R T W Y S S G W L F D P	2
IGHV2-26_IGHJ5_42_41 A R M V S S G N Y L G F D P	7
IGHV2-26_IGHJ5_42_42 A R A E G W Y F Q S W F D P	1
IGHV2-26_IGHJ5_45_52 A R G Y D F W S G R N W F D P	2
IGHV2-26_IGHJ5_48_38 A R I I Y Y Y D S S G Y Y C D P	1
IGHV2-26_IGHJ6_48_39 A R D R W G S G Y Y Y Y G M D V	5
IGHV2-26_IGHJ6_48_39C T G P M G V R L L L L R Y G R	1
IGHV2-26_IGHJ6_48_40 A R Y L L S S G Q P R Y G M D V	1
IGHV2-26_IGHJ6_51_57 A R I S G Y G D W D Y Y Y G M D V	1
IGHV2-26_IGHJ6_69_22 A R L I A A A G Q Q I K R G P Y Y Y Y G M D V	2
IGHV2-5_IGHJ1_42_31 A H L H D Y G D Y E Y F Q H	1
IGHV2-5_IGHJ2_48_32 A H S Y G D P P N T Y W Y F D L	2
IGHV2-5_IGHJ2_66_14 A Q G T K R G Y S G Y A S W A V G W Y F D L	1
IGHV2-5_IGHJ3_48_161 A H T Q I D L L L G M G A F D I	2
IGHV2-5_IGHJ3_57_100 A Q V V R Y F D W L S L T A D A F D I	2
IGHV2-5_IGHJ4_30_354 A H S V G Y N Y P Y	3
IGHV2-5_IGHJ4_33_690 A R A R L T T E F D Y	2
IGHV2-5_IGHJ4_33_694 A H R G P A Y H F D Y	1
IGHV2-5_IGHJ4_36_876 A H S A G G D Y V S D Y	3
IGHV2-5_IGHJ4_36_877 A L L V V A A T L P I H	1
IGHV2-5_IGHJ4_36_878 A H R A A A A G W F D Y	1
IGHV2-5_IGHJ4_36_882 A Q V A A A G T S G D Y	1
IGHV2-5_IGHJ4_39_886 A H R P G I R G G E F D Y	3
IGHV2-5_IGHJ4_39_887 A H Q G G L G V Y Y F D Y	3
IGHV2-5_IGHJ4_39_890 A Q H G Y S Y G W D F D Y	1
IGHV2-5_IGHJ4_42_1759 A H R L A V A G T N Y F D Y	3
IGHV2-5_IGHJ4_42_2171 A H V T M V R G V I P F D Y	1
IGHV2-5_IGHJ4_42_786 A H G I V A T I F G Y F D Y	1
IGHV2-5_IGHJ4_42_787 H Y Y Y G S G S Y S Y F D Y	4
IGHV2-5_IGHJ4_42_795 A H L G L F G A N N Y F D Y	1
IGHV2-5_IGHJ4_42_796 V H R H G P S S D W P P L N	1
IGHV2-5_IGHJ4_45_634 A H S E C S G G S C Y S P D Y	2
IGHV2-5_IGHJ4_45_639 A H V S I R I T M I A H F D Y	1
IGHV2-5_IGHJ4_45_640 A H S M S Y T Y G H R Y F D Y	2
IGHV2-5_IGHJ4_48_561 A R R L A M G W E L P Y H F D S	1
IGHV2-5_IGHJ4_48_562 A H S P V S P M T T V T A F D Y	2
IGHV2-5_IGHJ4_51_448 A R L Y Y Y D S S G Y S R P F D N	1
IGHV2-5_IGHJ4_51_449 A H I S M T T V T T G V V Y F D Y	2
IGHV2-5_IGHJ4_51_451 A H E T Y D V L T G Y T R V F D Y	2
IGHV2-5_IGHJ4_51_452 A H K P G P T I F G V V I P F D Y	2
IGHV2-5_IGHJ4_51_453 A H S G G T L G M G I R D Y F D Y	2
IGHV2-5_IGHJ4_54_323 A H S L V G D D I L T G Y P Y F D Y	2
IGHV2-5_IGHJ4_54_324 A H S F H Y Y D I L T G Y Y Y F D Y	3
IGHV2-5_IGHJ4_54_328 A H S R T S S W Y S R R G G Y F D Y	2
IGHV2-5_IGHJ4_57_217 A H R L G G V F L N S G Y D K T I D Y	1
IGHV2-5_IGHJ4_60_161 A H R H R S P D I L D M E G E N Y F D Y	4
IGHV2-5_IGHJ4_63_109 A H T F A F V V V V A A T I S P Y Y F D Y	1
IGHV2-5_IGHJ4_75_9 A H S T V V L R Y F D W L L Y G W V D Q Y Y F D Y	1
IGHV2-5_IGHJ5_30_77 A R V Y G N W F D P	1
IGHV2-5_IGHJ5_42_248 A H D S T I S P R P T F D P	1
IGHV2-5_IGHJ5_42_250 A H R R L W A V L E G F D P	1
IGHV2-5_IGHJ5_45_272 A L E Y H L D S S G Y Y E S G	1
IGHV2-5_IGHJ5_48_232 A H S P V L R Y F A P N W F D P	1
IGHV2-5_IGHJ5_51_204 A H R G N T M V R G V I M E F D P	3
IGHV2-5_IGHJ5_54_202 A H S R P Y Y Y D S S G Y D W F D P	2
IGHV2-5_IGHJ5_57_142 A H R L R V S N S G S Y Y G V W F D P	1
IGHV2-5_IGHJ5_60_92 A H R R G W D S S G Y Y P V V A L F D P	2
IGHV2-5_IGHJ5_69_20 A H A Y Y D Y V W G R G P K L T Y Y N W F D P	2
IGHV2-5_IGHJ6_42_78 A H S D L V D S Q I P M D V	4
IGHV2-5_IGHJ6_45_100 A H Q T M A V Y Y Y Y G M D V	2
IGHV2-5_IGHJ6_45_98 A H E Q Q L V L S Y Y G M D V	2
IGHV2-5_IGHJ6_45_99 A H V Q A I R R G Y Y G M D V	5
IGHV2-5_IGHJ6_48_78 A H S N R L L P Y Y Y Y G M D V	1
IGHV2-5_IGHJ6_48_79 A H T Q V P Y I T G G Y G M D V	1
IGHV2-5_IGHJ6_66_43 A H P T P I T I L E W L L F Y Y Y Y G M D V	1
IGHV2-70_IGHJ2_60_3 A R I R A V D Y S D F T R R Y W Y F D L	1
IGHV2-70_IGHJ2_60_4 A R A H L V S Q D Y G D F G S W H F D L	1
IGHV2-70_IGHJ3_42_115 A R T H A L T T V N A F D I	3
IGHV2-70_IGHJ3_45_135 A R M G A F S G S Y R A F D I	1
IGHV2-70_IGHJ3_45_137 A R S H S G Y D L K D A F D I	1
IGHV2-70_IGHJ3_54_68 A R A R G Y S G Y D V P F D A F D I	2
IGHV2-70_IGHJ3_57_54 A R D Y Y D S S G Y Y Y G N D A F D I	4
IGHV2-70_IGHJ3_57_55 A R A P H R R E G S G G S G D A F D I	1
IGHV2-70_IGHJ4_27_47 A R W I S E F D Y	2
IGHV2-70_IGHJ4_30_128 A R I N W N G K D Y	2
IGHV2-70_IGHJ4_36_450 A R I R T M V R G F D Y	3
IGHV2-70_IGHJ4_36_452 A R N G I V S T T F D H	1
IGHV2-70_IGHJ4_36_453 A R I H G G N G V S D Y	2
IGHV2-70_IGHJ4_42_448 A R I G V D S G S L S F D Y	1
IGHV2-70_IGHJ4_45_317 A R T Y R W E L L S W Y F D Y	6
IGHV2-70_IGHJ4_48_245 A R T S D Y S N Y L S L T F D F	4
IGHV2-70_IGHJ4_54_117 A R T N N Y Y D S S G L T P A F D Y	1
IGHV2-70_IGHJ4_54_118 A R T S P L A Y C G G D C Y P F D Y	1
IGHV2-70_IGHJ4_54_119 A R S R I D Y G G N S R L Y Y F D Y	3
IGHV2-70_IGHJ4_63_26 A L D L G G G P L G V P S E N E G I I D Y	1
IGHV2-70_IGHJ5_36_57 A Q M R W G V G W F D P	1
IGHV2-70_IGHJ5_36_57 A R M R W G V G W F D P	3
IGHV2-70_IGHJ5_42_62 A R M Y S N S W Y T W F D P	2
IGHV2-70_IGHJ5_54_38 A R T P N F R G S Y Y T E N W F D P	1
IGHV2-70_IGHJ5_60_18 A R S D V P H C S G G S C Y V N W F D P	1
IGHV2-70_IGHJ6_51_126 A R G Y S Y G Y S Y Y Y Y G M D V	1
IGHV2-70_IGHJ6_54_142 A R G Y S Y G Y S Y Y Y Y Y G M D V	9
IGHV2-70_IGHJ6_57_148 A R D I S G Y Y S G G D Y Y Y G M D V	1
IGHV2-70_IGHJ6_63_77 A R I P V K A F W N P R G G Y Y Y G M D V	1
IGHV3-11_IGHJ1_30_21 A R S P F E Y F Q K	1
IGHV3-11_IGHJ3_27_154 A R D A A A F D I	1
IGHV3-11_IGHJ3_33_215 A R E G P S G A F D I	1
IGHV3-11_IGHJ3_39_306 A R G T T S G G D A F D I	7
IGHV3-11_IGHJ3_45_403 A R E S A A T V T T Y A F D I	1
IGHV3-11_IGHJ3_48_367 A R P Y F D T N G Y Y C A F D I	1
IGHV3-11_IGHJ3_57_188 A R S P V V V V A A T M G L R A F D I	1
IGHV3-11_IGHJ3_66_55 A R E K E Y C S G G S C Q S F P N D A F D I	1
IGHV3-11_IGHJ4_27_738 A R K D T A L D Y	4
IGHV3-11_IGHJ4_27_739 A R D S Y T G S Y	2
IGHV3-11_IGHJ4_30_848 A R D R G D G Y D Y	2
IGHV3-11_IGHJ4_33_3409 A R E A G E Y Y F D Y	2
IGHV3-11_IGHJ4_33_3853 A R A S S G W R F D Y	1
IGHV3-11_IGHJ4_36_1559 A R V R G G Y L Y F D Y	3
IGHV3-11_IGHJ4_39_1877 A R D T A M V T G F W D Y	2
IGHV3-11_IGHJ4_39_1878 A R S L P R A P Y Y F D Y	3
IGHV3-11_IGHJ4_39_1879 A F T Y Y D F W T Y F D Y	4
IGHV3-11_IGHJ4_42_1688 A R E V D T A M V T S W D Y	5
IGHV3-11_IGHJ4_42_1694 A R V G L I V A A G S N D Y	1
IGHV3-11_IGHJ4_42_1696 A R D S E M A T I G D F D Y	1
IGHV3-11_IGHJ4_42_1697 A R D K L V G Y Y D S S G Y	2
IGHV3-11_IGHJ4_42_1698 A S F Y G G K R S K E Y D Y	1
IGHV3-11_IGHJ4_42_1699 A S Q P Y S G S Y S G L D Y	4
IGHV3-11_IGHJ4_42_1700 A K V G D Y Y G D Y P F D Y	5
IGHV3-11_IGHJ4_45_1399 A R V R R D G Y N Y L L Y D Y	1
IGHV3-11_IGHJ4_48_1157 A R D M A D D Y G G E S F W D Y	4
IGHV3-11_IGHJ4_51_813 A R V W T Y Y D S S F G P H F D Y	2
IGHV3-11_IGHJ4_51_814 A R Q G P R F E M A T F E A F D Y	2
IGHV3-11_IGHJ4_57_350 A R D K G F D D F W S G G D Y Y F D Y	1
IGHV3-11_IGHJ4_57_351 A R D T A Q G Y C S G S S C Y P L H Y	1
IGHV3-11_IGHJ4_60_243 A R D G Y C S G G S C K S A T I T R V Y	1
IGHV3-11_IGHJ4_60_244 A R V R D Y V W G S Y R P R S Y Y F D Y	1
IGHV3-11_IGHJ4_60_245 A K K G Y Y D Y V W G S Y R S Q W V D Y	1
IGHV3-11_IGHJ5_45_342 A R G F A S Y L G G E Q F D P	1
IGHV3-11_IGHJ5_45_343 A R E P N I N W Y N N W F D P	2
IGHV3-11_IGHJ5_45_343 A R E P N I N W Y N S W F D P	1
IGHV3-11_IGHJ5_48_282 A R G I I G S S G Y Y P W F D P	1
IGHV3-11_IGHJ5_57_141 A R D V E G T M F A D C G N G W F D P	1
IGHV3-11_IGHJ5_57_141 A R D V E G T M F A D Y G N G W F D P	1
IGHV3-11_IGHJ6_27_232 A R N Y Y G M D V	1
IGHV3-11_IGHJ6_36_228 A R S P Y G G Y G M D V	2
IGHV3-11_IGHJ6_42_1058 A R A S G N Y Y Y Y G M D V	1
IGHV3-11_IGHJ6_42_357 A R D Q Y L V Y Y Y G M D V	8
IGHV3-11_IGHJ6_45_473 A R D L G Y I A V A G P M D V	2
IGHV3-11_IGHJ6_45_474 A R E Y V D Y G D F Y G M D V	1
IGHV3-11_IGHJ6_51_1428 A R V R Y S S G W Y P V Y G M D V	4
IGHV3-11_IGHJ6_51_561 A R D R G N R D Y Y Y Y Y G M D V	3
IGHV3-11_IGHJ6_51_564 A R D W D R I A V A G T A G M D V	1
IGHV3-11_IGHJ6_51_565 A R S P S Q M Y Q L P R D G M D V	1
IGHV3-11_IGHJ6_54_600 A R D G G V T T G V Y Y Y Y G M D V	1
IGHV3-11_IGHJ6_54_601 A R D D Y G D Y K G R G Y Y G M D V	6
IGHV3-11_IGHJ6_57_544 A R R G A M V A T L G Y Y Y Y G M D V	2
IGHV3-11_IGHJ6_57_545 A R V R S M V R G V I G Y Y Y G M D V	2
IGHV3-11_IGHJ6_57_546 A R D L I A A R P W R D Y Y Y G M D V	3
IGHV3-11_IGHJ6_60_1374 A R V W Y Y G S G S Y Y Y Y Y Y G M D V	1
IGHV3-11_IGHJ6_60_474 A R R A R F I A A A G T G Y Y Y G M D V	1
IGHV3-11_IGHJ6_63_404 A R G E M A T I P L A Y Y Y Y Y Y G M D V	2
IGHV3-11_IGHJ6_69_209 A R E L V G R D I V G G R G V H Y Y Y G M D V	1
IGHV3-11_IGHJ6_69_210 A R G L L W F G E L R I H E N Y Y Y Y G M D V	2
IGHV3-11_IGHJ6_72_180 A R G K V L R F L E W T Q D Y Y Y Y Y Y G M D V	3
IGHV3-11_IGHJ6_72_181 A R T A I E F E L R Y F D W L L S G Y Y G M D V	6
IGHV3-11_IGHJ6_75_81 A R D S L V L L W F G E K E E T Y Y Y Y Y G M D V	1
IGHV3-11_IGHJ6_84_23 A R G G R K I V G W Y G S G S P R A R S Y Y Y Y G M D V	3
IGHV3-13_IGHJ3_33_74 V G S Y R L Y A F D I	1
IGHV3-13_IGHJ4_45_177 A R G P R G Y S Y G Y P L D Y	1
IGHV3-13_IGHJ6_48_138 A R R E G K Y F D W G Y G M D V	2
IGHV3-15_IGHJ1_30_19 S T D S T H S P E Y	1
IGHV3-15_IGHJ1_54_28 T T D R P Y Y Y D S P T R Y D F Q H	3
IGHV3-15_IGHJ3_42_201 T T G E W E L L K D A F D I	1
IGHV3-15_IGHJ3_42_202 T T E S T V T F W H A F D I	1
IGHV3-15_IGHJ3_42_204 T T H D Y G D Y G D A F D I	1
IGHV3-15_IGHJ3_42_205 T T D L V V T A I D A F D I	2
IGHV3-15_IGHJ3_48_170 T T R I T M I V V G F D A F D I	2
IGHV3-15_IGHJ3_51_143 T T D L L P G T M I V V S A F D I	2
IGHV3-15_IGHJ3_54_162 T T D W V V V A A I S F S D A F D I	2
IGHV3-15_IGHJ4_18_181 T T E G W N	6
IGHV3-15_IGHJ4_21_574 T T A Y F D Y	1
IGHV3-15_IGHJ4_33_770 T T D I A Y Q G G D Y	1
IGHV3-15_IGHJ4_36_1034 T T F Y G D Y G L F D Y	1
IGHV3-15_IGHJ4_39_1233 S W Q R V S T S S W S D C	1
IGHV3-15_IGHJ4_39_1234 T T D W G T Y Y N V M G Y	1
IGHV3-15_IGHJ4_39_1235 T T G P Y S G S S R V D Y	7
IGHV3-15_IGHJ4_42_1114 V T D R G P V N L K G F D F	1
IGHV3-15_IGHJ4_42_1121 T P S P N Y G S G S Y A D Y	2
IGHV3-15_IGHJ4_42_1122 T T R P P P Y C D C P F D Y	1
IGHV3-15_IGHJ4_45_840 T A D D F D Y Y A S G G V D Y	1
IGHV3-15_IGHJ4_45_841 T T D L Y D Y V W G S Y H D Y	4
IGHV3-15_IGHJ4_45_845 T T D F L Y Y Y D S S G Y D Y	1
IGHV3-15_IGHJ4_45_846 T T L I L Y G S G S Y L N D Y	1
IGHV3-15_IGHJ4_48_725 T T V E G P A Y G G L P P I D Y	2
IGHV3-15_IGHJ4_48_726 M M R R D Y Y D G S G Y I D D Y	1
IGHV3-15_IGHJ4_48_731 T T D R I T F G G V I V I P D Y	1
IGHV3-15_IGHJ4_48_732 T T S P S P V E I A A A G T G Y	3
IGHV3-15_IGHJ4_51_586 N T D A Y S G Y D F S T E I F D Y	1
IGHV3-15_IGHJ4_51_587 T T D S F Y Y Y D S S G Y Y F D Y	1
IGHV3-15_IGHJ4_51_588 T T G R V L L W F S A P Y Y F D Y	1
IGHV3-15_IGHJ4_57_263 T T P L L G Y C S G G S C Y P Y F D Y	2
IGHV3-15_IGHJ4_57_264 T T H R Q L N V D T A M V F Y Y F D Y	1
IGHV3-15_IGHJ4_63_123 T T V I D S L Y C S G G S C Q R D Y F D Y	1
IGHV3-15_IGHJ4_69_28 T T D L S L L R Y F D W G R A G V G Y Y F D Y	1
IGHV3-15_IGHJ5_15_91 T A R I I	2
IGHV3-15_IGHJ5_24_132 T T D A L A P V	1
IGHV3-15_IGHJ5_27_182 T T V G S D G N G	1
IGHV3-15_IGHJ5_30_240 T T L K V G A T S H	1
IGHV3-15_IGHJ5_42_219 T T D G V W L P P N W F D P	1
IGHV3-15_IGHJ5_42_220 T T E R G G N W N D W F D P	3
IGHV3-15_IGHJ5_48_124 T T I S R Y Y Y D S S G Y E G V	3
IGHV3-15_IGHJ5_69_10 T T D Q A R G T Y S S S W Y A G E T N W F D P	1
IGHV3-15_IGHJ6_42_174 T T D F G V V T P Y G M D V	4
IGHV3-15_IGHJ6_45_213 T T A S P S S G H Y Y G M D V	4
IGHV3-15_IGHJ6_48_279 T T V P S A Y S D Y Y Y G M D V	1
IGHV3-15_IGHJ6_48_281 S T D E Y V A G I Q Y N G V D V	1
IGHV3-15_IGHJ6_57_313 T T D L S S S I L Y Y Y Y Y Y G M D V	1
IGHV3-15_IGHJ6_60_256 T T D S C G G D C Y S A Y Y Y Y G M D V	1
IGHV3-15_IGHJ6_66_184 T T D L S C Y S T T S C Y A S H Y Y G M D V	2
IGHV3-15_IGHJ6_66_184 T T D L S Y Y S T T S C Y A S H Y Y G M D V	2
IGHV3-15_IGHJ6_66_186 T T D R I V V V V A A T R R Y Y Y Y G M D V	2
IGHV3-15_IGHJ6_81_17 T T D G V F G G I D P Y D Y Y D R S G Y D R A G M D V	1
IGHV3-20_IGHJ3_33_62 A R G Y L A A A F D I	3
IGHV3-20_IGHJ3_45_134 A R D M A S R V G A S A F D I	1
IGHV3-20_IGHJ4_33_280 A R V A Y G D Y F D Y	5
IGHV3-20_IGHJ4_33_282 A R G G S G W P L D Y	2
IGHV3-20_IGHJ4_42_544 A R D I G R Y S S S F L D Y	1
IGHV3-20_IGHJ5_60_28 A R D L E G Y S S A W Y G P V S W F D P	1
IGHV3-20_IGHJ6_69_65 A R D L G L P Y G Y V S I A V A L T G G M D V	2
IGHV3-20_IGHJ6_69_65 T R D L G L P Y G Y V S I A V A L T G G M D V	1
IGHV3-21_IGHJ1_45_97 A R D G L D G Y T A E Y F Q H	1
IGHV3-21_IGHJ1_54_47 A R D A G H Y Y D S S G R K Y F Q H	1
IGHV3-21_IGHJ1_57_40 A R A R I A V A G D P A F A E Y F Q H	1
IGHV3-21_IGHJ3_30_136 A S G R E V A F D I	1
IGHV3-21_IGHJ3_45_622 A G G L G V V T A T D A F D I	2
IGHV3-21_IGHJ3_48_1897 A R V I A V A A T G G D A F D I	1
IGHV3-21_IGHJ3_51_481 A R D R Q S S S G W Y V G A F D I	1
IGHV3-21_IGHJ4_24_501 A R Q G T F D Y	3
IGHV3-21_IGHJ4_27_964 A R S L Y A D V Y	3
IGHV3-21_IGHJ4_30_1257 A R L T P L A T D Y	2
IGHV3-21_IGHJ4_33_1856 A R D D G S G Y F D Y	2
IGHV3-21_IGHJ4_33_5673 A R Q I A V A G F D Y	1
IGHV3-21_IGHJ4_36_2386 A R T G G S S W Y V D Y	1
IGHV3-21_IGHJ4_36_2390 A V Y Y G S G V D F D Y	1
IGHV3-21_IGHJ4_36_2395 A R V E R E A M A F D Y	1
IGHV3-21_IGHJ4_36_7238 A R G V D T A M V W D Y	4
IGHV3-21_IGHJ4_39_2788 A R D S R W L Q L P L D Y	1
IGHV3-21_IGHJ4_39_2789 A R A S P T T P Y Y F D Y	4
IGHV3-21_IGHJ4_39_2790 A R D G R D P T I T M F H	1
IGHV3-21_IGHJ4_39_2798 A R G Y S S R A G A Y D Y	1
IGHV3-21_IGHJ4_42_2577 A S V S G Y S S S W C F D Y	3
IGHV3-21_IGHJ4_42_2578 A R D R D T A M V T P F D Y	12
IGHV3-21_IGHJ4_42_2578 A R D R D T A M V T P L D Y	1
IGHV3-21_IGHJ4_42_2587 A R E R A R R W L P E R D Y	3
IGHV3-21_IGHJ4_42_2607 A R G G S S G W Y A Q F D Y	1
IGHV3-21_IGHJ4_45_2247 A R D S V T N W N Y G Y F D Y	4
IGHV3-21_IGHJ4_45_2252 A R E E E L Q R L G Y Y F D Y	2
IGHV3-21_IGHJ4_45_2255 A R H H S S G R E S N Y F D Y	1
IGHV3-21_IGHJ4_45_2256 A R A P L T V S E P Y Y F E S	1
IGHV3-21_IGHJ4_48_1809 A R D R D L A A A G T F L F D Y	2
IGHV3-21_IGHJ4_48_1811 A R D Q A D Y Y D S S A L F D Y	5
IGHV3-21_IGHJ4_48_4470 A R D H S S G W W E G Y Y F D Y	2
IGHV3-21_IGHJ4_48_5833 A R G V G Y Y Y D S S G Y P D Y	1
IGHV3-21_IGHJ4_51_1327 A R G G Y S G Y D H I D E Y F D Y	1
IGHV3-21_IGHJ4_51_1328 A R G P P G I T G T N Y N E L D Y	1
IGHV3-21_IGHJ4_51_1329 A R D R V F S S S W F T F L F D Y	1
IGHV3-21_IGHJ4_51_1333 A R L I S V V A T I R N L V F D Y	1
IGHV3-21_IGHJ4_51_1340 A R W P Y V G D I W F G A P G G Y	3
IGHV3-21_IGHJ4_51_1342 A R G N P L I R S P M V S A I D C	1
IGHV3-21_IGHJ4_51_1342 A T G D P L I R S P M V T A I G Y	5
IGHV3-21_IGHJ4_51_1343 A R D P A Y P P Y G D Y P S L W Y	1
IGHV3-21_IGHJ4_54_964 A R C T T I F G V D P E L H Y F D Y	1
IGHV3-21_IGHJ4_54_968 A S G P H N Y D I L T G R N Y F D Y	2
IGHV3-21_IGHJ4_57_641 A R A S W E T Y Y Y D S S G P D P D Y	2
IGHV3-21_IGHJ4_57_642 A R D G A R Y C S G G S C Y S G F D Y	1
IGHV3-21_IGHJ4_60_437 A R G S Y C S G G S C Y A T G G T F D Y	2
IGHV3-21_IGHJ4_63_251 A R D S T Y Y Y D S S G Y Y S V D Y F D Y	2
IGHV3-21_IGHJ4_66_125 A R D V F P P Y S S S W Y S A A V Y Y F D Y	1
IGHV3-21_IGHJ5_33_370 A R A V P A A S V S P	2
IGHV3-21_IGHJ5_33_371 A R D A G G D W F D P	4
IGHV3-21_IGHJ5_33_372 A R G D G S Y L L L T	2
IGHV3-21_IGHJ5_48_412 A R G Q Q Q L V Y L G G W F D P	5
IGHV3-21_IGHJ5_48_413 A R G H R P G T T S D N W F D P	1
IGHV3-21_IGHJ5_51_346 A R G N P L I R S P M V S A I G C	1
IGHV3-21_IGHJ5_60_117 A R T P W E G V V V A A P R H N W F D P	5
IGHV3-21_IGHJ6_39_464 A R G T I I G A V G M D V	1
IGHV3-21_IGHJ6_39_465 A R R P L R R I H G M D V	3
IGHV3-21_IGHJ6_48_1275 A R V L D T A M V Y Y Y G M D V	1
IGHV3-21_IGHJ6_51_1986 A R D R D S G Y D D Y Y Y G M D V	1
IGHV3-21_IGHJ6_51_921 A S I A E N S D N Y Y Y Y G M D V	1
IGHV3-21_IGHJ6_51_926 A R D Q G D L G W Y Y Y Y G M D V	2
IGHV3-21_IGHJ6_51_927 A R E I G P T I R G D S G A M D V	2
IGHV3-21_IGHJ6_54_981 A R P T I F G P P G Y Y Y Y G M D V	1
IGHV3-21_IGHJ6_57_2465 A G A Y C G G D C Y S N Y Y Y G M D V	1
IGHV3-21_IGHJ6_57_958 A S G G R R Y F D W L V E V E G M D V	1
IGHV3-21_IGHJ6_57_959 A R R P V G W A G G Y Y Y Y Y G M D V	1
IGHV3-21_IGHJ6_57_963 A R N V G Y F D W L L S Y Y F G M D V	2
IGHV3-21_IGHJ6_57_965 A R E E V G G S Y F R A Y Y Y G M D V	3
IGHV3-21_IGHJ6_60_837 A R D R R S G S Y W D A Y Y Y Y G M D V	1
IGHV3-21_IGHJ6_60_843 A R D L Y R F G E L R H Y Y Y Y G M D V	4
IGHV3-21_IGHJ6_63_2318 A R V T Y D F W S G Y Y T Y Y Y Y G M D V	2
IGHV3-21_IGHJ6_66_556 A R G K L P Y S S S W L A L D Y Y Y G M D V	2
IGHV3-21_IGHJ6_72_298 A R D P P P G P S R L S P G I A A A K N G M D V	1
IGHV3-21_IGHJ6_75_207 A R D L P A R P G L V P P K L G Y Y Y Y Y G M D V	5
IGHV3-21_IGHJ6_78_126 A R D G Q T V A Y Y Y D S S G Y Y F N Y Y Y G M D V	2
IGHV3-21_IGHJ6_84_34 A R D G T Y S Y Y Y D S S G Y G A P P H Y Y Y Y G M D V	1
IGHV3-21_IGHJ6_84_35 A R E L D T D F D F R S G Y L M V S G E A H D A S M G V	2
IGHV3-23_IGHJ1_39_149 A T Y I V G A T K Y F Q H	1
IGHV3-23_IGHJ1_45_202 A K E S S S W Y S A E Y F Q H	3
IGHV3-23_IGHJ1_60_55 A K D G K G L R Y F D W L P S E Y F Q H	1
IGHV3-23_IGHJ2_42_240 A K M D R M T K Y W Y F D L	1
IGHV3-23_IGHJ2_42_242 A K D L G G G P D W Y F D L	1
IGHV3-23_IGHJ2_48_289 A K D L H S S G Y Y Y W Y F D L	1
IGHV3-23_IGHJ2_54_192 A K D W Y S S G W Y G G Y W Y F D L	1
IGHV3-23_IGHJ2_54_194 A K G W F Y Y Y G S G N E S V F D L	1
IGHV3-23_IGHJ3_30_171 A K D D A G D Y V I	1
IGHV3-23_IGHJ3_33_318 A R R T G F D A F D I	3
IGHV3-23_IGHJ3_36_502 A K S Y G L G S F F D I	2
IGHV3-23_IGHJ3_39_631 G S G V I I I R G A F D I	1
IGHV3-23_IGHJ3_39_633 A K G S G D Y E I A F D I	1
IGHV3-23_IGHJ3_39_634 A K D Q G N Y K G V F D I	2
IGHV3-23_IGHJ3_42_1123 A K V T I A A R P D A F D I	4
IGHV3-23_IGHJ3_45_1115 A K P E A P T T V D D A F D I	1
IGHV3-23_IGHJ3_45_1116 A K D Q R G Y D Y V G A F D I	2
IGHV3-23_IGHJ3_45_1120 A K D L M I V G D H D A F D I	1
IGHV3-23_IGHJ3_45_1121 A K D R G M G T L G D A V D I	1
IGHV3-23_IGHJ3_45_1124 A K G G I V V V T G N A F D I	2
IGHV3-23_IGHJ3_45_3310 A K G S Y S S G W Y Y A F D I	2
IGHV3-23_IGHJ3_48_915 V K D Y R S G S G Y Y C A F D I	1
IGHV3-23_IGHJ3_48_916 R K S S P R M S V A G T G L M S	1
IGHV3-23_IGHJ3_48_916 A K V F T P Y V S G W Y G F D V	2
IGHV3-23_IGHJ3_48_917 A K D L K N Y Y D S R G A F D I	2
IGHV3-23_IGHJ3_51_2716 A K D Y Y D S S G Y F H D A F D I	2
IGHV3-23_IGHJ3_51_730 A K V H P G I A V A G T Y A F D I	1
IGHV3-23_IGHJ3_51_731 A N H L L Y D S S D Y S H A F D I	2
IGHV3-23_IGHJ3_54_563 A K E R G I G R F L E R N D A F D I	4
IGHV3-23_IGHJ3_57_467 A K G Y S P Y Y Y G S G T K G A F D I	2
IGHV3-23_IGHJ3_57_468 A K D F L S G G S L P H S G D A F D I	1
IGHV3-23_IGHJ3_60_355 A K D Q F L Q I T M I V V P D D A F D I	1
IGHV3-23_IGHJ3_60_356 A K G A G T Y Y Y D S S G Y D D A F D I	1
IGHV3-23_IGHJ3_63_214 A K D L D Y Y D S S G Y L D G S H A F D I	2
IGHV3-23_IGHJ3_63_215 A K D A P K L N I V V V P A A H D A F D I	1
IGHV3-23_IGHJ3_66_138 A K R D W G R N Y Y D S S G Y Y H G A F D I	1
IGHV3-23_IGHJ3_66_139 A K D L S S L T I F G V V I T D L D A F D I	1
IGHV3-23_IGHJ3_72_52 A K D A V L G Y C S S T S C E S I P N D A F D I	2
IGHV3-23_IGHJ3_75_30 A K K D E G V Y M I T F G G V I V R G T D A F D I	1
IGHV3-23_IGHJ4_18_153 A K G I T H	3
IGHV3-23_IGHJ4_24_682 A T S G Y Y D Y	2
IGHV3-23_IGHJ4_30_1699 A K G A R G Y Y D Y	2
IGHV3-23_IGHJ4_33_2628 A K D L S L G T G D Y	3
IGHV3-23_IGHJ4_33_2629 A K R A P E V A F D C	6
IGHV3-23_IGHJ4_33_2630 A K D R A G Y V P D Y	6
IGHV3-23_IGHJ4_33_2634 A N E L R W L P A D Y	3
IGHV3-23_IGHJ4_33_2635 A K D H N S G T R G Y	6
IGHV3-23_IGHJ4_33_6583 A K D Y G G N P F D Y	2
IGHV3-23_IGHJ4_33_6880 A K S G S Y S Y F D Y	1
IGHV3-23_IGHJ4_33_8485 A K D I S G S Y F D Y	3
IGHV3-23_IGHJ4_36_11786 A K D D G S G S Y S D Y	1
IGHV3-23_IGHJ4_36_3584 A K G R G Y G A F F D Y	1
IGHV3-23_IGHJ4_36_3585 A K D G D S G S P F D Y	1
IGHV3-23_IGHJ4_36_3586 A K D D P Y T T I S D Y	1
IGHV3-23_IGHJ4_36_3587 A N T N W K G Y Y F D Y	8
IGHV3-23_IGHJ4_36_3598 A K V Y G S G G S F D Y	1
IGHV3-23_IGHJ4_36_3599 A K V V V T P S T V D Y	1
IGHV3-23_IGHJ4_36_3600 A K G M I V V V T P D Y	5
IGHV3-23_IGHJ4_39_5215 A K Y Q G A F T S N L D Y	1
IGHV3-23_IGHJ4_39_5216 A K D S S S S S S S K D Y	4
IGHV3-23_IGHJ4_39_5217 A S R P P P P P Y Y F H Y	1
IGHV3-23_IGHJ4_39_5218 A N R L G V I A W Y F D Y	2
IGHV3-23_IGHJ4_39_5230 A K S R V A S S G S V D Y	1
IGHV3-23_IGHJ4_39_5231 A K Y L E G P T S N L D Y	1
IGHV3-23_IGHJ4_39_5245 A K V P T Y P Y S S I D Y	1
IGHV3-23_IGHJ4_39_5246 A N S D C S S T R C Y D S	1
IGHV3-23_IGHJ4_39_5247 A N L E M A T V S P L D Y	2
IGHV3-23_IGHJ4_39_5248 A K D L V S G S Y S F D Y	2
IGHV3-23_IGHJ4_39_5249 A K D F V W F E N G G A Y	2
IGHV3-23_IGHJ4_39_5250 A K G G N G Y K Y E F D Y	3
IGHV3-23_IGHJ4_39_5251 A K D R L M I T S V S G Y	8
IGHV3-23_IGHJ4_39_5256 I V C N G G S C F R F D Y	1
IGHV3-23_IGHJ4_39_5257 A T L P D Y Y D S P F D Y	1
IGHV3-23_IGHJ4_39_5258 A S V D T A M V G P F W Y	1
IGHV3-23_IGHJ4_42_19343 A K G L H S S G W Y F F D Y	2
IGHV3-23_IGHJ4_42_5756 A G H S S S W Y V L H G D Y	1
IGHV3-23_IGHJ4_42_5757 A K D M L S W V V A A F K Y	1
IGHV3-23_IGHJ4_42_5758 A K V S A T V T S S E F D Y	1
IGHV3-23_IGHJ4_42_5759 A K S G P G V A V P T L D Y	2
IGHV3-23_IGHJ4_42_5760 A K G Y G D F H F A E L D Y	2
IGHV3-23_IGHJ4_42_5771 A N P E W E P R T G G I G Y	1
IGHV3-23_IGHJ4_42_5772 A R V Y D F W S Q P Y F D Y	1
IGHV3-23_IGHJ4_42_5776 A K D K V P D G L N E L D H	1
IGHV3-23_IGHJ4_42_5783 A R G L S G Y S Y A P V D Y	3
IGHV3-23_IGHJ4_42_5784 T M D I V V V I A A S T D Y	1
IGHV3-23_IGHJ4_42_5790 A K G T R A V P P Y Y F D Y	1
IGHV3-23_IGHJ4_42_5791 A K R I A V S G V Y Y F H Y	1
IGHV3-23_IGHJ4_45_4968 A K G A V V R G V G Y Y F D Y	2
IGHV3-23_IGHJ4_45_4969 A K E G I V A G G T V S F D Y	1
IGHV3-23_IGHJ4_45_4970 A K A L D F V W G T Y S L D Y	1
IGHV3-23_IGHJ4_45_4971 A K H V R W E L K S V G F D Y	2
IGHV3-23_IGHJ4_45_4972 A K D M A S G Y L D Y T V D Y	2
IGHV3-23_IGHJ4_45_4973 A K G R G G P R F G E Y G G Y	3
IGHV3-23_IGHJ4_45_4980 A K R L G C S G A S C Y F D Y	2
IGHV3-23_IGHJ4_45_4997 A K M S S S S W Y S P Y F D F	2
IGHV3-23_IGHJ4_45_4998 A R D G G T P D G R S R F D Y	1
IGHV3-23_IGHJ4_45_5000 A K P L A F N D L A E S L D Y	1
IGHV3-23_IGHJ4_45_5001 A K I V Q A Y S G I D Y F D Y	1
IGHV3-23_IGHJ4_45_8291 A K D W K S G Y S S G W F D Y	1
IGHV3-23_IGHJ4_48_3979 A K D M E G R S T G G Q L L D H	2
IGHV3-23_IGHJ4_48_3980 A K A R V V G Y S I A A E F D Y	2
IGHV3-23_IGHJ4_48_3981 A K D P L R E Y Y D S S G Y W Y	1
IGHV3-23_IGHJ4_48_3982 A R G A I L V G G T A R H I D Y	1
IGHV3-23_IGHJ4_48_3983 A R R A L V T A I P L Y Y F D Y	3
IGHV3-23_IGHJ4_48_3984 A K G R D S S G W Y S Y Y F D Y	1
IGHV3-23_IGHJ4_48_3985 A K D G L P R N K R W D Y F D Y	5
IGHV3-23_IGHJ4_48_3990 A K S K G A P S G S Y Q H F D Y	1
IGHV3-23_IGHJ4_48_4001 A K D Y S P V G Y S Y G N F H S	2
IGHV3-23_IGHJ4_48_4002 A K E I D G S G S Y Y F G F D Y	3
IGHV3-23_IGHJ4_48_4008 A K F S K L M V Y A R G D F D Y	2
IGHV3-23_IGHJ4_48_4009 A K N P D E L P R A N H P L D Y	1
IGHV3-23_IGHJ4_51_2864 A K D L R E S Y Y D S S G Q Y D Y	3
IGHV3-23_IGHJ4_51_2865 A K G G L G D F L T G Y E A F Y N	3
IGHV3-23_IGHJ4_51_2866 A K D L S S G W Y Y P A Q Y F D Y	2
IGHV3-23_IGHJ4_51_2867 A R D D K I T M I V V S G Y F D Y	8
IGHV3-23_IGHJ4_51_2883 A K L L S Y L L T G T G V Y F D Y	1
IGHV3-23_IGHJ4_51_2884 A K P Y D I L T G P E K Y Y F D Y	2
IGHV3-23_IGHJ4_51_8735 A K G F Y D S S G Y Y D Y Y F D Y	2
IGHV3-23_IGHJ4_54_2091 A A R P G G C S G G S C Y S W V D Y	2
IGHV3-23_IGHJ4_54_2101 A K D P G G V V A A P A V C Y F D Y	2
IGHV3-23_IGHJ4_54_2102 A K G A Q R S C S G V R C Y F F D F	1
IGHV3-23_IGHJ4_54_2102 A K G T Q R S C S G V R C Y F F D F	1
IGHV3-23_IGHJ4_54_2888 A T A Q G P Y D S S G Y R V H F D Y	2
IGHV3-23_IGHJ4_54_7099 A K A A E R Y Y Y D S S G Y Y C D Y	2
IGHV3-23_IGHJ4_57_1380 A K G G V L R Y F D W L L E D Y F D Y	1
IGHV3-23_IGHJ4_57_1381 A K D W V Q G Y Y Y D S S G Y F L G Y	2
IGHV3-23_IGHJ4_57_1382 A K D W M D Y Y D S S G S Y S H F D Y	3
IGHV3-23_IGHJ4_57_1383 A K A H Q Q A R T G M A A P G A G D Y	2
IGHV3-23_IGHJ4_57_1390 A K D R S G F R G I V V V P A A A D Y	1
IGHV3-23_IGHJ4_57_1391 A K G I G D T G M V D P K P S L S D Y	3
IGHV3-23_IGHJ4_60_894 A K L G G G G Y C S S T S S P C N V D Y	1
IGHV3-23_IGHJ4_60_895 A K D L V W V Y S S S W S T I G G F D Y	1
IGHV3-23_IGHJ4_60_896 A K G L K P L G I A V A A Y S Y Y F D Y	1
IGHV3-23_IGHJ4_60_900 A K D P L F I Y Y D S S G Y Y D Y F D Y	1
IGHV3-23_IGHJ4_60_901 A K D L D Y C S G G S C Y S D H Y F D Y	1
IGHV3-23_IGHJ4_63_546 A K S S V V D Y C S G G S C F P Y Y F D Y	1
IGHV3-23_IGHJ4_63_549 A K D Q G G S I M V R G V I I T G I Y D Y	1
IGHV3-23_IGHJ4_66_318 A K E G I G Y S S G W Y F S R D G G D V D Y	3
IGHV3-23_IGHJ4_66_320 A K L Y Y Y D S S G Y Y R V S G N K I F D Y	1
IGHV3-23_IGHJ4_78_28 A K D F T R P F Q V G Y C G G D C S S N L G A F D Y	2
IGHV3-23_IGHJ5_27_381C E R V R L W F G	7
IGHV3-23_IGHJ5_27_382 A K E V V V A A T	6
IGHV3-23_IGHJ5_33_594 V S S L T E R P L D P	2
IGHV3-23_IGHJ5_33_597 A N V P S E V E N S S	4
IGHV3-23_IGHJ5_33_598 A K T A G L G A A A G	1
IGHV3-23_IGHJ5_42_1081 A K G M S G N Y Y R W F D P	1
IGHV3-23_IGHJ5_42_1082 A K G Y T S A R G N F F D P	1
IGHV3-23_IGHJ5_42_1083 A K G K V A G Q Y N W F D P	3
IGHV3-23_IGHJ5_42_1088 A K Q Q G L Y F G E S V T F	1
IGHV3-23_IGHJ5_42_2418 A K S K L L V F W S A Y P H	1
IGHV3-23_IGHJ5_45_1068 A K D L A V A A F G D W F D P	1
IGHV3-23_IGHJ5_45_1069 A K S S S Q G Y S S S W F D P	5
IGHV3-23_IGHJ5_45_1070 A K S S S Q G I A A V W F D P	1
IGHV3-23_IGHJ5_48_823 A K G G Y H S G Y Y W A T L G I	1
IGHV3-23_IGHJ5_48_824 A T L G K Q L W F D L S P G G P	2
IGHV3-23_IGHJ5_48_828 A K D Y S P V G Y S Y G N L H S	1
IGHV3-23_IGHJ5_48_829 A K V T D T A M I N D G W F D P	1
IGHV3-23_IGHJ5_51_611 A S F V V V T T A Q L H R W F D P	2
IGHV3-23_IGHJ5_51_612 A R R D V P D S S G F S P L F E S	2
IGHV3-23_IGHJ5_51_613 A K R D V S D S T N Y S P F F H S	6
IGHV3-23_IGHJ5_54_503 A K D R R G G G Y I V A T M W F D P	1
IGHV3-23_IGHJ5_57_350 A K D Q G G R L W F G E L L G W F D P	3
IGHV3-23_IGHJ5_60_197 A K R G Y C S G G S C S E Y P L R F D P	8
IGHV3-23_IGHJ5_60_199 A K D P A S I A Y C G G D C Y N W F D P	1
IGHV3-23_IGHJ5_60_201 A K D R S G S G R Y S S G W Y G W F D P	1
IGHV3-23_IGHJ6_33_232 A K E G D P G G M D V	3
IGHV3-23_IGHJ6_36_325 A T L G R G Y Y A M D V	2
IGHV3-23_IGHJ6_39_515 A K R A I V V A R D M D V	1
IGHV3-23_IGHJ6_42_811 A K D P R E N Y Y Y G M D V	1
IGHV3-23_IGHJ6_42_812 A K D E V V F V L R Y F H V	1
IGHV3-23_IGHJ6_45_974 R T G I T M V R G V P V W T S	1
IGHV3-23_IGHJ6_45_974 A N W Y Y Y G S G S S G M D V	2
IGHV3-23_IGHJ6_45_975 A K Y S G T Y Y P Y Y G M D V	6
IGHV3-23_IGHJ6_48_1145 A K E W D G A V Y Y Y Y G M D V	1
IGHV3-23_IGHJ6_51_1114 A K G A V T P D Y Y Y Y Y G M D V	1
IGHV3-23_IGHJ6_51_1115 H S S S W Y G A I V Y Y Y G M D V	4
IGHV3-23_IGHJ6_51_1119 A K V R A A A A V Y Y Y Y A M D V	1
IGHV3-23_IGHJ6_51_1120 A K Q N C S T T S C T D Y G M D V	3
IGHV3-23_IGHJ6_54_1104 A K S R S I T I F G G P R G P M D V	2
IGHV3-23_IGHJ6_54_3599 A K D P R Y S Y G L N Y Y Y G M D V	4
IGHV3-23_IGHJ6_57_1060 A K D L L N T I F G V V S G Y G M D V	1
IGHV3-23_IGHJ6_57_1063 A K V G N S R A A P Y Y F Y Y G M D V	6
IGHV3-23_IGHJ6_60_931 A K E R D S G Y D L W E Y Y Y Y G M D V	1
IGHV3-23_IGHJ6_60_931 A K E R D S G Y Y L W E Y Y Y Y G M D V	1
IGHV3-23_IGHJ6_60_932 A K F K G V P A T K Y Y Y Y Y Y G M D V	1
IGHV3-23_IGHJ6_60_933 A K D G F C S G Y Y A V G P R C G M D V	3
IGHV3-23_IGHJ6_66_634 A K G M T N G I A V A G T F L Y Y Y G M D V	1
IGHV3-23_IGHJ6_66_635 A N R V A G G D Y G D Y N Y Y Y Y Y G M D V	1
IGHV3-23_IGHJ6_69_431 A K D P I V C L G C M L Y W S R Y Y Y G M D V	1
IGHV3-23_IGHJ6_69_432 A K D Q T L G N G D Y S I K V Y Y Y Y G M D V	2
IGHV3-23_IGHJ6_72_295 A K G G T V T T T V I I M G A E T Y Y Y G M D V	3
IGHV3-23_IGHJ6_78_108 A K A T V G N W N D E A P V E D P N Y Y Y Y G M D V	5
IGHV3-30_IGHJ1_45_175 A K D G G H I V V V Q Y F Q H	1
IGHV3-30_IGHJ1_57_64 A R A P P Y Y Y D S S G P K G Y F Q H	1
IGHV3-30_IGHJ2_54_126 A R D T S A S S G W Y E D W Y F D L	1
IGHV3-30_IGHJ2_54_127 A T F S N Y D I L T G Y S I P F D L	1
IGHV3-30_IGHJ2_63_42 A R T E E E R L R Y F D W L L N W Y F D L	1
IGHV3-30_IGHJ3_45_977 A K G G G Y S G Y F D A F D I	1
IGHV3-30_IGHJ3_48_774 A S G C G G D C Y S G V A F D I	2
IGHV3-30_IGHJ3_51_613 A S R G W G Q W L D S D D A F D I	1
IGHV3-30_IGHJ3_51_614 V K E R T R F S S I W F A G W D V	1
IGHV3-30_IGHJ3_54_473 A R G P D F D W S E P D R W A F D I	1
IGHV3-30_IGHJ3_57_383 A R G D C S S T S C Y Y D P D A F D I	2
IGHV3-30_IGHJ3_57_384 A R D W W G Y C S G G S C S G A F D I	1
IGHV3-30_IGHJ3_60_282 A R G L K L L W F G E L L S G D A F D I	1
IGHV3-30_IGHJ3_60_283 A R D F A G G Y C S S T S C P H A F D I	1
IGHV3-30_IGHJ3_63_179 A R D G S I Y C S G G S C Y S G R A F D I	2
IGHV3-30_IGHJ3_66_94 A S L P P Y Y D I L T G Y Y R P G W S F D I	1
IGHV3-30_IGHJ3_69_52 A K D S L P Y S Y C S S T S C Y G G D A F D I	1
IGHV3-30_IGHJ4_24_516 A N H G H R D Y	3
IGHV3-30_IGHJ4_30_1563 E G L N S S G W P Y	1
IGHV3-30_IGHJ4_33_2204 A R D T G D D Y G D Y	1
IGHV3-30_IGHJ4_33_2205 A K G I Y G G Y F D Y	2
IGHV3-30_IGHJ4_33_2209 A K D F G G R G E G Y	1
IGHV3-30_IGHJ4_33_7828 A K D E Y Y G D F D Y	2
IGHV3-30_IGHJ4_33_8362 A K D L D G G N F D Y	2
IGHV3-30_IGHJ4_36_3255 A K D I L G F G D S D Y	1
IGHV3-30_IGHJ4_36_3256 A K D L F A V N E V D Y	1
IGHV3-30_IGHJ4_36_3257 A R E G T Y S A G E I Y	2
IGHV3-30_IGHJ4_36_3260 A R D L A A A G G G D Y	1
IGHV3-30_IGHJ4_36_3265 A R D R R Q W L A L D Y	1
IGHV3-30_IGHJ4_39_16780 A R D Q Y Y D S S P F D Y	1
IGHV3-30_IGHJ4_39_16994 A R G V S S G W Y Y F D Y	1
IGHV3-30_IGHJ4_39_4130 A K V E Y R G G W S L D Y	1
IGHV3-30_IGHJ4_39_4131 A K D S M T T V T F Q D Y	1
IGHV3-30_IGHJ4_39_4132 A R G M F R D Y S P F D F	4
IGHV3-30_IGHJ4_39_4133 A R D F G D G Y N L I D Y	1
IGHV3-30_IGHJ4_39_4134 A R R L E S T S E P N D Y	2
IGHV3-30_IGHJ4_39_4142 A K P N I R Y M N Y F D Y	1
IGHV3-30_IGHJ4_39_4143 A K G R G L V I G A V D Y	3
IGHV3-30_IGHJ4_39_9738 A R A G R N V Y N S F D Y	8
IGHV3-30_IGHJ4_42_4142 A K D K D T A M V L P N D Y	1
IGHV3-30_IGHJ4_42_4143 A K V I V G A T R F A A D Y	1
IGHV3-30_IGHJ4_42_4144 A K F T M V R G V D N F D Y	2
IGHV3-30_IGHJ4_42_4145 A R D Q V F R L R W S F D Y	1
IGHV3-30_IGHJ4_42_4146 A K D R R M A A R P L L D Y	1
IGHV3-30_IGHJ4_42_4147 L R L G E L S F H N Q D D Y	3
IGHV3-30_IGHJ4_42_4148 A K D L G I T W S G Y V D Y	6
IGHV3-30_IGHJ4_42_4154 A R D K G L R V G A T P A Y	1
IGHV3-30_IGHJ4_42_4158 A K E L E R Y G D P T P G Y	1
IGHV3-30_IGHJ4_42_4161 A K E G I A A G G S Y F D Y	1
IGHV3-30_IGHJ4_42_4162 A R S R I W G R P Y Y F D Y	1
IGHV3-30_IGHJ4_42_4163 A R S S R D Y Y D S A Y D Y	3
IGHV3-30_IGHJ4_45_4147 A R N S R G G D C Y S C F D Y	1
IGHV3-30_IGHJ4_45_4148 A R D L S D D L L T G S L D Y	3
IGHV3-30_IGHJ4_45_4149 A R E W E V W T V T T Y F D Y	1
IGHV3-30_IGHJ4_45_4150 A R D Q Q V R G V I I G L V Y	2
IGHV3-30_IGHJ4_45_4151 A K D G I A V R P D L Y F D Y	1
IGHV3-30_IGHJ4_45_4152 A K P L L A A A P E Y Y F D Y	2
IGHV3-30_IGHJ4_45_4156 A K D L V A R W L Q F W L D Y	2
IGHV3-30_IGHJ4_45_4167 A R D R R D Y D S A A A F D Y	1
IGHV3-30_IGHJ4_48_3346 V R D G K G I T M V R G V L D Y	1
IGHV3-30_IGHJ4_48_3347 A R E A S Y G D Y V G Y Y F D Y	1
IGHV3-30_IGHJ4_48_3348 A K S P L L T H P R Y P L F D Y	1
IGHV3-30_IGHJ4_48_3349 A K I P S R V T T D R I D F D Y	1
IGHV3-30_IGHJ4_48_3350 A R A D S S G Y L R G F Y F D Y	1
IGHV3-30_IGHJ4_48_3360 A K H R T T G Y N S G G T V D Y	1
IGHV3-30_IGHJ4_48_3361 A R W R H V D T A L V G D F D Y	1
IGHV3-30_IGHJ4_48_3362 A R P P P T I V G A S L D F D Y	2
IGHV3-30_IGHJ4_48_3364 A K D A G G G L V R L G L L G Y	1
IGHV3-30_IGHJ4_48_9976 A K D I F P Y Y Y D S S G L D Y	2
IGHV3-30_IGHJ4_51_10922 A R V G Y Y Y D S S G Y Y Y F D Y	5
IGHV3-30_IGHJ4_51_2432 A R D W E Y S S G W L G W Y F D H	1
IGHV3-30_IGHJ4_51_2432 A R D W E Y S S G W L G W Y F D Y	1
IGHV3-30_IGHJ4_51_2433 A K Q L G Y C S G D S C Y T D D Y	1
IGHV3-30_IGHJ4_51_2437 A R D F S R G S G S Y Y I G F D Y	1
IGHV3-30_IGHJ4_51_2438 A R D L V Q W E L L P W Y Y F D Y	1
IGHV3-30_IGHJ4_51_2439 A R E S R E G D P G S K Y Y F D Y	1
IGHV3-30_IGHJ4_51_2444 A K T L D T M V W G P I I T I D Y	5
IGHV3-30_IGHJ4_54_1684 A R V G S H Y D S S G Y Y H I F D Y	1
IGHV3-30_IGHJ4_54_1685 V R G I W R G Y D L S V H D Y F D Y	1
IGHV3-30_IGHJ4_54_1686 A R D R N V L L W F G E L F L L D Y	1
IGHV3-30_IGHJ4_54_1691 A R D D R P G R W L Q P T D Y F D Y	1
IGHV3-30_IGHJ4_54_1692 A R D Y N R L T W I Q L W L E L D Y	2
IGHV3-30_IGHJ4_54_1694 A R V G S G E I M V R G V T Q L D Y	1
IGHV3-30_IGHJ4_57_1090 A R G P P G Y Y D S S G Y P K Y P D Y	2
IGHV3-30_IGHJ4_60_710 A R D E G T Q L L W F G E K D G G F D Y	1
IGHV3-30_IGHJ4_60_712 A R G N R Y G Y S G Y D W G P E N F D Y	1
IGHV3-30_IGHJ4_63_453 A R D G S F D G S G S Y Y G V L Y Y F D Y	1
IGHV3-30_IGHJ4_69_136 A K D G L R A I F G V V I Y Q E G S Q G F D Y	1
IGHV3-30_IGHJ5_27_232 A R A G P P Y Y P	1
IGHV3-30_IGHJ5_39_566 A K D L R V T T V T H L G	3
IGHV3-30_IGHJ5_42_687 A R D I K Q W L G R W F D P	1
IGHV3-30_IGHJ5_42_690 A R D G F A Y T V T T L D P	1
IGHV3-30_IGHJ5_51_553 A K E S S S G W Y S R S N W F D P	1
IGHV3-30_IGHJ5_54_396 A R D L S G V D S S G W Y G W F D P	3
IGHV3-30_IGHJ5_60_201 A K D G R R F V I G Y S Y A S N W F D P	1
IGHV3-30_IGHJ5_60_203 A R L P I P Y C S S T S C Y A A W F D P	3
IGHV3-30_IGHJ5_78_6 A R D G G Y L G Y G S G S Y W S P D R T A N W F D P	1
IGHV3-30_IGHJ6_36_424 A G E L W F G D T L D V	1
IGHV3-30_IGHJ6_42_3000 A R D L S R D Y Y Y G M D V	5
IGHV3-30_IGHJ6_42_769 A R D P F G S G I K G L D L	1
IGHV3-30_IGHJ6_45_1090 A K Y S S G Y L Y Y Y G M D V	4
IGHV3-30_IGHJ6_45_4262 A K D R A V N Y Y Y Y G M D V	2
IGHV3-30_IGHJ6_48_1375 A N C G Y G S G S Y C Y G M D V	8
IGHV3-30_IGHJ6_48_1379 A K D E W E P F Y Y Y Y G M D V	1
IGHV3-30_IGHJ6_51_1476 A S H T Y S Y G F S Y Y Y G M D V	1
IGHV3-30_IGHJ6_51_1480 A K G D F G S G Y W V Y Y G M D V	1
IGHV3-30_IGHJ6_51_1481 A R A T R G T H W Y Y Y Y G M D V	4
IGHV3-30_IGHJ6_51_4687 A R D G L L W F G E L L G G M D V	1
IGHV3-30_IGHJ6_51_4955 A R G G D T A M V D Y Y Y G M D V	1
IGHV3-30_IGHJ6_54_1468 A S H T Y S Y G F S Y Y Y Y G M D V	2
IGHV3-30_IGHJ6_54_1470 A K D L R Y F D W L L Y V D G M D V	1
IGHV3-30_IGHJ6_54_1473 A K A R V V V R G V I I T N G M D V	2
IGHV3-30_IGHJ6_54_5078 A R G G D T A M V D Y Y Y Y G M D V	4
IGHV3-30_IGHJ6_57_1327 A R V E A V N W F N Y Y Y Y Y G M D V	2
IGHV3-30_IGHJ6_57_1328 A R T L H P S T H L T Y Y Y Y G M D V	4
IGHV3-30_IGHJ6_57_1329 A R D V G A T T W D Y Y Y Y Y G M D V	2
IGHV3-30_IGHJ6_57_1330 A R D V L R Y F D W L Y D I H G M D V	1
IGHV3-30_IGHJ6_57_1331 A S S Y C S S T S C W N D Y Y G M D V	5
IGHV3-30_IGHJ6_57_1333 G K D P Y N Y G S G S Y Q I L A M D V	1
IGHV3-30_IGHJ6_57_1334 A R D L R G G R R Y Y Y Y Y Y G M D V	1
IGHV3-30_IGHJ6_57_1335 A K D W G I A G R P R V S F Y V M D V	3
IGHV3-30_IGHJ6_57_1336C E R G S R S A T I L L L L L R Y G R	1
IGHV3-30_IGHJ6_60_1184 A K D H S L Y Y Y D S S G S Y Y G M D V	1
IGHV3-30_IGHJ6_60_1185 A R E G G I L T G P T Y Y Y Y Y G M D V	1
IGHV3-30_IGHJ6_60_1186 A R D S G I A A A G T G G Y Y Y G M D A	1
IGHV3-30_IGHJ6_60_1186 A R D S G I A A A G T G G Y Y Y G M D V	1
IGHV3-30_IGHJ6_60_1192 A S P L V P A A M L S Y Y Y Y Y G M D V	2
IGHV3-30_IGHJ6_61_2 A R E G G I L T G P T Y Y Y V L R Y G R	1
IGHV3-30_IGHJ6_63_1067C E R S W G Y G D Y Y K L L L L L R Y G R	1
IGHV3-30_IGHJ6_63_1068 A K D R G I A V A G T D P W Y Y Y G M D V	1
IGHV3-30_IGHJ6_63_1069 A S M L G G Q Q L A P T Y Y Y Y Y G M D V	1
IGHV3-30_IGHJ6_63_3179 A R D K G S G S Y Y R H Y Y Y Y Y G M D V	1
IGHV3-30_IGHJ6_63_4417 A R E G Y C S G G S C Y I Y Y Y Y G M D V	4
IGHV3-30_IGHJ6_66_1799 A K A H Y D F W S G Y Y T D Y Y Y Y G M D V	1
IGHV3-30_IGHJ6_66_805 A R D Q A E G Q Q L V L F D Y Y Y Y G M D V	3
IGHV3-30_IGHJ6_66_806 A R D R Y Y G P R S F N N L H Y Y Y G M D V	1
IGHV3-30_IGHJ6_66_810 A R A A E E Q Q L A L V L L Y Y Y Y G M D V	1
IGHV3-30_IGHJ6_69_621 A R D S Y Y Y D T T T Y Y Y D E Y Y Y G M D V	1
IGHV3-30_IGHJ6_69_624 A R V P R G D G D Y R L L Q G Y Y Y Y G M D V	1
IGHV3-30_IGHJ6_72_441 A K D I D S S G Y P P R I T L L Y Y Y Y G M D V	2
IGHV3-30_IGHJ6_75_296 A K D R L S K E L L W F G E L L S Y Y Y Y G M D V	3
IGHV3-30_IGHJ6_75_298 A R G H S G R F G E L L Y P P P P Y Y Y Y G M D V	1
IGHV3-30_IGHJ6_75_299 A K D G G P F Y C G G D C Y S T Y Y Y Y Y G M D V	3
IGHV3-30_IGHJ6_75_299 A K E W G P F Y C G G D C Y S T Y Y Y Y Y G M D V	1
IGHV3-30_IGHJ6_81_101 A R D L V A E V Y C S G G S C Y S A W A G Y Y G M D V	1
IGHV3-33_IGHJ1_51_54 A R E T H D S S G Y Y Y N Y F Q H	1
IGHV3-33_IGHJ3_33_217 A R I N W G H A F D I	3
IGHV3-33_IGHJ3_39_366 A R D G T V T P D A F D I	2
IGHV3-33_IGHJ3_39_368 A R V W G G I S D A F D I	1
IGHV3-33_IGHJ3_42_479 A R S R D G Y S N D A F D I	1
IGHV3-33_IGHJ3_42_484 A S A Y D S S G Y Y A F D I	2
IGHV3-33_IGHJ3_42_802 A R T I A A A G D D A F D I	9
IGHV3-33_IGHJ3_54_324 A R D E D Y Y G S G S S N D A F D I	3
IGHV3-33_IGHJ3_90_2 A R V A P N L G G P W G Y C S G G S C Y S R G A N D A F D I	1
IGHV3-33_IGHJ4_30_923 A R D E G L T I G Y	2
IGHV3-33_IGHJ4_30_926 A R D D T G I K N Y	2
IGHV3-33_IGHJ4_30_927 A R A G G S G N D Y	1
IGHV3-33_IGHJ4_33_1452 A R E G S W Y G F D Y	1
IGHV3-33_IGHJ4_33_1457 A R D L R P M I L D Y	1
IGHV3-33_IGHJ4_36_1880 A R G G Q L G Y G F D Y	1
IGHV3-33_IGHJ4_36_1881 A S R S P V A G T I D Y	1
IGHV3-33_IGHJ4_36_1882 A R W E L L R R H L D Y	1
IGHV3-33_IGHJ4_36_6008 A R G Y S S G W F F D Y	3
IGHV3-33_IGHJ4_39_2539 A K D D T T G Y Y Y I D Y	1
IGHV3-33_IGHJ4_39_2543 A R D M G T L M A P L D Y	1
IGHV3-33_IGHJ4_39_2547 A R T T S R W S T P P D Y	2
IGHV3-33_IGHJ4_39_2548 A R D L A A A V A G N D Y	2
IGHV3-33_IGHJ4_39_7521 A R D A T V T T D Y F D Y	1
IGHV3-33_IGHJ4_42_2428 A R D Y C S S T S C P A D Y	2
IGHV3-33_IGHJ4_42_2432 A R D P W G G G W Y E V D Y	1
IGHV3-33_IGHJ4_42_2433 A R D H D S V W G S F L D Y	1
IGHV3-33_IGHJ4_42_2434 A R D R D W N Y K S S L D Y	4
IGHV3-33_IGHJ4_42_2437 A S D P F Y D P Q Y Y F D Y	1
IGHV3-33_IGHJ4_45_2335 A R G A Y S S G W S P N F D Y	1
IGHV3-33_IGHJ4_45_2336 A R G S D Y Y G S G A D F D Y	1
IGHV3-33_IGHJ4_45_2347 A R D P S L D Y G D H L L D H	3
IGHV3-33_IGHJ4_45_2348 A R E Q S Y Y D I L T G V D Y	2
IGHV3-33_IGHJ4_48_1819 A S S R N R N P K T L S L F D Y	1
IGHV3-33_IGHJ4_48_1820 A R A G H D S S G Y F N D F D Y	2
IGHV3-33_IGHJ4_51_1253 A R E L G D S S G Y Y Y G A F D Y	1
IGHV3-33_IGHJ4_51_1258 A R G T T H K Y S G Y G G G L D Y	1
IGHV3-33_IGHJ4_51_1260 A R D G A T N H P Y S S G W H D Y	1
IGHV3-33_IGHJ4_51_1261 A R D P N Q A V A G T D G Y F D Y	1
IGHV3-33_IGHJ4_54_846 A R E E Y D Y G W G S F R Y T F S Y	1
IGHV3-33_IGHJ4_54_849 A R D G E L W S P I A P S P H F D Y	1
IGHV3-33_IGHJ4_54_851 A R D R V T M V R G V I I G V L A Y	5
IGHV3-33_IGHJ4_57_566 A R G K K V R G Q Y S Y G P Q P F D Y	2
IGHV3-33_IGHJ4_57_567 A R L G P S Q I V V V P A A V N F D Y	2
IGHV3-33_IGHJ4_60_384 A S G R L F D Y G D Y Q P E L A H F D Y	2
IGHV3-33_IGHJ4_60_385 A R G L Y Y Y Y D S S G Y Y P P P F D Y	1
IGHV3-33_IGHJ4_60_389 A R D P N R L I P T S G S Y Y V G F G Y	1
IGHV3-33_IGHJ4_66_118 A R G G S I T M V R G V I L S V V A P F D Y	1
IGHV3-33_IGHJ5_18_78 A R D G Q T	2
IGHV3-33_IGHJ5_42_424 A R E I T V T T N N W F D P	1
IGHV3-33_IGHJ5_42_425 A K D Y G G N S G D W F D P	6
IGHV3-33_IGHJ6_42_515 A R D S D L I S Y Y G M D V	2
IGHV3-33_IGHJ6_45_667 A R P L A S S Y Y Y Y G M D V	1
IGHV3-33_IGHJ6_45_668 A R E V W A G D Y Y Y G M D V	2
IGHV3-33_IGHJ6_45_669 A R E D Y D F R Y Y Y G M D V	2
IGHV3-33_IGHJ6_45_670 A R V E G I A V A D Y G M D V	4
IGHV3-33_IGHJ6_48_1605 A R G M V R G V S Y Y Y G M D V	1
IGHV3-33_IGHJ6_48_811 A R D S S M T T V T T N G M D V	2
IGHV3-33_IGHJ6_48_912 A R E D G S Y G S Y Y Y G M D V	1
IGHV3-33_IGHJ6_51_2414 A T I A V A G N Y Y Y Y Y G M D V	4
IGHV3-33_IGHJ6_51_824 A R E P E D T V W Y Y Y Y G M D V	3
IGHV3-33_IGHJ6_51_826 A R D R I T M V R G A P G G M D V	2
IGHV3-33_IGHJ6_51_829 A R E R G T I F E I Y Y Y G M D V	1
IGHV3-33_IGHJ6_54_889 A R D G E L D Y G S G S D Y G M D V	1
IGHV3-33_IGHJ6_54_893 A K V V A A T L Y A V S H D G M D V	1
IGHV3-33_IGHJ6_57_826 A R D G Q L W F R F T Y Y Y Y G M D V	1
IGHV3-33_IGHJ6_57_901 A R D R V D S S G W I Y Y Y Y G M D V	2
IGHV3-33_IGHJ6_72_262 A R D P T Q G L L W F G E L F G Y Y Y Y G M D V	1
IGHV3-43_IGHJ6_57_46 A K D R L S G V G L Y Y Y Y Y G M D V	1
IGHV3-48_IGHJ2_51_97 A R D A G H Y G D Y A Y W Y F D L	1
IGHV3-48_IGHJ3_36_350 A R R S Y P G D A F D I	4
IGHV3-48_IGHJ3_48_496 A R D C A A V T A L T D A F D I	1
IGHV3-48_IGHJ3_51_383 A R D R D F W S G Y S R D A F D I	1
IGHV3-48_IGHJ3_51_384 A R D G Y Y D S S G Q G D A F D I	3
IGHV3-48_IGHJ3_63_116 A R D P A L G S G S Y Y N Q P D D A F D I	1
IGHV3-48_IGHJ4_27_850 A S S N L F L D Y	2
IGHV3-48_IGHJ4_30_3675 A R D Q V A A T D Y	1
IGHV3-48_IGHJ4_30_3795 A R D S V Y A F D Y	1
IGHV3-48_IGHJ4_33_1749 A R D Y G G G Y F D H	5
IGHV3-48_IGHJ4_36_2145 A R D R G S H I S F D Y	2
IGHV3-48_IGHJ4_36_2149 A R G K I Y G D Y V D Y	1
IGHV3-48_IGHJ4_39_2498 A R D R G F H Y D Q F D Y	1
IGHV3-48_IGHJ4_39_2499 A R D P S G Y P Y Y F D Y	9
IGHV3-48_IGHJ4_39_2500 A R E G Y I R F G P M D H	6
IGHV3-48_IGHJ4_42_2318 A R G D I V V V T A P F D Y	2
IGHV3-48_IGHJ4_42_6366 A R D R G G S Y Q Y Y F D Y	3
IGHV3-48_IGHJ4_45_1981 A G L S G G H D P T A T F D F	2
IGHV3-48_IGHJ4_48_1608 A R K G S S G Y Y Y V D Y F D Y	1
IGHV3-48_IGHJ4_48_1609 A R A R H N S G Y Y L G Y F D Y	1
IGHV3-48_IGHJ4_48_1609 A R A R H S S G Y Y L G Y F D Y	1
IGHV3-48_IGHJ4_51_1157 A R D P Y P Y D S S G Y G G V D Y	1
IGHV3-48_IGHJ4_51_1158 A R D M H D F R S G S P I S F D Y	1
IGHV3-48_IGHJ4_54_1693 A R D S W R Y Y Y D S S G Y Y Y D Y	4
IGHV3-48_IGHJ4_60_355 A R D L N Y D S S G Y T F A L T P F D Y	1
IGHV3-48_IGHJ4_60_356 A R L D L A Y C G G D C Y S R S A F D Y	4
IGHV3-48_IGHJ4_66_94 A R G L Y Y Y D S S G Y S F F V I G Y F D Y	1
IGHV3-48_IGHJ5_21_108C E R G G P L	1
IGHV3-48_IGHJ5_27_243 A S F D Q G F D P	1
IGHV3-48_IGHJ5_36_329 V S S F V A V A G R T C	4
IGHV3-48_IGHJ5_39_443 A R D A V A G E N W F D P	3
IGHV3-48_IGHJ5_39_447 A R A G S W S Y N W F D P	2
IGHV3-48_IGHJ5_45_500 A K S D V H C G G D C Y V D S	1
IGHV3-48_IGHJ5_48_350 A S S S T R D Y Y G S G S Y G H	1
IGHV3-48_IGHJ5_51_305 A R E A L R W Y R R G P N W F D P	4
IGHV3-48_IGHJ5_57_167 A R S G Y C S G G N C Q Q N N W F D P	2
IGHV3-48_IGHJ5_63_74 A R V N Y C S S T S C Y G L L K N W F D P	1
IGHV3-48_IGHJ6_18_33C G L Y G R	2
IGHV3-48_IGHJ6_33_194 A R S H E P Y G M D V	5
IGHV3-48_IGHJ6_36_293 A R D P P R A D G M D V	5
IGHV3-48_IGHJ6_39_1179 A R S N R Y Y Y Y G M D V	1
IGHV3-48_IGHJ6_45_605 A R D Q G V G A I T G G M D V	2
IGHV3-48_IGHJ6_51_824 A R G P E Y Y Y G S G R T P M D V	1
IGHV3-48_IGHJ6_51_825 A R A T V T P S E Y Y Y Y G M D V	3
IGHV3-48_IGHJ6_54_861 A R D T E D T A M V N Y Y Y G M D V	5
IGHV3-48_IGHJ6_54_862 A R T F Q P Y G D S P Y Y H G M D V	4
IGHV3-48_IGHJ6_54_866 A R D A R V V V I N Y Y Y Y I M D L	2
IGHV3-48_IGHJ6_54_866 A R D A R V V V I N Y Y Y Y I V D L	1
IGHV3-48_IGHJ6_60_686 A R D G D L S S S W Y G Y Y Y Y G M D V	2
IGHV3-48_IGHJ6_63_589 A R V E D Y Y G S G R L F Y Y Y Y G M D V	2
IGHV3-48_IGHJ6_66_469 A R D G G L G P A A R V V A Y Y Y Y G M G V	1
IGHV3-48_IGHJ6_66_469 A R D G G L G P A A R V V A Y Y Y Y G V D V	1
IGHV3-48_IGHJ6_66_470 A R V W R K D F W S G Y Y E Y Y Y Y G M D V	1
IGHV3-48_IGHJ6_81_66 A R W G T E P T S F I A A A G T G G D Y Y Y Y G M D V	4
IGHV3-49_IGHJ3_48_92 T R A P L D I V A T M S A F D I	1
IGHV3-49_IGHJ3_51_66 T R G T R G R L A T A V D A F D I	1
IGHV3-49_IGHJ3_51_66 T R G T R S R L A T A V D A F D I	1
IGHV3-49_IGHJ4_39_514 T M S V V P A A I I F G Y	1
IGHV3-49_IGHJ4_42_500 T S G D Y G G N S G Y F D Y	1
IGHV3-49_IGHJ4_42_501 T R D P H S G W Y E V F D F	4
IGHV3-49_IGHJ4_45_465 T R E P Y S S G W I Y Y F D Y	2
IGHV3-49_IGHJ5_45_71 T R D P R T V T T P N W F D P	1
IGHV3-49_IGHJ6_48_163 T R A F W A G T T Y Y Y G M D V	8
IGHV3-49_IGHJ6_57_130 T R D P C S G G S C Y A F Y Y G M D V	1
IGHV3-49_IGHJ6_63_107 T R D S W W E L L F N V G D Y Y Y G M D V	1
IGHV3-49_IGHJ6_66_102 T R D G G Y D S S G Y P L G Y Y Y Y G M D V	1
IGHV3-53_IGHJ1_42_15 A R D L G I A A V S Y F Q H	2
IGHV3-53_IGHJ3_36_168 A R V F G Y D G A F D I	5
IGHV3-53_IGHJ3_36_169 A G R G R N S D A F D I	1
IGHV3-53_IGHJ4_18_58 A R G A F D	1
IGHV3-53_IGHJ4_24_160 A R D H L L G Y	5
IGHV3-53_IGHJ4_30_380 A R G W H S H F D Y	1
IGHV3-53_IGHJ4_33_573 V V D T A M W W S N Y	1
IGHV3-53_IGHJ4_33_574 A R D P V T M S P T Y	6
IGHV3-53_IGHJ4_36_688 A R E R I S G G S F D Y	2
IGHV3-53_IGHJ4_36_689 A R G W V L G Y Y F D Y	2
IGHV3-53_IGHJ4_36_691 A R G G K G G D Y F D Y	1
IGHV3-53_IGHJ4_39_741 A R S S S G W V P S F D Y	4
IGHV3-53_IGHJ4_42_639 A R D R P A A A T D Y F D Y	2
IGHV3-53_IGHJ4_45_577 A R D L V R G V K T V S F D Y	2
IGHV3-53_IGHJ4_48_416 A G A L F Y D E S S G Y G V D Y	1
IGHV3-53_IGHJ4_48_417 A R D G G Y C S G G S C P L G Y	1
IGHV3-53_IGHJ4_48_422 A R S L G V S G S Y S Y Y F D Y	1
IGHV3-53_IGHJ4_54_176 A R P R P P H L Y S S G W Y Y F D Y	1
IGHV3-53_IGHJ4_57_124 A N H A T V T R G A G D H E N Y F D Y	2
IGHV3-53_IGHJ4_57_190 A R E Y Y Y G S G S Y Y R S Y Y F D Y	3
IGHV3-53_IGHJ4_63_46 A R A P V P G Y C S S T S C Y S Y Y F D Y	3
IGHV3-53_IGHJ5_18_52 A R D W V S	2
IGHV3-53_IGHJ5_18_52C E R L G Q	1
IGHV3-53_IGHJ5_45_110 A R V S S G R R G S W W F D P	7
IGHV3-53_IGHJ5_57_47 A R E T R Y Y Y D S S G W N N W F D P	1
IGHV3-53_IGHJ5_57_48 A R G S G S D F W S G Y L G N W F D P	7
IGHV3-53_IGHJ5_60_26 A R G V S G E W L L L I R W V D W F D P	1
IGHV3-53_IGHJ6_39_173 V L S S G W T L Y G M D V	1
IGHV3-53_IGHJ6_42_209 A I S G G I S Y Y Y G M D V	2
IGHV3-53_IGHJ6_42_209C D L R G Y K L L L R Y G R	1
IGHV3-53_IGHJ6_48_252 A R G L V R G V M R Y Y G M D V	2
IGHV3-53_IGHJ6_54_227 A R A N T P Y S S G W F R N G M D V	2
IGHV3-53_IGHJ6_54_228 A R E N S G Y D S G Y Y Y Y G M D V	3
IGHV3-53_IGHJ6_57_261 A R E W V V A A N Q Y Y Y Y Y G M D V	1
IGHV3-53_IGHJ6_57_261 A R E W V V A A S Q Y Y Y Y Y G M D V	4
IGHV3-53_IGHJ6_60_226 A R D F S D Y D V L T G Y Y Y Y G M D V	3
IGHV3-53_IGHJ6_63_151 A R D R S L H S G W S Q G Y Y Y Y G M D V	1
IGHV3-53_IGHJ6_72_55 A R G R Y E V L W F G E L S P A Y Y Y Y G M D V	1
IGHV3-53_IGHJ6_75_28 A R G R Y E V L W F G E L S P A Y Y Y Y Y G M D V	1
IGHV3-7_IGHJ1_30_46 A R D P R A G V P Y	1
IGHV3-7_IGHJ3_27_100 A R G D R L F D I	4
IGHV3-7_IGHJ3_30_186 A A I S W L S F D I	2
IGHV3-7_IGHJ3_39_483 A R D Q W L A S D A F D I	3
IGHV3-7_IGHJ3_45_650 A R V Q Y S S G W Y G A F D I	2
IGHV3-7_IGHJ3_48_553 A R E R G V D Y G D Y D A F D I	2
IGHV3-7_IGHJ3_48_555 A R G S V I A A A V T D A F D I	1
IGHV3-7_IGHJ3_54_419 A R D K A S S R G S Y S S D A F D I	4
IGHV3-7_IGHJ3_57_286 A R D K T A D T Y Y Y G S G S Y Y P I	3
IGHV3-7_IGHJ3_66_96 A R D R G V D D Y G D Y G S M A C D A F D I	2
IGHV3-7_IGHJ4_30_1741 A R D N W S L F D Y	4
IGHV3-7_IGHJ4_33_2273 A R P Y G N G W Y E Y	1
IGHV3-7_IGHJ4_36_2424 A G Q Y G D Y Q P F G Y	7
IGHV3-7_IGHJ4_39_2681 A R G G L D Y S N H L D Y	1
IGHV3-7_IGHJ4_39_2688 A R D H I V G A T N F D D	1
IGHV3-7_IGHJ4_39_2689 A R D P Y Y G S G S W L Y	2
IGHV3-7_IGHJ4_42_2528 A R E R G I S T W R G A D Y	3
IGHV3-7_IGHJ4_42_2529 A R G G A G Q V A G D F D Y	1
IGHV3-7_IGHJ4_42_2531 A R D P P K G A E H G F D Y	1
IGHV3-7_IGHJ4_42_2538 A R E G G I R T Y S Y F D Y	2
IGHV3-7_IGHJ4_45_2248 A R W D L D S S G Y Y Y L A Y	2
IGHV3-7_IGHJ4_45_2249 A R T G G D G N S N Q I F D Y	1
IGHV3-7_IGHJ4_45_2254 A N H M S P G F G N G W Y E K	1
IGHV3-7_IGHJ4_48_1805 A R D Q P S G S Y L P N Y F D Y	4
IGHV3-7_IGHJ4_48_1810 A R G R N W L S G Y D F F Y D Y	2
[truncated: 642 more rows]

[truncated: 15 more sheets: Figure4-edges-sample2-time6, Figure4-vertex-sample2-time24, Figure4-edges-sample2-time24, Figure4-vertex-sample3_time0, Figure4-edges-sample3_time0, Figure4-vertex-sample3_time6, Figure4-edges-sample3_time6, Figure4-vertex-sample3_time24, Figure4-edges-sample3_time24, Figure6_vgene_time0, Figure6_vgene_time6, Figure6_vgene_time24, Figure6_annotation_time0, Figure6_annotation_time6, Figure6_annotation_time24]
